# Supplementary material for: Mouse Chd4-NURD is required for neonatal spermatogonia survival and normal gonad development
Source: Epigenetics Chromatin. 2022 May 14;15:16. doi: 10.1186/s13072-022-00448-5 (PMC9107693; doi:10.1186/s13072-022-00448-5)
Supplement: Supplementary file 8 — Additional file 8: Table S1. List of Chd4 ChIP-seq signal. [file 13072_2022_448_MOESM8_ESM.xlsx]

## Sheet: CHD4 whole testes
peak_ID	Chr	Start	End	Strand	-LOG(q-value)	Focus Ratio/Region Size	Annotation	Detailed Annotation	Distance to TSS	Nearest PromoterID	Entrez ID	Nearest Unigene	Nearest Refseq	Nearest Ensembl	Gene Name	Gene Alias	Gene Description	Gene Type	Genomic_feature	IGV_coordiates
CHD4_shared_peak_7151	chr12	65172443	65173644	+	143.3	NA	promoter-TSS (NM_172578)	promoter-TSS (NM_172578)	-463	NM_172578	217653	Mm.21144	NM_172578	ENSMUSG00000047534	Mis18bp1	6720403H11|C79407|Knl2|mKIAA1903	MIS18 binding protein 1	protein-coding	promoter-TSS	chr12:65172443-65173644
CHD4_shared_peak_26951	chr6	47747923	47750139	+	121.8	NA	Intergenic	CpG	3894	NR_002841	19799	NA	NR_002841	NA	Rn4.5s	-	4.5S RNA	rRNA	Intergenic	chr6:47747923-47750139
CHD4_shared_peak_6724	chr12	9029287	9031550	+	103.7	NA	intron (NM_029321, intron 1 of 2)	CpG	421	NM_029321	75516	Mm.37581	NM_029321	ENSMUSG00000066637	Ttc32	1700013G20Rik	tetratricopeptide repeat domain 32	protein-coding	intron	chr12:9029287-9031550
CHD4_shared_peak_11391	chr15	68257816	68259671	+	87.2	NA	non-coding (NR_152182, exon 1 of 14)	non-coding (NR_152182, exon 1 of 14)	113	NM_001145888	380993	Mm.309526	NM_198644	ENSMUSG00000022335	Zfat	Gm922|Zfat1|Zfp406	zinc finger and AT hook domain containing	protein-coding	non-coding	chr15:68257816-68259671
CHD4_shared_peak_31525	chr8	94702744	94704629	+	73.8	NA	Intergenic	tRNA-Leu-CTG|tRNA|tRNA	-7444	NM_026385	67801	Mm.279977	NM_026385	ENSMUSG00000031775	Pllp	0610010I06Rik|AV001002|Plapi|Tm4sf11	plasma membrane proteolipid	protein-coding	Intergenic	chr8:94702744-94704629
CHD4_shared_peak_28032	chr6	128837922	128840853	+	68.6	NA	Intergenic	Intergenic	-13072	NM_030599	80782	Mm.6180	NM_030599	ENSMUSG00000079298	Klrb1b	Klrb1d|Ly55b|Ly55d|NKR-P1B|NKR-P1D|Nkrp1-b|Nkrp1b|Nkrp1d|ly-55b|ly-55d	killer cell lectin-like receptor subfamily B member 1B	protein-coding	Intergenic	chr6:128837922-128840853
CHD4_shared_peak_27345	chr6	83124994	83125588	+	68.5	NA	promoter-TSS (NM_023547)	promoter-TSS (NM_023547)	-172	NM_023547	70020	Mm.27814	NM_023547	ENSMUSG00000030034	Ino80b	2510009I23Rik|HMG1YL4|Hmga1l4|Papa1|Znhit4	INO80 complex subunit B	protein-coding	promoter-TSS	chr6:83124994-83125588
CHD4_shared_peak_34641	chrY	90767773	90769304	+	67.2	NA	Intergenic	Intergenic	-13488	NR_137283	654820	Mm.34441	NM_001039559	ENSMUSG00000072844	G530011O06Rik	-	RIKEN cDNA G530011O06 gene	ncRNA	Intergenic	chrY:90767773-90769304
CHD4_shared_peak_26915	chr6	40325259	40326070	+	66.6	NA	intron (NM_023538, intron 1 of 15)	CpG	186	NM_023538	69923	Mm.32840	NM_023538	ENSMUSG00000029916	Agk	2610037M15Rik|6720408I04Rik|AI465370|Mulk	acylglycerol kinase	protein-coding	intron	chr6:40325259-40326070
CHD4_shared_peak_5021	chr11	69120734	69126065	+	62.6	NA	TTS (NM_033041)	TTS (NM_033041)	2946	NM_033041	84653	Mm.98505	NM_033041	ENSMUSG00000023781	Hes7	bHLHb37	hes family bHLH transcription factor 7	protein-coding	TTS	chr11:69120734-69126065
CHD4_shared_peak_8177	chr13	21199816	21200867	+	61.4	NA	Intergenic	Intergenic	20410	NM_009054	19720	Mm.314056	NM_009054	ENSMUSG00000021326	Trim27	AW538890|Gm19403|Rfp	tripartite motif-containing 27	protein-coding	Intergenic	chr13:21199816-21200867
CHD4_shared_peak_8175	chr13	21166893	21173363	+	60.5	NA	Intergenic	(T)n|Simple_repeat|Simple_repeat	-9803	NM_009054	19720	Mm.314056	NM_009054	ENSMUSG00000021326	Trim27	AW538890|Gm19403|Rfp	tripartite motif-containing 27	protein-coding	Intergenic	chr13:21166893-21173363
CHD4_shared_peak_28498	chr7	16923501	16925793	+	60.1	NA	promoter-TSS (NM_007590)	promoter-TSS (NM_007590)	-615	NM_007590	12315	Mm.288630	NM_007590	ENSMUSG00000019370	Calm3	CaMA|Cam3|Camc|R75142	calmodulin 3	protein-coding	promoter-TSS	chr7:16923501-16925793
CHD4_shared_peak_6110	chr11	104967835	104969138	+	59.2	NA	Intergenic	(TAGA)n|Simple_repeat|Simple_repeat	-123733	NM_001081046	70894	Mm.87320	NM_001081046	ENSMUSG00000020690	Efcab3	4921510J17Rik	EF-hand calcium binding domain 3	protein-coding	Intergenic	chr11:104967835-104969138
CHD4_shared_peak_32756	chr9	46272258	46273525	+	58.2	NA	promoter-TSS (NM_011752)	promoter-TSS (NM_011752)	-173	NM_011752	22687	Mm.17519	NM_011752	ENSMUSG00000032078	Zpr1	AI303781|Zfp259|Znf259	ZPR1 zinc finger	protein-coding	promoter-TSS	chr9:46272258-46273525
CHD4_shared_peak_34100	chr9	120932437	120934440	+	57.8	NA	promoter-TSS (NM_001165902)	promoter-TSS (NM_001165902)	38	NM_007614	12387	Mm.291928	NM_007614	ENSMUSG00000006932	Ctnnb1	Bfc|Catnb|Mesc	catenin (cadherin associated protein), beta 1	protein-coding	promoter-TSS	chr9:120932437-120934440
CHD4_shared_peak_134	chr1	23532559	23534527	+	55.9	NA	Intergenic	(TAGA)n|Simple_repeat|Simple_repeat	-41044	NR_151529	105243890	Mm.383635	NR_151529	NA	Gm28822	-	predicted gene 28822	ncRNA	Intergenic	chr1:23532559-23534527
CHD4_shared_peak_30587	chr8	19784011	19785114	+	55.1	NA	intron (NM_001270553, intron 6 of 9).2	intron (NM_001270553, intron 6 of 9).2	54986	NM_001270553	100861668	Mm.491087	NM_001270553	ENSMUSG00000095294	Gm21119	-	predicted gene, 21119	protein-coding	intron	chr8:19784011-19785114
CHD4_shared_peak_16400	chr19	4510545	4511318	+	54.5	NA	intron (NM_001162946, intron 1 of 20)	CpG	459	NM_001162946	18563	Mm.1845	NM_008797	ENSMUSG00000024892	Pcx	Pc|Pcb	pyruvate carboxylase	protein-coding	intron	chr19:4510545-4511318
CHD4_shared_peak_26946	chr6	47650130	47651743	+	53.9	NA	Intergenic	Intergenic	4158	NR_002841	19799	NA	NR_002841	NA	Rn4.5s	-	4.5S RNA	rRNA	Intergenic	chr6:47650130-47651743
CHD4_shared_peak_19686	chr2	165417360	165418959	+	53.4	NA	intron (NM_054055, intron 10 of 12)	ID_B1|SINE|B4	-17765	NM_029021	74614	Mm.72179	NM_029021	ENSMUSG00000027670	Ocstamp	4833422F24Rik|OC-STAMP	osteoclast stimulatory transmembrane protein	protein-coding	intron	chr2:165417360-165418959
CHD4_shared_peak_18363	chr2	73312457	73313537	+	53.2	NA	promoter-TSS (NM_025854)	promoter-TSS (NM_025854)	345	NM_029022	74616	Mm.247457	NM_029022	ENSMUSG00000008226	Scrn3	4833415E20Rik|AI427019|AV002033|Ses3	secernin 3	protein-coding	promoter-TSS	chr2:73312457-73313537
CHD4_shared_peak_8787	chr13	55726404	55728340	+	53	NA	promoter-TSS (NM_028281)	promoter-TSS (NM_028281)	4	NM_028281	72562	Mm.28145	NM_028281	ENSMUSG00000021496	Pcbd2	2700061N24Rik|Dcoh2|Dcohm	pterin 4 alpha carbinolamine dehydratase/dimerization cofactor of hepatocyte nuclear factor 1 alpha (TCF1) 2	protein-coding	promoter-TSS	chr13:55726404-55728340
CHD4_shared_peak_24235	chr5	3893415	3894541	+	52.8	NA	promoter-TSS (NM_001013023)	promoter-TSS (NM_001013023)	-45	NM_172135	545725	Mm.99593	NM_172135	ENSMUSG00000040429	Mterf1a	4931431L11Rik|9230106K09Rik|Mterf|Mterf1|mTERF1b	mitochondrial transcription termination factor 1a	protein-coding	promoter-TSS	chr5:3893415-3894541
CHD4_shared_peak_20131	chr3	19627537	19631256	+	51.8	NA	Intergenic	Intergenic	-15064	NM_001081281	381485	Mm.35419	NM_001081281	ENSMUSG00000060913	Trim55	D830041C10Rik|Murf2|Rnf29	tripartite motif-containing 55	protein-coding	Intergenic	chr3:19627537-19631256
CHD4_shared_peak_12467	chr16	13436579	13437952	+	51.5	NA	Intergenic	CpG	-12258	NR_030549	100124432	NA	NR_030549	ENSMUSG00000076972	Mir193b	Mir193|Mirn193b|mir-193b	microRNA 193b	ncRNA	Intergenic	chr16:13436579-13437952
CHD4_shared_peak_10021	chr14	51062594	51065565	+	51.3	NA	Intergenic	Intergenic	-6837	NM_001011875	497106	Mm.379740	NM_001011875	ENSMUSG00000068407	Rnase12	Rai1	ribonuclease, RNase A family, 12 (non-active)	protein-coding	Intergenic	chr14:51062594-51065565
CHD4_shared_peak_17123	chr19	44330938	44333715	+	48.9	NA	promoter-TSS (NM_183216)	promoter-TSS (NM_183216)	-1000	NM_183216	329065	Mm.313583	NM_183216	ENSMUSG00000050195	Scd4	ACOD4	stearoyl-coenzyme A desaturase 4	protein-coding	promoter-TSS	chr19:44330938-44333715
CHD4_shared_peak_14598	chr17	56035916	56037383	+	48.9	NA	promoter-TSS (NM_001252471)	promoter-TSS (NM_001252471)	10	NM_001357649	20405	Mm.1773	NM_013664	ENSMUSG00000003200	Sh3gl1	C77078|EEN|SH3P8|Sh3d2b	SH3-domain GRB2-like 1	protein-coding	promoter-TSS	chr17:56035916-56037383
CHD4_shared_peak_24004	chr4	149135817	149138256	+	48.7	NA	intron (NM_027263, intron 1 of 4)	B1_Mus1|SINE|Alu	564	NM_027263	69928	Mm.260893	NM_027263	ENSMUSG00000073705	Cenps	2610040C18Rik|2810407L01Rik|Apitd1|CENP-S	centromere protein S	protein-coding	intron	chr4:149135817-149138256
CHD4_shared_peak_19014	chr2	127587135	127587979	+	48.5	NA	promoter-TSS (NM_001355622)	promoter-TSS (NM_001355622)	131	NM_029963	77721	Mm.274601	NM_029963	ENSMUSG00000027374	Mrps5	1620401I16Rik|AI850294	mitochondrial ribosomal protein S5	protein-coding	promoter-TSS	chr2:127587135-127587979
CHD4_shared_peak_8235	chr13	23435964	23439055	+	48.4	NA	Intergenic	Intergenic	-6492	NR_015492	320842	Mm.487476	NR_015492	ENSMUSG00000085024	C230035I16Rik	-	RIKEN cDNA C230035I16 gene	ncRNA	Intergenic	chr13:23435964-23439055
CHD4_shared_peak_28430	chr7	7277878	7278856	+	47.6	NA	promoter-TSS (NR_003555)	promoter-TSS (NR_003555)	-78	NR_003555	76229	Mm.387947	NM_001113468	ENSMUSG00000095730	Vmn2r29	6430701C03Rik	vomeronasal 2, receptor 29	protein-coding	promoter-TSS	chr7:7277878-7278856
CHD4_shared_peak_2121	chr10	4431987	4434111	+	47.4	NA	promoter-TSS (NM_025343)	promoter-TSS (NM_025343)	444	NM_024261	73419	Mm.346733	NM_024261	ENSMUSG00000061759	Armt1	1700052N19Rik|AW320013|AW536799	acidic residue methyltransferase 1	protein-coding	promoter-TSS	chr10:4431987-4434111
CHD4_shared_peak_17903	chr2	32603138	32609459	+	46.5	NA	promoter-TSS (NM_016973)	promoter-TSS (NM_016973)	-687	NM_001289547	50935	Mm.88831	NM_016973	ENSMUSG00000026811	St6galnac6	ST6GalNAcVI|Siat7f	ST6 (alpha-N-acetyl-neuraminyl-2,3-beta-galactosyl-1,3)-N-acetylgalactosaminide alpha-2,6-sialyltransferase 6	protein-coding	promoter-TSS	chr2:32603138-32609459
CHD4_shared_peak_1664	chr1	165641032	165643126	+	46.1	NA	Intergenic	Intergenic	-7538	NM_001083897	68481	Mm.46438	NM_001001880	ENSMUSG00000026566	Mpzl1	1110007A10Rik|PZR	myelin protein zero-like 1	protein-coding	Intergenic	chr1:165641032-165643126
CHD4_shared_peak_28420	chr7	6330793	6331628	+	46	NA	promoter-TSS (NM_001033249)	promoter-TSS (NM_001033249)	-776	NM_001033249	213011	Mm.333558	NM_001033249	ENSMUSG00000030443	Zfp583	BC056221|Znf583	zinc finger protein 583	protein-coding	promoter-TSS	chr7:6330793-6331628
CHD4_shared_peak_26956	chr6	47771403	47772289	+	45.9	NA	Intergenic	Intergenic	-18921	NR_002841	19799	NA	NR_002841	NA	Rn4.5s	-	4.5S RNA	rRNA	Intergenic	chr6:47771403-47772289
CHD4_shared_peak_2192	chr10	12921450	12923295	+	45.8	NA	non-coding (NR_038027, exon 2 of 4)	non-coding (NR_038027, exon 2 of 4)	755	NR_038027	320273	Mm.417706	NR_038027	ENSMUSG00000097378	B230208H11Rik	-	RIKEN cDNA B230208H11 gene	ncRNA	non-coding	chr10:12921450-12923295
CHD4_shared_peak_19677	chr2	164909593	164912949	+	45.8	NA	intron (NM_199027, intron 1 of 27)	CpG	479	NM_199027	329559	Mm.330776	NM_199027	ENSMUSG00000039834	Zfp335	1810045J01Rik|NIF-1|Nif1|Znf335	zinc finger protein 335	protein-coding	intron	chr2:164909593-164912949
CHD4_shared_peak_30247	chr7	133636689	133638585	+	45.1	NA	promoter-TSS (NM_178115)	promoter-TSS (NM_178115)	-38	NM_178115	214764	Mm.174044	NM_145995	ENSMUSG00000039990	Edrf1	2700050L05Rik|AU022667|AW558805	erythroid differentiation regulatory factor 1	protein-coding	promoter-TSS	chr7:133636689-133638585
CHD4_shared_peak_6343	chr11	115412582	115414204	+	44.8	NA	TTS (NM_001347645)	TTS (NM_001347645)	6526	NM_027862	71679	Mm.371641	NM_027862	ENSMUSG00000034566	Atp5h	0610009D10Rik|Atp5pd	ATP synthase, H+ transporting, mitochondrial F0 complex, subunit D	protein-coding	TTS	chr11:115412582-115414204
CHD4_shared_peak_24204	chr4	155802370	155803832	+	44.3	NA	intron (NM_025570, intron 1 of 4)	intron (NM_025570, intron 1 of 4)	223	NM_025570	66448	Mm.23825	NM_025570	ENSMUSG00000029066	Mrpl20	2610008D01Rik|4930425I20Rik	mitochondrial ribosomal protein L20	protein-coding	intron	chr4:155802370-155803832
CHD4_shared_peak_5010	chr11	69059774	69064596	+	44.2	NA	TTS (NM_028005)	TTS (NM_028005)	2410	NM_028005	71923	Mm.340257	NM_028005	ENSMUSG00000045176	Borcs6	2310047M10Rik	BLOC-1 related complex subunit 6	protein-coding	TTS	chr11:69059774-69064596
CHD4_shared_peak_4798	chr11	58300199	58303180	+	43.6	NA	Intergenic	(TCTA)n|Simple_repeat|Simple_repeat	-5380	NM_001040686	103836	Mm.41440	NM_182996	ENSMUSG00000037243	Zfp692	AI746306|AI839920|Zfp692-ps|Znf692	zinc finger protein 692	protein-coding	Intergenic	chr11:58300199-58303180
CHD4_shared_peak_28515	chr7	19023506	19025086	+	43.6	NA	promoter-TSS (NM_026605)	promoter-TSS (NM_026605)	-81	NM_026605	68188	Mm.130902	NM_026605	ENSMUSG00000023118	Sympk	1500016F02Rik|4632415H16Rik|AA125406|AI449890|SPK|SYM	symplekin	protein-coding	promoter-TSS	chr7:19023506-19025086
CHD4_shared_peak_31174	chr8	71370828	71372612	+	43.5	NA	non-coding (NR_122030, exon 1 of 3)	non-coding (NR_122030, exon 1 of 3)	422	NM_029865	77090	Mm.440170	NM_029865	ENSMUSG00000002396	Ocel1	9430098E02Rik|AI326022|AI593544	occludin/ELL domain containing 1	protein-coding	non-coding	chr8:71370828-71372612
CHD4_shared_peak_28026	chr6	128759791	128762272	+	43.5	NA	Intergenic	Intergenic	27610	NM_001159904	17059	Mm.480764	NM_008527	ENSMUSG00000030325	Klrb1c	AI462337|CD161|Klrb1b|Ly-59|Ly55c|Ly59|NK-RP1|NK1.1|NKR-P1.9|NKRP1|NKRP140|Nk-1|Nk-1.2|Nk1|Nk1.2|Nkrp1b|Nkrp1c|ly-55c	killer cell lectin-like receptor subfamily B member 1C	protein-coding	Intergenic	chr6:128759791-128762272
CHD4_shared_peak_3218	chr10	80248263	80249860	+	42.8	NA	promoter-TSS (NM_029272)	promoter-TSS (NM_029272)	-388	NM_029272	75406	Mm.28712	NM_029272	ENSMUSG00000020153	Ndufs7	1010001M04Rik|CI-20kD	NADH:ubiquinone oxidoreductase core subunit S7	protein-coding	promoter-TSS	chr10:80248263-80249860
CHD4_shared_peak_22447	chr4	63558334	63559608	+	42.8	NA	intron (NM_001356354, intron 1 of 9)	CpG	208	NM_001356355	230279	Mm.41523	NM_144905	ENSMUSG00000045917	Tmem268	6330416G13Rik|AW492431|bM230C2.2	transmembrane protein 268	protein-coding	intron	chr4:63558334-63559608
CHD4_shared_peak_30431	chr8	3515386	3518000	+	41.5	NA	promoter-TSS (NM_001359123)	promoter-TSS (NM_001359123)	-170	NM_001359123	50767	Mm.23085	NM_015801	ENSMUSG00000004565	Pnpla6	AI661849|MSws|Nte	patatin-like phospholipase domain containing 6	protein-coding	promoter-TSS	chr8:3515386-3518000
CHD4_shared_peak_693	chr1	74385909	74392467	+	41	NA	Intergenic	Intergenic	-2421	NM_153088	227292	Mm.165042	NM_153088	ENSMUSG00000026176	Ctdsp1	GIP|NLIIF|Nif3|SCP1	CTD (carboxy-terminal domain, RNA polymerase II, polypeptide A) small phosphatase 1	protein-coding	Intergenic	chr1:74385909-74392467
CHD4_shared_peak_29697	chr7	101904560	101906725	+	40.7	NA	promoter-TSS (NM_025605)	promoter-TSS (NM_025605)	-195	NM_025605	66508	Mm.30003	NM_025605	ENSMUSG00000030842	Lamtor1	2400001E08Rik|Pdro|p18	late endosomal/lysosomal adaptor, MAPK and MTOR activator 1	protein-coding	promoter-TSS	chr7:101904560-101906725
CHD4_shared_peak_25530	chr5	116023676	116025236	+	40.2	NA	promoter-TSS (NM_031869)	promoter-TSS (NM_031869)	-28	NM_031869	19079	Mm.458152	NM_031869	ENSMUSG00000029513	Prkab1	1300015D22Rik|AU021155|E430008F22	protein kinase, AMP-activated, beta 1 non-catalytic subunit	protein-coding	promoter-TSS	chr5:116023676-116025236
CHD4_shared_peak_30721	chr8	28938012	28939908	+	39.8	NA	intron (NM_153135, intron 1 of 17)	B2_Mm2|SINE|B2	280676	NM_001347501	210801	Mm.248433	NM_153135	ENSMUSG00000063626	Unc5d	D930029E11Rik|Unc5h4|mKIAA1777	unc-5 netrin receptor D	protein-coding	intron	chr8:28938012-28939908
CHD4_shared_peak_24239	chr5	4189447	4192442	+	39.7	NA	Intergenic	RMER6A|LTR|ERVK	-1423	NM_001042670	208595	Mm.129815	NM_001042670	ENSMUSG00000053178	Mterf1b	Gm9897	mitochondrial transcription termination factor 1b	protein-coding	Intergenic	chr5:4189447-4192442
CHD4_shared_peak_18837	chr2	119546819	119547954	+	39.5	NA	promoter-TSS (NM_019769)	promoter-TSS (NM_019769)	241	NM_172857	241624	Mm.212773	NM_172857	ENSMUSG00000048647	Exd1	4932702D22Rik|Exdl1|mExd1	exonuclease 3'-5' domain containing 1	protein-coding	promoter-TSS	chr2:119546819-119547954
CHD4_shared_peak_16654	chr19	12005245	12013652	+	39.4	NA	Intergenic	Intergenic	27292	NM_146680	258675	Mm.271517	NM_146680	ENSMUSG00000067529	Olfr1423	MOR239-3	olfactory receptor 1423	protein-coding	Intergenic	chr19:12005245-12013652
CHD4_shared_peak_9317	chr13	100541169	100542412	+	39.3	NA	intron (NM_001360536, intron 1 of 8)	intron (NM_001360536, intron 1 of 8)	10708	NM_001360538	18260	Mm.4807	NM_008756	ENSMUSG00000021638	Ocln	AI503564|Ocl	occludin	protein-coding	intron	chr13:100541169-100542412
CHD4_shared_peak_11022	chr15	31223623	31226889	+	39.3	NA	intron (NM_146057, intron 1 of 3)	intron (NM_146057, intron 1 of 3)	871	NM_146057	223453	Mm.222867	NM_146057	ENSMUSG00000039168	Dap	4921531N22Rik|AI789753|AU040360	death-associated protein	protein-coding	intron	chr15:31223623-31226889
CHD4_shared_peak_1729	chr1	171036694	171039472	+	38.5	NA	Intergenic	CpG	19157	NM_144559	246256	Mm.251254	NM_144559	ENSMUSG00000059089	Fcgr4	4833442P21Rik|CD16-2|FcgRIV|FcgammaRIV|Fcgr3a|Fcrl3	Fc receptor, IgG, low affinity IV	protein-coding	Intergenic	chr1:171036694-171039472
CHD4_shared_peak_7919	chr12	110849789	110850999	+	38.2	NA	exon (NM_028365, exon 1 of 8)	exon (NM_028365, exon 1 of 8)	115	NM_028365	72805	Mm.443524	NM_028365	ENSMUSG00000021271	Zfp839	2810455K09Rik	zinc finger protein 839	protein-coding	exon	chr12:110849789-110850999
CHD4_shared_peak_10024	chr14	51087838	51091774	+	38.1	NA	Intergenic	Intergenic	-1271	NM_021472	58809	Mm.202665	NM_021472	ENSMUSG00000021876	Rnase4	C730049F20Rik|Rab1	ribonuclease, RNase A family 4	protein-coding	Intergenic	chr14:51087838-51091774
CHD4_shared_peak_19399	chr2	154436009	154438274	+	37.8	NA	intron (NM_001285446, intron 1 of 10)	MIRb|SINE|MIR	657	NM_009823	12396	Mm.29914	NM_009823	ENSMUSG00000038533	Cbfa2t2	A430091M07|C330013D05Rik|Cbfa2t2h|MTGR1	CBFA2/RUNX1 translocation partner 2	protein-coding	intron	chr2:154436009-154438274
CHD4_shared_peak_5154	chr11	73176697	73178221	+	37.8	NA	promoter-TSS (NM_001168470)	promoter-TSS (NM_001168470)	376	NM_029564	76281	Mm.371656	NM_029564	ENSMUSG00000040158	Tax1bp3	1300011C24Rik|TIP-1	Tax1 (human T cell leukemia virus type I) binding protein 3	protein-coding	promoter-TSS	chr11:73176697-73178221
CHD4_shared_peak_28595	chr7	24398872	24400775	+	37.8	NA	5' UTR (NM_028047, exon 1 of 14)	5' UTR (NM_028047, exon 1 of 14)	195	NM_028047	71997	Mm.150977	NM_028047	ENSMUSG00000002210	Smg9	1500002O20Rik|AI429693|N28092	smg-9 homolog, nonsense mediated mRNA decay factor (C. elegans)	protein-coding	5' UTR	chr7:24398872-24400775
CHD4_shared_peak_28677	chr7	27552794	27553878	+	37.6	NA	promoter-TSS (NM_175107)	promoter-TSS (NM_175107)	46	NM_175107	66367	Mm.29831	NM_175107	ENSMUSG00000049643	2310022A10Rik	-	RIKEN cDNA 2310022A10 gene	protein-coding	promoter-TSS	chr7:27552794-27553878
CHD4_shared_peak_10810	chr14	121482933	121485176	+	37.5	NA	intron (NM_053079, intron 8 of 22)	(TCTA)n|Simple_repeat|Simple_repeat	21200	NM_053079	56643	Mm.155618	NM_053079	ENSMUSG00000025557	Slc15a1	D630032F02|PECT1|PEPT1	solute carrier family 15 (oligopeptide transporter), member 1	protein-coding	intron	chr14:121482933-121485176
CHD4_shared_peak_18564	chr2	91235581	91238041	+	37.5	NA	promoter-TSS (NR_015464)	promoter-TSS (NR_015464)	255	NM_001362705	107986	Mm.389334	NM_028119	ENSMUSG00000002109	Ddb2	2610043A19Rik	damage specific DNA binding protein 2	protein-coding	promoter-TSS	chr2:91235581-91238041
CHD4_shared_peak_7270	chr12	73286302	73287261	+	37.5	NA	promoter-TSS (NM_029580)	promoter-TSS (NM_029580)	-67	NM_001037717	625098	Mm.32075	NM_001037717	ENSMUSG00000044712	Slc38a6	AW322671|EG625098	solute carrier family 38, member 6	protein-coding	promoter-TSS	chr12:73286302-73287261
CHD4_shared_peak_15033	chr17	83860804	83862575	+	37.4	NA	Intergenic	CpG	-7271	NR_155490	320021	Mm.379475	NR_155490	NA	C430042M11Rik	-	RIKEN cDNA C430042M11 gene	ncRNA	Intergenic	chr17:83860804-83862575
CHD4_shared_peak_7159	chr12	69158609	69161090	+	37.2	NA	promoter-TSS (NM_009093)	promoter-TSS (NM_009093)	-663	NM_009093	20090	Mm.379006	NM_009093	ENSMUSG00000034892	Rps29	-	ribosomal protein S29	protein-coding	promoter-TSS	chr12:69158609-69161090
CHD4_shared_peak_5521	chr11	87426435	87427946	+	36.9	NA	promoter-TSS (NM_001199293)	promoter-TSS (NM_001199293)	-401	NM_001199293	83560	Mm.440758	NM_031386	ENSMUSG00000010342	Tex14	C85585	testis expressed gene 14	protein-coding	promoter-TSS	chr11:87426435-87427946
CHD4_shared_peak_26436	chr5	149228484	149230327	+	36.7	NA	Intergenic	CpG	-35599	NM_009663	11690	Mm.19844	NM_009663	ENSMUSG00000060063	Alox5ap	Flap	arachidonate 5-lipoxygenase activating protein	protein-coding	Intergenic	chr5:149228484-149230327
CHD4_shared_peak_24429	chr5	26006885	26007801	+	36.6	NA	Intergenic	Intergenic	-2616	NM_001281519	100038949	NA	NM_001281519	ENSMUSG00000091049	Gm1979	-	predicted gene 1979	protein-coding	Intergenic	chr5:26006885-26007801
CHD4_shared_peak_14953	chr17	80036706	80037913	+	36.4	NA	intron (NM_144802, intron 8 of 12)	intron (NM_144802, intron 8 of 12)	24959	NR_152119	72692	Mm.64579	NM_144802	ENSMUSG00000024095	Hnrnpll	2510028H02Rik|2810036L13Rik|AI256697|AI852082|Hnrpll	heterogeneous nuclear ribonucleoprotein L-like	protein-coding	intron	chr17:80036706-80037913
CHD4_shared_peak_19816	chr2	167931463	167932706	+	36.3	NA	promoter-TSS (NM_011201)	promoter-TSS (NM_011201)	-243	NM_011201	19246	Mm.277916	NM_011201	ENSMUSG00000027540	Ptpn1	PTP-1B|PTP-HA2|PTP1B	protein tyrosine phosphatase, non-receptor type 1	protein-coding	promoter-TSS	chr2:167931463-167932706
CHD4_shared_peak_7547	chr12	84048033	84048813	+	36.1	NA	Intergenic	RLTR13D|LTR|ERVK	-3721	NM_001346701	171281	Mm.202331	NM_134246	ENSMUSG00000021228	Acot3	AW108394|PTE-Ia|Pte2a	acyl-CoA thioesterase 3	protein-coding	Intergenic	chr12:84048033-84048813
CHD4_shared_peak_16090	chr18	73753863	73755650	+	36	NA	promoter-TSS (NM_053255)	promoter-TSS (NM_053255)	-277	NM_053255	114615	Mm.50642	NM_053255	ENSMUSG00000036941	Elac1	2610018O07Rik|8430417G19Rik	elaC ribonuclease Z 1	protein-coding	promoter-TSS	chr18:73753863-73755650
CHD4_shared_peak_11893	chr15	89209191	89212455	+	35.9	NA	promoter-TSS (NM_001356969)	promoter-TSS (NM_001356969)	-736	NM_001356969	71474	Mm.184055	NM_026813	ENSMUSG00000036561	Ppp6r2	1110033O10Rik|8430411H09Rik|B230107H12Rik|Pp6r2|Saps2	protein phosphatase 6, regulatory subunit 2	protein-coding	promoter-TSS	chr15:89209191-89212455
CHD4_shared_peak_15300	chr18	10609053	10610910	+	35.7	NA	intron (NM_001081222, intron 1 of 10)	CpG	371	NM_001081222	77805	Mm.210996	NM_144542	ENSMUSG00000024293	Esco1	A930014I12Rik	establishment of sister chromatid cohesion N-acetyltransferase 1	protein-coding	intron	chr18:10609053-10610910
CHD4_shared_peak_17330	chr19	55315466	55316994	+	35.6	NA	promoter-TSS (NM_001360595)	promoter-TSS (NM_001360595)	173	NM_016862	53611	Mm.258637	NM_016862	ENSMUSG00000024983	Vti1a	1110014F16Rik|1110018K19Rik|4921537J05Rik|MVti1|MVti1a|Vti1|Vti1-rp2	vesicle transport through interaction with t-SNAREs 1A	protein-coding	promoter-TSS	chr19:55315466-55316994
CHD4_shared_peak_6993	chr12	44221537	44222520	+	35.6	NA	non-coding (NR_045113, exon 1 of 1)	non-coding (NR_045113, exon 1 of 1)	672	NR_045113	100039062	Mm.490648	NR_045113	NA	Gm2027	-	nuclear assembly factor 1 homolog pseudogene	pseudo	non-coding	chr12:44221537-44222520
CHD4_shared_peak_11199	chr15	44618544	44620220	+	35.5	NA	promoter-TSS (NM_019480)	promoter-TSS (NM_019480)	-58	NM_001357691	55960	Mm.287896	NM_019480	ENSMUSG00000022339	Ebag9	AI835379|Rcas1	estrogen receptor-binding fragment-associated gene 9	protein-coding	promoter-TSS	chr15:44618544-44620220
CHD4_shared_peak_29020	chr7	45395067	45396603	+	35.4	NA	promoter-TSS (NM_009224)	promoter-TSS (NM_009224)	-93	NR_126539	20637	Mm.216386	NM_009224	ENSMUSG00000063511	Snrnp70	2700022N21Rik|3200002N22Rik|AI325098|R74807|Rnu1p70|Rnulp70|Snrp70|Srnp70|U1-70|U1-70K	small nuclear ribonucleoprotein 70 (U1)	protein-coding	promoter-TSS	chr7:45395067-45396603
CHD4_shared_peak_15746	chr18	49754659	49756596	+	35.3	NA	promoter-TSS (NM_001170960)	promoter-TSS (NM_001170960)	-26	NM_001170960	68857	Mm.96010	NM_026854	ENSMUSG00000024505	Dtwd2	1190002H09Rik|8030470C17Rik|AI414673|BB115449	DTW domain containing 2	protein-coding	promoter-TSS	chr18:49754659-49756596
CHD4_shared_peak_5009	chr11	69035920	69043909	+	35.3	NA	Intergenic	Intergenic	-5723	NM_011496	20877	Mm.3488	NM_011496	ENSMUSG00000020897	Aurkb	AIM-1|AIRK2|AL022959|Aik2|Aim1|Ark2|AurB|IPL1|STK-1|Stk12|Stk5	aurora kinase B	protein-coding	Intergenic	chr11:69035920-69043909
CHD4_shared_peak_33139	chr9	65199334	65202058	+	35.2	NA	Intergenic	B3|SINE|B2	-13994	NM_177460	214424	Mm.31129	NM_177460	ENSMUSG00000032392	Parp16	ARTD15|BC055447|C79952|PARP-16	poly (ADP-ribose) polymerase family, member 16	protein-coding	Intergenic	chr9:65199334-65202058
CHD4_shared_peak_17789	chr2	30358154	30359221	+	35	NA	intron (NR_156413, intron 1 of 10)	intron (NR_156413, intron 1 of 10)	629	NM_001362888	227700	Mm.33343	NM_139302	ENSMUSG00000026860	Sh3glb2	SPAS-1	SH3-domain GRB2-like endophilin B2	protein-coding	intron	chr2:30358154-30359221
CHD4_shared_peak_26858	chr6	38532776	38535736	+	34.8	NA	promoter-TSS (NM_025363)	promoter-TSS (NM_025363)	-605	NM_025363	66117	Mm.158971	NM_025363	ENSMUSG00000019689	Fmc1	1110001J03Rik	formation of mitochondrial complex V assembly factor 1	protein-coding	promoter-TSS	chr6:38532776-38535736
CHD4_shared_peak_6241	chr11	109164055	109166731	+	34.5	NA	Intergenic	(TGGA)n|Simple_repeat|Simple_repeat	-21024	NR_037978	268498	Mm.227970	NM_001085512	ENSMUSG00000078605	E030025P04Rik	Gm664	RIKEN cDNA E030025P04 gene	ncRNA	Intergenic	chr11:109164055-109166731
CHD4_shared_peak_18157	chr2	57181745	57183213	+	34.3	NA	promoter-TSS (NR_040356)	promoter-TSS (NR_040356)	648	NR_040633	75279	Mm.401987	NR_040633	ENSMUSG00000086396	4930555B11Rik	-	RIKEN cDNA 4930555B11 gene	ncRNA	promoter-TSS	chr2:57181745-57183213
CHD4_shared_peak_12456	chr16	13167194	13167805	+	34.2	NA	Intergenic	RLTR13C1|LTR|ERVK	57763	NM_015769	50505	Mm.287837	NM_015769	ENSMUSG00000022545	Ercc4	AI606920|Xpf	excision repair cross-complementing rodent repair deficiency, complementation group 4	protein-coding	Intergenic	chr16:13167194-13167805
CHD4_shared_peak_32693	chr9	44267554	44269427	+	34.1	NA	promoter-TSS (NM_001163743)	promoter-TSS (NM_001163743)	1	NM_178420	270151	Mm.3957	NM_178420	ENSMUSG00000032109	Nlrx1	BC034204|NOD9	NLR family member X1	protein-coding	promoter-TSS	chr9:44267554-44269427
CHD4_shared_peak_8220	chr13	22015295	22016232	+	34	NA	Intergenic	Intergenic	-6022	NM_019429	54373	Mm.32043	NM_019429	ENSMUSG00000006179	Prss16	AI448615|TSSP	protease, serine 16 (thymus)	protein-coding	Intergenic	chr13:22015295-22016232
CHD4_shared_peak_4544	chr11	48833468	48834607	+	33.9	NA	intron (NM_053166, intron 1 of 6)	intron (NM_053166, intron 1 of 6)	-3434	NM_001347446	94089	Mm.390335	NM_053166	ENSMUSG00000040350	Trim7	AI790312	tripartite motif-containing 7	protein-coding	intron	chr11:48833468-48834607
CHD4_shared_peak_26949	chr6	47739608	47740652	+	33.7	NA	Intergenic	CpG	4101	NR_002841	19799	NA	NR_002841	NA	Rn4.5s	-	4.5S RNA	rRNA	Intergenic	chr6:47739608-47740652
CHD4_shared_peak_31862	chr8	115524125	115525066	+	33.6	NA	Intergenic	Intergenic	182299	NM_001025577	17132	Mm.275549	NM_001025577	ENSMUSG00000055435	Maf	2810401A20Rik|A230108G15Rik|AW047063|c-maf	avian musculoaponeurotic fibrosarcoma oncogene homolog	protein-coding	Intergenic	chr8:115524125-115525066
CHD4_shared_peak_13498	chr16	95701545	95704127	+	33.6	NA	intron (NM_011809, intron 1 of 9)	CpG	429	NM_011809	23872	Mm.290207	NM_011809	ENSMUSG00000022895	Ets2	AU022856|Ets-2	E26 avian leukemia oncogene 2, 3' domain	protein-coding	intron	chr16:95701545-95704127
CHD4_shared_peak_21849	chr4	11253631	11255039	+	33.5	NA	promoter-TSS (NM_001159595)	promoter-TSS (NM_001159595)	-76	NM_178112	72656	Mm.246713	NM_178112	ENSMUSG00000040738	Ints8	2810013E07Rik|AV063769|D130008D20Rik	integrator complex subunit 8	protein-coding	promoter-TSS	chr4:11253631-11255039
CHD4_shared_peak_23828	chr4	141354356	141355650	+	33.4	NA	Intergenic	(TCTA)n|Simple_repeat|Simple_repeat	-13189	NM_001085513	277743	Mm.294614	NM_001085513	ENSMUSG00000006218	Fam131c	Gm693	family with sequence similarity 131, member C	protein-coding	Intergenic	chr4:141354356-141355650
CHD4_shared_peak_17080	chr19	42779243	42780588	+	33.2	NA	promoter-TSS (NM_001346703)	promoter-TSS (NM_001346703)	63	NM_019424	192236	Mm.218381	NM_019424	ENSMUSG00000025188	Hps1	6030422N11Rik|BB405864|Gm21361|Hps|ep	HPS1, biogenesis of lysosomal organelles complex 3 subunit 1	protein-coding	promoter-TSS	chr19:42779243-42780588
CHD4_shared_peak_32330	chr9	15377271	15377916	+	33.1	NA	Intergenic	RLTR13C1|LTR|ERVK	-19805	NM_176976	319675	Mm.218317	NM_176976	ENSMUSG00000046111	Cep295	5830418K08Rik|5832426L23Rik|Gm1131|Kiaa1731	centrosomal protein 295	protein-coding	Intergenic	chr9:15377271-15377916
CHD4_shared_peak_31893	chr8	117221885	117222791	+	33	NA	Intergenic	Intergenic	-34681	NM_001163262	74440	Mm.233181	NM_028941	ENSMUSG00000034390	Cmip	4933407C03Rik|5830471E12Rik|AI314065|AI464126	c-Maf inducing protein	protein-coding	Intergenic	chr8:117221885-117222791
CHD4_shared_peak_1734	chr1	171101624	171103643	+	32.9	NA	Intergenic	CpG	-19028	NM_001081275	75472	Mm.32760	NM_029301	ENSMUSG00000026649	Cfap126	1700009P17Rik|AV282292|Flattop|Fltp	cilia and flagella associated protein 126	protein-coding	Intergenic	chr1:171101624-171103643
CHD4_shared_peak_34129	chr9	121718088	121720211	+	32.8	NA	promoter-TSS (NM_010918)	promoter-TSS (NM_010918)	-32	NM_010918	18087	Mm.32842	NM_010918	ENSMUSG00000032525	Nktr	5330401F18Rik|D9Wsu172e	natural killer tumor recognition sequence	protein-coding	promoter-TSS	chr9:121718088-121720211
CHD4_shared_peak_31656	chr8	106150178	106151325	+	32.8	NA	intron (NM_001357319, intron 1 of 5)	intron (NM_001357319, intron 1 of 5)	397	NM_133792	192654	Mm.284770	NM_133792	ENSMUSG00000031903	Pla2g15	ACS|C87498|LLPL|Lpla2|Lypla3	phospholipase A2, group XV	protein-coding	intron	chr8:106150178-106151325
CHD4_shared_peak_31139	chr8	70629534	70632202	+	32.7	NA	intron (NM_011819, intron 1 of 1)	intron (NM_011819, intron 1 of 1)	1227	NM_011819	23886	Mm.31325	NM_011819	ENSMUSG00000038508	Gdf15	MIC-1|NAG-1|SBF	growth differentiation factor 15	protein-coding	intron	chr8:70629534-70632202
CHD4_shared_peak_32525	chr9	31029713	31031473	+	32.6	NA	promoter-TSS (NM_001115130)	promoter-TSS (NM_001115130)	-51	NM_172765	235132	Mm.239355	NM_172765	ENSMUSG00000047412	Zbtb44	6030404E16Rik|Btbd15|E230011F09	zinc finger and BTB domain containing 44	protein-coding	promoter-TSS	chr9:31029713-31031473
CHD4_shared_peak_30590	chr8	20121624	20122932	+	32.2	NA	Intergenic	CpG	175154	NR_030708	547150	Mm.359054	NR_030708	ENSMUSG00000071796	6820431F20Rik	-	cadherin 11 pseudogene	pseudo	Intergenic	chr8:20121624-20122932
CHD4_shared_peak_5018	chr11	69110070	69111301	+	31.8	NA	TTS (NM_011065)	TTS (NM_011065)	-9768	NM_033041	84653	Mm.98505	NM_033041	ENSMUSG00000023781	Hes7	bHLHb37	hes family bHLH transcription factor 7	protein-coding	TTS	chr11:69110070-69111301
CHD4_shared_peak_27225	chr6	71632105	71634390	+	31.7	NA	promoter-TSS (NM_173001)	promoter-TSS (NM_173001)	-330	NM_001038695	104263	Mm.260479	NM_173001	ENSMUSG00000053470	Kdm3a	1700105C21Rik|C230043E16Rik|JHDM2a|Jmjd1|Jmjd1a|KDM2A|TGSA|Tsga	lysine (K)-specific demethylase 3A	protein-coding	promoter-TSS	chr6:71632105-71634390
CHD4_shared_peak_10829	chr14	122181535	122182256	+	31.7	NA	intron (NM_029556, intron 1 of 7)	intron (NM_029556, intron 1 of 7)	201	NM_029556	69634	Mm.34608	NM_029556	ENSMUSG00000025545	Clybl	0610033J05Rik|2310014M14Rik|AI256068|Clb	citrate lyase beta like	protein-coding	intron	chr14:122181535-122182256
CHD4_shared_peak_8245	chr13	23515930	23519862	+	31.6	NA	Intergenic	Intergenic	-13148	NM_153173	69386	Mm.158272	NM_153173	ENSMUSG00000060981	Hist1h4h	1700024H08Rik	histone cluster 1, H4h	protein-coding	Intergenic	chr13:23515930-23519862
CHD4_shared_peak_31377	chr8	84269743	84271165	+	31.6	NA	promoter-TSS (NM_001294281)	promoter-TSS (NM_001294281)	-52	NM_026350	67736	Mm.30095	NM_026350	ENSMUSG00000004994	Ccdc130	4930527D15Rik|C77430	coiled-coil domain containing 130	protein-coding	promoter-TSS	chr8:84269743-84271165
CHD4_shared_peak_7076	chr12	54577537	54579735	+	31	NA	Intergenic	Intergenic	67376	NR_035439	100316682	NA	NR_035439	ENSMUSG00000106344	Mir1892	Mirn1892|mir-1892|mmu-mir-1892	microRNA 1892	ncRNA	Intergenic	chr12:54577537-54579735
CHD4_shared_peak_3220	chr10	80263888	80264866	+	30.9	NA	promoter-TSS (NM_001122605)	promoter-TSS (NM_001122605)	-614	NM_001122604	70248	Mm.148693	NM_133188	ENSMUSG00000069565	Dazap1	2410042M16Rik|mPrrp	DAZ associated protein 1	protein-coding	promoter-TSS	chr10:80263888-80264866
CHD4_shared_peak_13911	chr17	26251072	26253518	+	30.7	NA	promoter-TSS (NM_028190)	promoter-TSS (NM_028190)	-615	NM_025881	66978	Mm.440216	NM_025881	ENSMUSG00000024188	Luc7l	1810045C04Rik|2410018D03Rik	Luc7-like	protein-coding	promoter-TSS	chr17:26251072-26253518
CHD4_shared_peak_3303	chr10	81266815	81268387	+	30.7	NA	promoter-TSS (NM_025317)	promoter-TSS (NM_025317)	-571	NM_018758	57267	Mm.293931	NM_018758	ENSMUSG00000004931	Apba3	AW208791|Mint-3|X11gamma|lin-10|mint3	amyloid beta (A4) precursor protein-binding, family A, member 3	protein-coding	promoter-TSS	chr10:81266815-81268387
CHD4_shared_peak_1731	chr1	171062836	171066580	+	30.6	NA	promoter-TSS (NR_106103)	promoter-TSS (NR_106103)	-56	NR_106103	102466998	NA	NR_106103	ENSMUSG00000099119	Mir6546	Gm27408|mmu-mir-6546	microRNA 6546	ncRNA	promoter-TSS	chr1:171062836-171066580
CHD4_shared_peak_4547	chr11	48851145	48858441	+	30.5	NA	Intergenic	MTC|LTR|ERVL-MaLR	16627	NM_001355757	15944	Mm.29938	NM_008326	ENSMUSG00000046879	Irgm1	Ifggd3|Ifi1|Iigp3|Iipg3|Irgm	immunity-related GTPase family M member 1	protein-coding	Intergenic	chr11:48851145-48858441
CHD4_shared_peak_33042	chr9	62418545	62419182	+	30.4	NA	TTS (NM_175484)	TTS (NM_175484)	77520	NM_009672	11737	Mm.269088	NM_009672	ENSMUSG00000032249	Anp32a	Anp32|I1PP2A|LANP|PHAP1|W91701|pp32	acidic (leucine-rich) nuclear phosphoprotein 32 family, member A	protein-coding	TTS	chr9:62418545-62419182
CHD4_shared_peak_30100	chr7	127101467	127105063	+	30.2	NA	Intergenic	Intergenic	11829	NM_178901	101602	Mm.490357	NM_178901	ENSMUSG00000045165	AI467606	-	expressed sequence AI467606	protein-coding	Intergenic	chr7:127101467-127105063
CHD4_shared_peak_19918	chr2	170359993	170362058	+	30	NA	intron (NR_040610, intron 2 of 7)	(TCTA)n|Simple_repeat|Simple_repeat	4664	NR_040610	73303	Mm.443297	NR_040610	ENSMUSG00000086999	Bcas1os2	1700040N02Rik	breast carcinoma amplified sequence 1, opposite strand 2	ncRNA	intron	chr2:170359993-170362058
CHD4_shared_peak_14439	chr17	46555238	46556795	+	30	NA	5' UTR (NM_020493, exon 1 of 7)	5' UTR (NM_020493, exon 1 of 7)	146	NM_020493	20807	Mm.45044	NM_020493	ENSMUSG00000015605	Srf	AW049942|AW240594	serum response factor	protein-coding	5' UTR	chr17:46555238-46556795
CHD4_shared_peak_25867	chr5	125403596	125409944	+	29.9	NA	Intergenic	Intergenic	-16753	NM_019639	22190	Mm.331	NM_019639	ENSMUSG00000008348	Ubc	2700054O04Rik|AI194771|Rps27a|TI-225|Uba52|Ubb	ubiquitin C	protein-coding	Intergenic	chr5:125403596-125409944
CHD4_shared_peak_3285	chr10	81059182	81060951	+	29.8	NA	5' UTR (NM_001358549, exon 1 of 12)	5' UTR (NM_001358549, exon 1 of 12)	110	NM_001358549	52551	Mm.30068	NM_024499	ENSMUSG00000004937	Sgta	5330427H01Rik|AI194281|D10Ertd190e|Sgt|Stg	small glutamine-rich tetratricopeptide repeat (TPR)-containing, alpha	protein-coding	5' UTR	chr10:81059182-81060951
CHD4_shared_peak_32395	chr9	21181373	21182279	+	29.7	NA	intron (NM_183408, intron 1 of 14)	CpG	-2275	NM_001310750	18577	Mm.191749	NM_019798	ENSMUSG00000032177	Pde4a	D9Ertd60e|Dpde2	phosphodiesterase 4A, cAMP specific	protein-coding	intron	chr9:21181373-21182279
CHD4_shared_peak_29994	chr7	120917119	120918946	+	29.7	NA	intron (NM_001164096, intron 1 of 19)	CpG	288	NM_025298	26939	Mm.193632	NM_025298	ENSMUSG00000030880	Polr3e	RPC5|Sin	polymerase (RNA) III (DNA directed) polypeptide E	protein-coding	intron	chr7:120917119-120918946
CHD4_shared_peak_22186	chr4	46486991	46489795	+	29.5	NA	promoter-TSS (NM_053179)	promoter-TSS (NM_053179)	-936	NM_053179	94181	Mm.249349	NM_053179	ENSMUSG00000028334	Nans	4632418E04Rik|BB056474|Sas	N-acetylneuraminic acid synthase (sialic acid synthase)	protein-coding	promoter-TSS	chr4:46486991-46489795
CHD4_shared_peak_27772	chr6	115600606	115602465	+	29.4	NA	promoter-TSS (NM_023290)	promoter-TSS (NM_023290)	-403	NM_023290	67027	Mm.101316	NM_023290	ENSMUSG00000000439	Mkrn2	2610002L04Rik|C81377	makorin, ring finger protein, 2	protein-coding	promoter-TSS	chr6:115600606-115602465
CHD4_shared_peak_25561	chr5	117658747	117660247	+	29.3	NA	intron (NM_001312914, intron 5 of 19)	intron (NM_001312914, intron 5 of 19)	-207342	NM_008712	18125	Mm.44249	NM_008712	ENSMUSG00000029361	Nos1	2310005C01Rik|N-NOS|NC-NOS|NO|NOS|NOS-I|Nos-1|bNOS|nNOS	nitric oxide synthase 1, neuronal	protein-coding	intron	chr5:117658747-117660247
CHD4_shared_peak_27739	chr6	113494182	113495135	+	29.3	NA	exon (NM_001289699, exon 4 of 4)	exon (NM_001289699, exon 4 of 4)	7160	NM_172487	210673	Mm.133060	NM_172487	ENSMUSG00000045009	Prrt3	6330505P20|B230206N24Rik	proline-rich transmembrane protein 3	protein-coding	exon	chr6:113494182-113495135
CHD4_shared_peak_19411	chr2	154603019	154603862	+	29.1	NA	intron (NM_021534, intron 1 of 3)	intron (NM_021534, intron 1 of 3)	233	NM_021534	59038	Mm.24673	NM_021534	ENSMUSG00000000876	Pxmp4	3010018P03Rik|Pmp24	peroxisomal membrane protein 4	protein-coding	intron	chr2:154603019-154603862
CHD4_shared_peak_14485	chr17	47502470	47503486	+	29.1	NA	promoter-TSS (NM_022015)	promoter-TSS (NM_022015)	-687	NM_001356290	63856	Mm.275901	NM_022015	ENSMUSG00000023980	Taf8	AW260255|Tbn	TATA-box binding protein associated factor 8	protein-coding	promoter-TSS	chr17:47502470-47503486
CHD4_shared_peak_19122	chr2	132575916	132579769	+	29.1	NA	intron (NM_001355651, intron 1 of 19)	CpG	406	NM_001355650	74182	Mm.211211	NM_027096	ENSMUSG00000027346	Gpcpd1	2310004G06Rik|2310032D16Rik|AU015213|Gde5|Prei4|mKIAA1434	glycerophosphocholine phosphodiesterase 1	protein-coding	intron	chr2:132575916-132579769
CHD4_shared_peak_10744	chr14	118089064	118090301	+	29	NA	Intergenic	Intergenic	-37436	NM_010024	13190	Mm.19987	NM_010024	ENSMUSG00000022129	Dct	DT|TRP-2|TRP2|Tyrp-2|Tyrp2|slaty|slt	dopachrome tautomerase	protein-coding	Intergenic	chr14:118089064-118090301
CHD4_shared_peak_24609	chr5	36366325	36367231	+	28.9	NA	intron (NM_030889, intron 1 of 26)	intron (NM_030889, intron 1 of 26)	31361	NM_030889	81840	Mm.34113	NM_030889	ENSMUSG00000029093	Sorcs2	N28137|mKIAA1329	sortilin-related VPS10 domain containing receptor 2	protein-coding	intron	chr5:36366325-36367231
CHD4_shared_peak_22732	chr4	101310701	101311734	+	28.8	NA	Intergenic	RMER12C|LTR|ERVK	35810	NR_029537	387143	NA	NR_029537	ENSMUSG00000065451	Mir101a	Mirn101|Mirn101a|miR-101|mir-101a	microRNA 101a	ncRNA	Intergenic	chr4:101310701-101311734
CHD4_shared_peak_24673	chr5	45624649	45625440	+	28.7	NA	intron (NM_021416, intron 1 of 15)	RLTR13C1|LTR|ERVK	-14231	NR_102378	319251	Mm.402857	NR_102378	ENSMUSG00000097825	9630001P10Rik	-	RIKEN cDNA 9630001P10 gene	ncRNA	intron	chr5:45624649-45625440
CHD4_shared_peak_5309	chr11	78343503	78346231	+	28.7	NA	promoter-TSS (NM_001313988)	promoter-TSS (NM_001313988)	-717	NM_001313988	22248	Mm.284811	NM_011676	ENSMUSG00000002058	Unc119	D11Bhm52|HRG4|MRG4|Rg4|Rtg4|Unc119h	unc-119 lipid binding chaperone	protein-coding	promoter-TSS	chr11:78343503-78346231
CHD4_shared_peak_22303	chr4	56821088	56821986	+	28.7	NA	intron (NM_018761, intron 12 of 18)	(CTG)n|Simple_repeat|Simple_repeat	-19206	NM_026079	230233	Mm.282743	NM_026079	ENSMUSG00000028431	Elp1	3110040G09Rik|6030413P05|C78473|IKAP|Ikbkap	elongator complex protein 1	protein-coding	intron	chr4:56821088-56821986
CHD4_shared_peak_33631	chr9	98296150	98297416	+	28.6	NA	5' UTR (NM_144533, exon 1 of 5)	5' UTR (NM_144533, exon 1 of 5)	213	NM_001357445	74080	Mm.294082	NM_144533	ENSMUSG00000032456	Nmnat3	4933408N02Rik|PNAT3	nicotinamide nucleotide adenylyltransferase 3	protein-coding	5' UTR	chr9:98296150-98297416
CHD4_shared_peak_16396	chr19	4476506	4478957	+	28.5	NA	promoter-TSS (NM_134164)	promoter-TSS (NM_134164)	-588	NM_134164	171180	Mm.262270	NM_134164	ENSMUSG00000049303	Syt12	-	synaptotagmin XII	protein-coding	promoter-TSS	chr19:4476506-4478957
CHD4_shared_peak_4328	chr11	23305123	23307524	+	28.5	NA	promoter-TSS (NM_001190401)	promoter-TSS (NM_001190401)	-572	NM_001190401	17847	Mm.119155	NM_001190401	ENSMUSG00000056342	Usp34	A530081C03Rik|Murr2	ubiquitin specific peptidase 34	protein-coding	promoter-TSS	chr11:23305123-23307524
CHD4_shared_peak_4566	chr11	49933715	49934682	+	28.4	NA	intron (NM_001347462, intron 1 of 13)	(CA)n|Simple_repeat|Simple_repeat	32037	NM_001347462	74563	Mm.258798	NM_029004	ENSMUSG00000020374	Rasgef1c	9130006A14Rik	RasGEF domain family, member 1C	protein-coding	intron	chr11:49933715-49934682
CHD4_shared_peak_17085	chr19	43523402	43525989	+	28.4	NA	promoter-TSS (NM_010324)	promoter-TSS (NM_010324)	-90	NM_010324	14718	Mm.19039	NM_010324	ENSMUSG00000025190	Got1	AI789014|Got-1|cAspAT|cCAT	glutamic-oxaloacetic transaminase 1, soluble	protein-coding	promoter-TSS	chr19:43523402-43525989
CHD4_shared_peak_25852	chr5	125251909	125256898	+	28.4	NA	Intergenic	Intergenic	-75189	NM_011424	20602	Mm.278646	NM_011424	ENSMUSG00000029478	Ncor2	N-CoR|SMRT|SMRTe	nuclear receptor co-repressor 2	protein-coding	Intergenic	chr5:125251909-125256898
CHD4_shared_peak_1680	chr1	166378621	166380270	+	28.3	NA	exon (NM_030245, exon 1 of 8)	exon (NM_030245, exon 1 of 8)	278	NM_030245	27878	Mm.100665	NM_030245	ENSMUSG00000026563	Tada1	2900026B15Rik|D1Ertd251e|Staf42|Tada1l	transcriptional adaptor 1	protein-coding	exon	chr1:166378621-166380270
CHD4_shared_peak_21694	chr3	146520295	146522439	+	28.3	NA	promoter-TSS (NM_027332)	promoter-TSS (NM_027332)	56	NM_027332	70285	Mm.28128	NM_027332	ENSMUSG00000028187	Rpf1	2210420E24Rik|2310066N05Rik|Bxdc5	ribosome production factor 1 homolog	protein-coding	promoter-TSS	chr3:146520295-146522439
CHD4_shared_peak_25764	chr5	123227723	123228988	+	28.2	NA	exon (NM_026000, exon 1 of 6)	exon (NM_026000, exon 1 of 6)	165	NM_026000	67151	Mm.278997	NM_026000	ENSMUSG00000029440	Psmd9	1500011J20Rik|2610202L11Rik|Bridge-1|P27	proteasome (prosome, macropain) 26S subunit, non-ATPase, 9	protein-coding	exon	chr5:123227723-123228988
CHD4_shared_peak_25328	chr5	110350139	110352527	+	28.2	NA	intron (NR_132326, intron 1 of 6)	intron (NR_132326, intron 1 of 6)	6603	NR_132326	381667	Mm.332572	NM_001033459	ENSMUSG00000072754	Lrcol1	Clpsl3|Gm1679	leucine rich colipase-like 1	protein-coding	intron	chr5:110350139-110352527
CHD4_shared_peak_1592	chr1	161170394	161171004	+	28.2	NA	TTS (NM_028664)	TTS (NM_028664)	-11385	NM_001195189	100502590	Mm.449990	NM_001195189	ENSMUSG00000049160	Tex50	4930469G21Rik	testis expressed 50	protein-coding	TTS	chr1:161170394-161171004
CHD4_shared_peak_20838	chr3	89772443	89774318	+	28.2	NA	promoter-TSS (NM_027315)	promoter-TSS (NM_027315)	20	NR_130957	74034	Mm.386816	NR_130957	ENSMUSG00000042579	4632404H12Rik	-	RIKEN cDNA 4632404H12 gene	ncRNA	promoter-TSS	chr3:89772443-89774318
CHD4_shared_peak_7080	chr12	54694761	54697795	+	28.1	NA	promoter-TSS (NM_025456)	promoter-TSS (NM_025456)	-384	NM_001331162	66266	Mm.156440	NM_025456	ENSMUSG00000054302	Eapp	1810011O16Rik	E2F-associated phosphoprotein	protein-coding	promoter-TSS	chr12:54694761-54697795
CHD4_shared_peak_3204	chr10	80114616	80117054	+	28	NA	promoter-TSS (NM_001301853)	promoter-TSS (NM_001301853)	40	NM_001301854	20869	Mm.44231	NM_011492	ENSMUSG00000003068	Stk11	AA408040|Lkb1|Par-4|R75140	serine/threonine kinase 11	protein-coding	promoter-TSS	chr10:80114616-80117054
CHD4_shared_peak_26499	chr5	151686359	151686915	+	27.9	NA	Intergenic	B1_Mur4|SINE|Alu	-35429	NM_027009	69263	Mm.12553	NM_027009	ENSMUSG00000033970	Rfc3	2810416I22Rik|38kDa|AU022547|Recc3	replication factor C (activator 1) 3	protein-coding	Intergenic	chr5:151686359-151686915
CHD4_shared_peak_4006	chr10	128211615	128213116	+	27.9	NA	promoter-TSS (NM_025716)	promoter-TSS (NM_025716)	-571	NM_025716	66701	Mm.29694	NM_025716	ENSMUSG00000051346	Spryd4	4633402N23Rik|AA114801	SPRY domain containing 4	protein-coding	promoter-TSS	chr10:128211615-128213116
CHD4_shared_peak_13631	chr17	7906788	7914261	+	27.9	NA	Intergenic	CT-rich|Low_complexity|Low_complexity	-15476	NM_145968	72536	Mm.119680	NM_145968	ENSMUSG00000033450	Tagap	2610315E15Rik|TRD|Tcd-1|Tcd1|Tcd1a|tcs-1|tcs1	T cell activation Rho GTPase activating protein	protein-coding	Intergenic	chr17:7906788-7914261
CHD4_shared_peak_32852	chr9	53676026	53677061	+	27.8	NA	Intergenic	(TAAA)n|Simple_repeat|Simple_repeat	-9036	NM_027807	75717	Mm.218910	NM_027807	ENSMUSG00000032030	Cul5	4921514I20Rik|8430423K24Rik|AI852817|C030032G03Rik|C330021I08Rik|VACM-1|VACM1	cullin 5	protein-coding	Intergenic	chr9:53676026-53677061
CHD4_shared_peak_16895	chr19	31082447	31083691	+	27.8	NA	exon (NM_031249, exon 1 of 1)	exon (NM_031249, exon 1 of 1)	228	NM_031249	83410	Mm.22031	NM_031249	ENSMUSG00000053536	Cstf2t	64kDa|C77975|tCstF-64|tauCstF-64	cleavage stimulation factor, 3' pre-RNA subunit 2, tau	protein-coding	exon	chr19:31082447-31083691
CHD4_shared_peak_33542	chr9	90125764	90127178	+	27.8	NA	Intergenic	Intergenic	-11651	NM_024431	21761	Mm.426209	NM_024431	ENSMUSG00000062270	Morf4l1	MORFRG15|MRG15|TEG-189|Tex189|mKIAA4002	mortality factor 4 like 1	protein-coding	Intergenic	chr9:90125764-90127178
CHD4_shared_peak_29649	chr7	100582671	100583383	+	27.8	NA	non-coding (NR_153427, exon 1 of 7)	non-coding (NR_153427, exon 1 of 7)	103	NM_198831	52443	Mm.473730	NM_198831	ENSMUSG00000030706	Mrpl48	1810030E20Rik|2610028L11Rik|CGI-118|D4Ertd786e|L48mt|MRP-L48	mitochondrial ribosomal protein L48	protein-coding	non-coding	chr7:100582671-100583383
CHD4_shared_peak_9634	chr14	20392911	20393851	+	27.7	NA	TTS (NM_001163638)	TTS (NM_001163638)	109	NR_155747	66242	Mm.23747	NM_025440	ENSMUSG00000049960	Mrps16	1500011E11Rik|Mprs16|S16mt	mitochondrial ribosomal protein S16	protein-coding	TTS	chr14:20392911-20393851
CHD4_shared_peak_31200	chr8	71884927	71885585	+	27.6	NA	intron (NM_145624, intron 1 of 3)	RLTR13D|LTR|ERVK	3188	NM_145624	236193	Mm.290790	NM_145624	ENSMUSG00000056019	Zfp709	BC021921|GIOT-4|HIT-40	zinc finger protein 709	protein-coding	intron	chr8:71884927-71885585
CHD4_shared_peak_9723	chr14	25371763	25372450	+	27.6	NA	Intergenic	Intergenic	-87079	NM_183208	328365	Mm.227484	NM_183208	ENSMUSG00000007817	Zmiz1	BC065120|E330020C23|Gm10397|I920194n01|Rai17|Zimp10	zinc finger, MIZ-type containing 1	protein-coding	Intergenic	chr14:25371763-25372450
CHD4_shared_peak_28287	chr6	146876690	146877298	+	27.6	NA	Intergenic	B3|SINE|B2	-11500	NM_001355728	67533	Mm.103382	NM_026221	ENSMUSG00000016487	Ppfibp1	4632409B19Rik|AW214454|AW261454	PTPRF interacting protein, binding protein 1 (liprin beta 1)	protein-coding	Intergenic	chr6:146876690-146877298
CHD4_shared_peak_6718	chr12	8630256	8641557	+	27.6	NA	Intergenic	(CATATA)n|Simple_repeat|Simple_repeat	-36840	NM_177802	328059	Mm.46326	NM_177802	ENSMUSG00000020600	Slc7a15	Arpat	solute carrier family 7 (cationic amino acid transporter, y+ system), member 15	protein-coding	Intergenic	chr12:8630256-8641557
CHD4_shared_peak_1509	chr1	154117443	154118871	+	27.5	NA	Intergenic	(TG)n|Simple_repeat|Simple_repeat	-83030	NM_001204908	100503355	Mm.484410	NM_001204908	ENSMUSG00000066797	Zfp648	Gm10178|Gm203	zinc finger protein 648	protein-coding	Intergenic	chr1:154117443-154118871
CHD4_shared_peak_20728	chr3	86116434	86117414	+	27.5	NA	intron (NM_001082414, intron 10 of 14)	intron (NM_001082414, intron 10 of 14)	21934	NR_004417	19870	NA	NR_004417	ENSMUSG00000064984	Snord73a	Rnu73a|U73a	small nucleolar RNA, C/D box U73A	snoRNA	intron	chr3:86116434-86117414
CHD4_shared_peak_29608	chr7	98814578	98816790	+	27.5	NA	Intergenic	tRNA-Pro-CCY|tRNA|tRNA	-19428	NM_001285792	22411	Mm.22182	NM_009519	ENSMUSG00000015957	Wnt11	-	wingless-type MMTV integration site family, member 11	protein-coding	Intergenic	chr7:98814578-98816790
CHD4_shared_peak_30592	chr8	20424095	20425551	+	27.2	NA	promoter-TSS (NR_028428)	promoter-TSS (NR_028428)	-9	NR_028428	381598	Mm.359054	NM_001024708	ENSMUSG00000071793	2610005L07Rik	2810038F24Rik|6720476A01Rik	cadherin 11 pseudogene	pseudo	promoter-TSS	chr8:20424095-20425551
CHD4_shared_peak_14640	chr17	56935002	56936193	+	27	NA	promoter-TSS (NM_022328)	promoter-TSS (NM_022328)	-209	NM_022328	64144	Mm.148748	NM_022328	ENSMUSG00000024212	Mllt1	AA407901|BAM11|ENL|LTG19	myeloid/lymphoid or mixed-lineage leukemia; translocated to, 1	protein-coding	promoter-TSS	chr17:56935002-56936193
CHD4_shared_peak_7925	chr12	110991637	110994311	+	27	NA	Intergenic	Intergenic	-1424	NR_036598	77878	Mm.293198	NR_036598	ENSMUSG00000113056	6030440G07Rik	-	RIKEN cDNA 6030440G07 gene	ncRNA	Intergenic	chr12:110991637-110994311
CHD4_shared_peak_28404	chr7	5038310	5039151	+	26.8	NA	promoter-TSS (NM_001039532)	promoter-TSS (NM_001039532)	-284	NM_001039532	654801	Mm.333548	NM_001039532	ENSMUSG00000043290	Zfp784	C730049F21Rik|Znf784	zinc finger protein 784	protein-coding	promoter-TSS	chr7:5038310-5039151
CHD4_shared_peak_2622	chr10	45057582	45058546	+	26.8	NA	Intergenic	RLTR13D3|LTR|ERVK	-9152	NM_011156	19072	Mm.37294	NM_011156	ENSMUSG00000019849	Prep	AI047692|AI450383|D10Wsu136e|PE|PEP|Pop	prolyl endopeptidase	protein-coding	Intergenic	chr10:45057582-45058546
CHD4_shared_peak_5526	chr11	87461555	87464634	+	26.7	NA	intron (NM_031386, intron 2 of 30)	B2_Mm1a|SINE|B2	35503	NM_001199293	83560	Mm.440758	NM_031386	ENSMUSG00000010342	Tex14	C85585	testis expressed gene 14	protein-coding	intron	chr11:87461555-87464634
CHD4_shared_peak_11282	chr15	57974910	57976505	+	26.7	NA	Intergenic	Intergenic	-10196	NM_173862	239463	Mm.221241	NM_173862	ENSMUSG00000051225	Fam83a	-	family with sequence similarity 83, member A	protein-coding	Intergenic	chr15:57974910-57976505
CHD4_shared_peak_8215	chr13	21940144	21941373	+	26.6	NA	Intergenic	Intergenic	-4336	NM_183014	193452	Mm.187446	NM_183014	ENSMUSG00000006720	Zfp184	4930500C15Rik	zinc finger protein 184 (Kruppel-like)	protein-coding	Intergenic	chr13:21940144-21941373
CHD4_shared_peak_16566	chr19	8785441	8786789	+	26.5	NA	intron (NM_001177798, intron 1 of 11)	CpG	201	NM_146092	225895	Mm.220886	NM_146092	ENSMUSG00000003680	Taf6l	2810417N14Rik|BB223262|C530024J06Rik|Paf65a	TATA-box binding protein associated factor 6 like	protein-coding	intron	chr19:8785441-8786789
CHD4_shared_peak_15369	chr18	16074240	16074927	+	26.5	NA	Intergenic	(TTCTG)n|Simple_repeat|Simple_repeat	-314426	NM_001364992	71367	Mm.329304	NM_199055	ENSMUSG00000047161	Chst9	5430438D01Rik|GalNAc4ST-2|galNAc-4-ST2	carbohydrate (N-acetylgalactosamine 4-0) sulfotransferase 9	protein-coding	Intergenic	chr18:16074240-16074927
CHD4_shared_peak_28300	chr6	147475492	147476726	+	26.4	NA	promoter-TSS (NM_001355713)	promoter-TSS (NM_001355713)	238	NM_025911	67015	Mm.209774	NM_025911	ENSMUSG00000030301	Ccdc91	1700086G08Rik|1810060J02Rik|AU045683|AW555238|p56	coiled-coil domain containing 91	protein-coding	promoter-TSS	chr6:147475492-147476726
CHD4_shared_peak_17411	chr19	59019327	59019893	+	26.3	NA	intron (NM_175172, intron 9 of 14)	ID4|SINE|ID	56459	NM_175172	71653	Mm.37338	NM_175172	ENSMUSG00000041362	Shtn1	4930506M07Rik|Shootin1|mKIAA1598	shootin 1	protein-coding	intron	chr19:59019327-59019893
CHD4_shared_peak_1195	chr1	132390146	132391134	+	26.3	NA	promoter-TSS (NM_001311107)	promoter-TSS (NM_001311107)	-322	NM_001311107	68875	Mm.273785	NM_178874	ENSMUSG00000042066	Tmcc2	1110063G11Rik	transmembrane and coiled-coil domains 2	protein-coding	promoter-TSS	chr1:132390146-132391134
CHD4_shared_peak_16349	chr19	3767468	3769657	+	26.2	NA	intron (NM_001167886, intron 2 of 10)	CpG-7172	1141	NM_001167887	225888	Mm.278578	NM_144871	ENSMUSG00000045098	Kmt5b	AA117471|C630029K18Rik|Suv4-20h1|Suv420h1	lysine methyltransferase 5B	protein-coding	intron	chr19:3767468-3769657
CHD4_shared_peak_15831	chr18	57741025	57741796	+	26.1	NA	Intergenic	ID_B1|SINE|B4	38585	NR_152224	100503033	Mm.381112	NR_152224	ENSMUSG00000118391	Gm19519	-	predicted gene, 19519	ncRNA	Intergenic	chr18:57741025-57741796
CHD4_shared_peak_4024	chr10	128458173	128459153	+	26	NA	promoter-TSS (NM_198160)	promoter-TSS (NM_198160)	-17	NR_106183	102465894	NA	NR_106183	ENSMUSG00000098957	Mir8105	Gm27346|mmu-mir-8105	microRNA 8105	ncRNA	promoter-TSS	chr10:128458173-128459153
CHD4_shared_peak_29358	chr7	79004603	79007807	+	25.9	NA	Intergenic	(TCTA)n|Simple_repeat|Simple_repeat	-47021	NM_001361500	11595	Mm.358571	NM_007424	ENSMUSG00000030607	Acan	Agc|Agc1|CSPCP|Cspg1|b2b183Clo|cmd	aggrecan	protein-coding	Intergenic	chr7:79004603-79007807
CHD4_shared_peak_17580	chr2	18586594	18588227	+	25.9	NA	Intergenic	Intergenic	-85025	NM_147778	12238	Mm.249586	NM_147778	ENSMUSG00000051154	Commd3	AW550818|Bup|D2Ertd542e	COMM domain containing 3	protein-coding	Intergenic	chr2:18586594-18588227
CHD4_shared_peak_30018	chr7	122881630	122884442	+	25.9	NA	Intergenic	(TAGA)n|Simple_repeat|Simple_repeat	87423	NR_045614	73951	Mm.389936	NR_045614	NA	4930413G21Rik	-	RIKEN cDNA 4930413G21 gene	ncRNA	Intergenic	chr7:122881630-122884442
CHD4_shared_peak_1955	chr1	183218780	183222136	+	25.9	NA	intron (NM_026866, intron 1 of 9)	intron (NM_026866, intron 1 of 9)	1071	NM_026866	68897	Mm.327216	NM_026866	ENSMUSG00000030768	Disp1	1190008H24Rik|DispA	dispatched RND transporter family member 1	protein-coding	intron	chr1:183218780-183222136
CHD4_shared_peak_24290	chr5	16375671	16379221	+	25.8	NA	Intergenic	(TAGA)n|Simple_repeat|Simple_repeat	-176049	NM_010427	15234	Mm.267078	NM_010427	ENSMUSG00000028864	Hgf	C230052L06Rik|HGF/SF|NK1|NK2|SF|SF/HGF	hepatocyte growth factor	protein-coding	Intergenic	chr5:16375671-16379221
CHD4_shared_peak_5499	chr11	86756718	86758562	+	25.8	NA	promoter-TSS (NM_001356393)	promoter-TSS (NM_001356393)	-73	NM_001356393	67300	Mm.254588	NM_001003908	ENSMUSG00000047126	Cltc	3110065L21Rik|CHC|R74732	clathrin, heavy polypeptide (Hc)	protein-coding	promoter-TSS	chr11:86756718-86758562
CHD4_shared_peak_20647	chr3	79590712	79592082	+	25.7	NA	promoter-TSS (NM_026352)	promoter-TSS (NM_026352)	60	NM_026352	67738	Mm.295252	NM_026352	ENSMUSG00000027804	Ppid	4930564J03Rik|CYP-40|Ppidl	peptidylprolyl isomerase D (cyclophilin D)	protein-coding	promoter-TSS	chr3:79590712-79592082
CHD4_shared_peak_17328	chr19	55169536	55170518	+	25.6	NA	Intergenic	RLTR13D2|LTR|ERVK	-10699	NM_009348	21684	Mm.42139	NM_009348	ENSMUSG00000024979	Tectb	Tctnb	tectorin beta	protein-coding	Intergenic	chr19:55169536-55170518
CHD4_shared_peak_1902	chr1	180850220	180851629	+	25.5	NA	promoter-TSS (NM_145943)	promoter-TSS (NM_145943)	-227	NM_145943	208768	Mm.272625	NM_145943	ENSMUSG00000038806	Sde2	-	SDE2 telomere maintenance homolog (S. pombe)	protein-coding	promoter-TSS	chr1:180850220-180851629
CHD4_shared_peak_28033	chr6	128842300	128845630	+	25.3	NA	Intergenic	Intergenic	-17650	NM_030599	80782	Mm.6180	NM_030599	ENSMUSG00000079298	Klrb1b	Klrb1d|Ly55b|Ly55d|NKR-P1B|NKR-P1D|Nkrp1-b|Nkrp1b|Nkrp1d|ly-55b|ly-55d	killer cell lectin-like receptor subfamily B member 1B	protein-coding	Intergenic	chr6:128842300-128845630
CHD4_shared_peak_241	chr1	36690808	36692223	+	25.2	NA	promoter-TSS (NM_009942)	promoter-TSS (NM_009942)	28	NM_009942	12859	Mm.180182	NM_009942	ENSMUSG00000061518	Cox5b	-	cytochrome c oxidase subunit 5B	protein-coding	promoter-TSS	chr1:36690808-36692223
CHD4_shared_peak_20663	chr3	81027279	81029602	+	25.2	NA	Intergenic	Intergenic	-7976	NM_001357746	54635	Mm.331089	NM_019971	ENSMUSG00000028019	Pdgfc	1110064L01Rik|AI647969|PDGF-C|SCDGF|VEGF-E	platelet-derived growth factor, C polypeptide	protein-coding	Intergenic	chr3:81027279-81029602
CHD4_shared_peak_6214	chr11	107783686	107786572	+	25.1	NA	intron (NM_019431, intron 1 of 3)	(TAGG)n|Simple_repeat|Simple_repeat	9577	NM_019431	54377	Mm.103724	NM_019431	ENSMUSG00000020723	Cacng4	AI413107|AW491861	calcium channel, voltage-dependent, gamma subunit 4	protein-coding	intron	chr11:107783686-107786572
CHD4_shared_peak_23468	chr4	133573540	133575205	+	25.1	NA	promoter-TSS (NM_172876)	promoter-TSS (NM_172876)	-373	NM_172876	242691	Mm.40110	NM_172876	ENSMUSG00000028850	Gpatch3	D930035B09Rik|Gpatc3	G patch domain containing 3	protein-coding	promoter-TSS	chr4:133573540-133575205
CHD4_shared_peak_23347	chr4	132268913	132270758	+	25.1	NA	TTS (NR_002865)	TTS (NR_002865)	351	NR_002865	353373	Mm.424675	NR_002865	NA	Rnu11	MBII-407|Mirn801|mir-801|mmu-mir-801	U11 small nuclear RNA	snRNA	TTS	chr4:132268913-132270758
CHD4_shared_peak_8619	chr13	49169451	49170616	+	25.1	NA	Intergenic	Intergenic	-17496	NM_013610	18081	Mm.18503	NM_013610	ENSMUSG00000037966	Ninj1	AU024536	ninjurin 1	protein-coding	Intergenic	chr13:49169451-49170616
CHD4_shared_peak_31164	chr8	70872272	70874258	+	25	NA	intron (NM_026964, intron 1 of 4)	intron (NM_026964, intron 1 of 4)	225	NM_026964	234388	Mm.295791	NM_026964	ENSMUSG00000007721	Ccdc124	1810023B24Rik	coiled-coil domain containing 124	protein-coding	intron	chr8:70872272-70874258
CHD4_shared_peak_4855	chr11	60220192	60223191	+	24.9	NA	intron (NM_001358315, intron 1 of 18)	intron (NM_001358315, intron 1 of 18)	890	NM_001358315	20787	Mm.278701	NM_011480	ENSMUSG00000020538	Srebf1	ADD1|SREBP1|bHLHd1	sterol regulatory element binding transcription factor 1	protein-coding	intron	chr11:60220192-60223191
CHD4_shared_peak_18638	chr2	93462635	93463604	+	24.8	NA	promoter-TSS (NM_007656)	promoter-TSS (NM_007656)	-169	NM_001136055	12521	Mm.4261	NM_007656	ENSMUSG00000027215	Cd82	AA682076|AL023070|C33|IA4|Kai1|Tspan27	CD82 antigen	protein-coding	promoter-TSS	chr2:93462635-93463604
CHD4_shared_peak_34616	chrX	170672649	170678018	+	24.8	NA	intron (NM_001199212, intron 4 of 7)	intron (NM_001199212, intron 4 of 7)	2689	NM_001308488	107626	Mm.486144	NM_001199212	ENSMUSG00000093806	Asmt	Hiomt	acetylserotonin O-methyltransferase	protein-coding	intron	chrX:170672649-170678018
CHD4_shared_peak_30135	chr7	127716939	127719132	+	24.8	NA	TTS (NM_198858)	TTS (NM_198858)	5098	NM_001301283	13019	Mm.389954	NM_007795	ENSMUSG00000042340	Ctf1	CT-1	cardiotrophin 1	protein-coding	TTS	chr7:127716939-127719132
CHD4_shared_peak_8848	chr13	59822468	59823808	+	24.8	NA	promoter-TSS (NM_153538)	promoter-TSS (NM_153538)	9	NM_153538	214290	Mm.233082	NM_153538	ENSMUSG00000035248	Tut7	6030448M23Rik|AA420405|Tent3b|Zcchc6	terminal uridylyl transferase 7	protein-coding	promoter-TSS	chr13:59822468-59823808
CHD4_shared_peak_2804	chr10	61694180	61696159	+	24.8	NA	promoter-TSS (NM_001272092)	promoter-TSS (NM_001272092)	-345	NM_001272092	71767	Mm.71514	NM_027912	ENSMUSG00000020087	Tysnd1	1300019N10Rik	trypsin domain containing 1	protein-coding	promoter-TSS	chr10:61694180-61696159
CHD4_shared_peak_28706	chr7	28338045	28340164	+	24.8	NA	promoter-TSS (NM_013676)	promoter-TSS (NM_013676)	-385	NM_013676	20924	Mm.285906	NM_013676	ENSMUSG00000003435	Supt5	AL033283|AL033321|AU019549|Spt5|Supt5h	suppressor of Ty 5	protein-coding	promoter-TSS	chr7:28338045-28340164
CHD4_shared_peak_21991	chr4	33310180	33310987	+	24.7	NA	intron (NM_001305273, intron 1 of 15)	CpG	272	NM_001305273	24018	Mm.240024	NM_011884	ENSMUSG00000028274	Rngtt	AU020997|HCE|MCE1	RNA guanylyltransferase and 5'-phosphatase	protein-coding	intron	chr4:33310180-33310987
CHD4_shared_peak_20965	chr3	95280750	95283498	+	24.7	NA	promoter-TSS (NM_173347)	promoter-TSS (NM_173347)	-48	NM_173347	229589	Mm.14155	NM_173347	ENSMUSG00000015711	Prune1	9230112O05Rik|C130058A12|DRES-17|HTCD37|PRUNEM1|Prune|Prune-M1	prune exopolyphosphatase	protein-coding	promoter-TSS	chr3:95280750-95283498
CHD4_shared_peak_5520	chr11	87421974	87424156	+	24.7	NA	intron (NM_031386, intron 1 of 30)	intron (NM_031386, intron 1 of 30)	-4526	NM_001199293	83560	Mm.440758	NM_031386	ENSMUSG00000010342	Tex14	C85585	testis expressed gene 14	protein-coding	intron	chr11:87421974-87424156
CHD4_shared_peak_8181	chr13	21232560	21234769	+	24.6	NA	Intergenic	PB1D7|SINE|Alu	53733	NM_009054	19720	Mm.314056	NM_009054	ENSMUSG00000021326	Trim27	AW538890|Gm19403|Rfp	tripartite motif-containing 27	protein-coding	Intergenic	chr13:21232560-21234769
CHD4_shared_peak_10151	chr14	56884387	56888274	+	24.6	NA	promoter-TSS (NM_029498)	promoter-TSS (NM_029498)	-273	NM_177627	76007	Mm.31417	NM_029498	ENSMUSG00000021945	Zmym2	5830413P05Rik|FIM|MYM|RAMP|SCLL|Zfp198|Znf198	zinc finger, MYM-type 2	protein-coding	promoter-TSS	chr14:56884387-56888274
CHD4_shared_peak_9807	chr14	29967633	29968742	+	24.6	NA	promoter-TSS (NM_019979)	promoter-TSS (NM_019979)	-193	NM_019979	80795	Mm.104491	NM_019979	ENSMUSG00000042682	Selenok	1110001C03Rik|AA673253|HSPC030|Hsp30|Selk	selenoprotein K	protein-coding	promoter-TSS	chr14:29967633-29968742
CHD4_shared_peak_5992	chr11	101657359	101659591	+	24.5	NA	Intergenic	Intergenic	-7066	NM_025404	80981	Mm.266840	NM_025404	ENSMUSG00000034936	Arl4d	1110036H21Rik|ARL6|AW456149|Arf4l|Arfl4|Arl5	ADP-ribosylation factor-like 4D	protein-coding	Intergenic	chr11:101657359-101659591
CHD4_shared_peak_23782	chr4	140596571	140597475	+	24.5	NA	intron (NM_172415, intron 4 of 27)	ORR1C2-int|LTR|ERVL-MaLR	51733	NM_172415	72754	Mm.29329	NM_172415	ENSMUSG00000040964	Arhgef10l	2810441C07Rik	Rho guanine nucleotide exchange factor (GEF) 10-like	protein-coding	intron	chr4:140596571-140597475
CHD4_shared_peak_20031	chr2	181495930	181497443	+	24.4	NA	promoter-TSS (NM_001291204)	promoter-TSS (NM_001291204)	-456	NM_001291200	66314	Mm.136648	NM_025482	ENSMUSG00000000827	Tpd52l2	2810411G23Rik|AU016537|C86069|D54	tumor protein D52-like 2	protein-coding	promoter-TSS	chr2:181495930-181497443
CHD4_shared_peak_27794	chr6	116263494	116265314	+	24.4	NA	intron (NM_001290338, intron 1 of 8)	intron (NM_001290338, intron 1 of 8)	185	NM_001290338	67492	Mm.272772	NM_001081317	ENSMUSG00000042213	Zfand4	Anubl1	zinc finger, AN1-type domain 4	protein-coding	intron	chr6:116263494-116265314
CHD4_shared_peak_2735	chr10	60080458	60083205	+	24.3	NA	intron (NM_001199187, intron 9 of 10)	intron (NM_001199187, intron 9 of 10)	-24426	NM_052994	94214	Mm.153429	NM_052994	ENSMUSG00000058297	Spock2	AA407235|Gcap26|mKIAA0275	sparc/osteonectin, cwcv and kazal-like domains proteoglycan 2	protein-coding	intron	chr10:60080458-60083205
CHD4_shared_peak_26967	chr6	47942538	47943903	+	24.3	NA	promoter-TSS (NR_027963)	promoter-TSS (NR_027963)	45	NR_027963	232785	Mm.482185	NR_027963	ENSMUSG00000072653	Zfp783	A230106D06Rik|Gm20494	zinc finger protein 783	ncRNA	promoter-TSS	chr6:47942538-47943903
CHD4_shared_peak_6550	chr11	120098911	120099525	+	24.3	NA	promoter-TSS (NM_183137)	promoter-TSS (NM_183137)	284	NM_001110242	208501	Mm.46699	NM_001110242	ENSMUSG00000078572	Ndufaf8	1810043H04Rik	NADH:ubiquinone oxidoreductase complex assembly factor 8	protein-coding	promoter-TSS	chr11:120098911-120099525
CHD4_shared_peak_3333	chr10	81626296	81628113	+	24.3	NA	5' UTR (NM_001163430, exon 1 of 9)	5' UTR (NM_001163430, exon 1 of 9)	118	NM_001163430	50721	Mm.25643	NM_181586	ENSMUSG00000034748	Sirt6	2810449N18Rik|AI043036|Sir2l6	sirtuin 6	protein-coding	5' UTR	chr10:81626296-81628113
CHD4_shared_peak_2080	chr1	193172654	193174250	+	24.3	NA	promoter-TSS (NM_001160360)	promoter-TSS (NM_001160360)	-17	NM_001160360	319266	Mm.482460	NM_181048	ENSMUSG00000079144	A130010J15Rik	-	RIKEN cDNA A130010J15 gene	protein-coding	promoter-TSS	chr1:193172654-193174250
CHD4_shared_peak_4888	chr11	61407102	61409025	+	24.2	NA	Intergenic	CpG	-29988	NM_026183	67473	Mm.100741	NM_026183	ENSMUSG00000010122	Slc47a1	1300013J15Rik|AI036982|MATE1|mMATE1	solute carrier family 47, member 1	protein-coding	Intergenic	chr11:61407102-61409025
CHD4_shared_peak_12202	chr15	100425781	100431455	+	24.2	NA	TTS (NR_040351)	TTS (NR_040351)	5425	NR_040351	432982	Mm.234608	NM_001034883	ENSMUSG00000087444	Gm5475	EG432982	predicted gene 5475	ncRNA	TTS	chr15:100425781-100431455
CHD4_shared_peak_28713	chr7	28410327	28412639	+	24.2	NA	intron (NM_175021, intron 3 of 12)	intron (NM_175021, intron 3 of 12)	18487	NM_019458	54624	Mm.7916	NM_019458	ENSMUSG00000003437	Paf1	5730511K23Rik|AA675045	Paf1, RNA polymerase II complex component	protein-coding	intron	chr7:28410327-28412639
CHD4_shared_peak_13786	chr17	23546023	23551325	+	24.2	NA	Intergenic	Intergenic	-2125	NR_126484	320020	Mm.445111	NR_126484	ENSMUSG00000117322	6330415G19Rik	-	RIKEN cDNA 6330415G19 gene	ncRNA	Intergenic	chr17:23546023-23551325
CHD4_shared_peak_18852	chr2	119872367	119873575	+	24.1	NA	Intergenic	CpG	-24257	NM_001164274	29808	Mm.87532	NM_013720	ENSMUSG00000033943	Mga	AV312082|C130042M01Rik|C80739|D030062C11Rik|Mad5	MAX gene associated	protein-coding	Intergenic	chr2:119872367-119873575
CHD4_shared_peak_3043	chr10	75595846	75597602	+	24	NA	intron (NM_001359425, intron 1 of 7)	intron (NM_001359425, intron 1 of 7)	7343	NR_153110	23887	Mm.257927	NM_011820	ENSMUSG00000006344	Ggt5	AI551243|GGL|GGT-REL|Ggtla1	gamma-glutamyltransferase 5	protein-coding	intron	chr10:75595846-75597602
CHD4_shared_peak_23077	chr4	121171634	121173953	+	24	NA	intron (NM_001346660, intron 4 of 7)	RLTR6-int|LTR|ERV1	42291	NM_001346660	109263	Mm.215745	NM_001081013	ENSMUSG00000049878	Rlf	9230110M18Rik|AI195322|MommeD8	rearranged L-myc fusion sequence	protein-coding	intron	chr4:121171634-121173953
CHD4_shared_peak_22401	chr4	62479210	62480992	+	24	NA	promoter-TSS (NM_138653)	promoter-TSS (NM_138653)	34	NM_138653	192120	Mm.29808	NM_138653	ENSMUSG00000028392	Bspry	-	B-box and SPRY domain containing	protein-coding	promoter-TSS	chr4:62479210-62480992
CHD4_shared_peak_840	chr1	86503866	86504946	+	23.9	NA	Intergenic	CpG	-22151	NM_008972	19231	Mm.19187	NM_008972	ENSMUSG00000026238	Ptma	Thym	prothymosin alpha	protein-coding	Intergenic	chr1:86503866-86504946
CHD4_shared_peak_6540	chr11	119524323	119525348	+	23.8	NA	Intergenic	CpG	22985	NM_008730	18164	Mm.5142	NM_008730	ENSMUSG00000025582	Nptx1	D11Bwg1004e|Np1	neuronal pentraxin 1	protein-coding	Intergenic	chr11:119524323-119525348
CHD4_shared_peak_26625	chr6	22355412	22356601	+	23.8	NA	promoter-TSS (NM_138587)	promoter-TSS (NM_138587)	75	NM_138587	27999	Mm.490307	NM_138587	ENSMUSG00000029672	Fam3c	D6Wsu176e|Ilei	family with sequence similarity 3, member C	protein-coding	promoter-TSS	chr6:22355412-22356601
CHD4_shared_peak_22119	chr4	43491942	43494070	+	23.7	NA	promoter-TSS (NR_001460)	promoter-TSS (NR_001460)	53	NR_001460	19782	NA	NR_001460	ENSMUSG00000088088	Rmrp	1110032O22Rik|Rmrpr	RNA component of mitochondrial RNAase P	ncRNA	promoter-TSS	chr4:43491942-43494070
CHD4_shared_peak_10478	chr14	73524638	73525450	+	23.7	NA	intron (NM_001360484, intron 1 of 2)	CpG	205	NM_001360484	214254	Mm.386852	NM_172527	ENSMUSG00000033405	Nudt15	6530403O17|A730068G11Rik|MTH2	nudix (nucleoside diphosphate linked moiety X)-type motif 15	protein-coding	intron	chr14:73524638-73525450
CHD4_shared_peak_29575	chr7	97443276	97447724	+	23.7	NA	Intergenic	Intergenic	-5834	NM_001136235	233529	Mm.334033	NM_001010826	ENSMUSG00000051727	Kctd14	AI449310|D7Ertd760e	potassium channel tetramerisation domain containing 14	protein-coding	Intergenic	chr7:97443276-97447724
CHD4_shared_peak_31138	chr8	70606385	70612463	+	23.6	NA	Intergenic	CpG	-1110	NM_133772	76900	Mm.6667	NM_133772	ENSMUSG00000070003	Ssbp4	1210002E11Rik|AW743380|Sspb4	single stranded DNA binding protein 4	protein-coding	Intergenic	chr8:70606385-70612463
CHD4_shared_peak_16880	chr19	29521213	29523109	+	23.6	NA	promoter-TSS (NM_001081319)	promoter-TSS (NM_001081319)	-121	NM_001081319	226089	Mm.353838	NM_177641	ENSMUSG00000038658	Ric1	C030046E11Rik|C130057E09Rik|Kiaa1432	RAB6A GEF complex partner 1	protein-coding	promoter-TSS	chr19:29521213-29523109
CHD4_shared_peak_4791	chr11	58103406	58107426	+	23.6	NA	intron (NM_001363086, intron 1 of 6)	intron (NM_001363086, intron 1 of 6)	1107	NM_001363086	69125	Mm.28910	NM_026949	ENSMUSG00000020515	Cnot8	1500015I04Rik|1810022F04Rik|AA536816|AU015770|AU043059	CCR4-NOT transcription complex, subunit 8	protein-coding	intron	chr11:58103406-58107426
CHD4_shared_peak_9949	chr14	45460106	45460921	+	23.5	NA	intron (NM_001360525, intron 15 of 15)	B2_Mm1t|SINE|B2	69552	NM_146054	218952	Mm.210018	NM_146054	ENSMUSG00000037712	Fermt2	AA960555|Kindlin-2|Mig2|Plekhc1	fermitin family member 2	protein-coding	intron	chr14:45460106-45460921
CHD4_shared_peak_3482	chr10	91179919	91182947	+	23.5	NA	Intergenic	tRNA-Trp-TGG|tRNA|tRNA	-9814	NM_001080129	21917	Mm.159684	NM_011605	ENSMUSG00000019961	Tmpo	5630400D24Rik|AI195756|AI606875|AW214352|AW547477|LAP2|TP	thymopoietin	protein-coding	Intergenic	chr10:91179919-91182947
CHD4_shared_peak_20542	chr3	63928508	63929701	+	23.3	NA	promoter-TSS (NM_001357824)	promoter-TSS (NM_001357824)	-306	NM_001357824	329659	Mm.39342	NM_177856	ENSMUSG00000048581	E130311K13Rik	-	RIKEN cDNA E130311K13 gene	protein-coding	promoter-TSS	chr3:63928508-63929701
CHD4_shared_peak_18597	chr2	92058516	92060292	+	23.3	NA	Intergenic	AT_rich|Low_complexity|Low_complexity	-35234	NM_011957	26427	Mm.10353	NM_011957	ENSMUSG00000027230	Creb3l1	Oasis	cAMP responsive element binding protein 3-like 1	protein-coding	Intergenic	chr2:92058516-92060292
CHD4_shared_peak_18041	chr2	38926144	38927624	+	23.3	NA	promoter-TSS (NM_010264)	promoter-TSS (NM_010264)	-423	NM_010264	14536	Mm.439703	NM_010264	ENSMUSG00000063972	Nr6a1	1700113M01Rik|Gcnf|NCNF|RTR	nuclear receptor subfamily 6, group A, member 1	protein-coding	promoter-TSS	chr2:38926144-38927624
CHD4_shared_peak_2157	chr10	7666931	7667603	+	23.2	NA	promoter-TSS (NM_145706)	promoter-TSS (NM_145706)	-237	NM_145706	69912	Mm.299887	NM_145706	ENSMUSG00000040034	Nup43	2610016K01Rik|2610529I12Rik|AA409950|p42	nucleoporin 43	protein-coding	promoter-TSS	chr10:7666931-7667603
CHD4_shared_peak_8238	chr13	23453164	23454369	+	23.1	NA	Intergenic	Intergenic	12135	NM_013483	12231	Mm.1420	NM_013483	ENSMUSG00000000706	Btn1a1	Btn	butyrophilin, subfamily 1, member A1	protein-coding	Intergenic	chr13:23453164-23454369
CHD4_shared_peak_24138	chr4	152085381	152086654	+	23.1	NA	promoter-TSS (NR_104381)	promoter-TSS (NR_104381)	-846	NR_104381	269608	Mm.332102	NM_001004156	ENSMUSG00000039713	Plekhg5	BC023181|Syx	pleckstrin homology domain containing, family G (with RhoGef domain) member 5	protein-coding	promoter-TSS	chr4:152085381-152086654
CHD4_shared_peak_3197	chr10	80039092	80042076	+	23.1	NA	promoter-TSS (NM_025554)	promoter-TSS (NM_025554)	-925	NM_025554	66420	Mm.18579	NM_025554	ENSMUSG00000004667	Polr2e	2410021N14Rik|25kDa|AW208866|RPB5|XAP4	polymerase (RNA) II (DNA directed) polypeptide E	protein-coding	promoter-TSS	chr10:80039092-80042076
CHD4_shared_peak_26062	chr5	136623113	136623717	+	23.1	NA	Intergenic	CpG	-55925	NM_001291238	13047	Mm.320317	NM_009986	ENSMUSG00000029705	Cux1	CDP|Cutl1|Cux|Cux-1	cut-like homeobox 1	protein-coding	Intergenic	chr5:136623113-136623717
CHD4_shared_peak_32241	chr9	3403043	3404716	+	23.1	NA	promoter-TSS (NM_027545)	promoter-TSS (NM_027545)	-206	NM_027545	244672	Mm.245482	NM_027545	ENSMUSG00000025898	Cwf19l2	3230401L03Rik|9030209E10	CWF19-like 2, cell cycle control (S. pombe)	protein-coding	promoter-TSS	chr9:3403043-3404716
CHD4_shared_peak_9886	chr14	32856339	32857641	+	23.1	NA	intron (NM_178791, intron 1 of 7)	CpG	234	NM_178791	320736	Mm.187910	NM_178791	ENSMUSG00000050666	Vstm4	E130203B14Rik	V-set and transmembrane domain containing 4	protein-coding	intron	chr14:32856339-32857641
CHD4_shared_peak_26950	chr6	47743301	47744766	+	23	NA	TTS (NR_002841).2	TTS (NR_002841).2	198	NR_002841	19799	NA	NR_002841	NA	Rn4.5s	-	4.5S RNA	rRNA	TTS	chr6:47743301-47744766
CHD4_shared_peak_11191	chr15	43282222	43283004	+	23	NA	exon (NM_008388, exon 1 of 13)	exon (NM_008388, exon 1 of 13)	123	NM_008388	16341	Mm.289992	NM_008388	ENSMUSG00000022336	Eif3e	48kDa|Eif3s6|Int6|eIF3-p46|eIF3-p48	eukaryotic translation initiation factor 3, subunit E	protein-coding	exon	chr15:43282222-43283004
CHD4_shared_peak_10905	chr15	10657264	10659091	+	23	NA	intron (NM_030690, intron 2 of 17)	(TCTA)n|Simple_repeat|Simple_repeat	55363	NM_030690	75646	Mm.212395	NM_030690	ENSMUSG00000022246	Rai14	1700008J19Rik|1700020L11Rik|Ankycorbin|Norpeg|mKIAA1334	retinoic acid induced 14	protein-coding	intron	chr15:10657264-10659091
CHD4_shared_peak_8603	chr13	48447330	48447959	+	23	NA	Intergenic	Intergenic	65766	NM_001164575	67911	Mm.251375	NM_026450	ENSMUSG00000050954	Zfp169	1700025J14Rik|4930429A13Rik|BE688704	zinc finger protein 169	protein-coding	Intergenic	chr13:48447330-48447959
CHD4_shared_peak_7171	chr12	69360671	69364732	+	23	NA	Intergenic	MLT1J|LTR|ERVL-MaLR	-5525	NM_025441	66244	Mm.46705	NM_025441	ENSMUSG00000020982	Nemf	1500011I12Rik|4933405E14Rik|Sdccag1	nuclear export mediator factor	protein-coding	Intergenic	chr12:69360671-69364732
CHD4_shared_peak_8626	chr13	49243657	49248487	+	22.9	NA	intron (NM_028340, intron 1 of 4)	intron (NM_028340, intron 1 of 4)	2222	NM_001360772	66329	Mm.34308	NM_025491	ENSMUSG00000021384	Susd3	1700017I11Rik|2810440J20Rik	sushi domain containing 3	protein-coding	intron	chr13:49243657-49248487
CHD4_shared_peak_1446	chr1	151830845	151831382	+	22.9	NA	Intergenic	RLTR13C1|LTR|ERVK	75739	NM_001039644	66967	Mm.337691	NM_001039644	ENSMUSG00000043019	Edem3	2310050N11Rik	ER degradation enhancer, mannosidase alpha-like 3	protein-coding	Intergenic	chr1:151830845-151831382
CHD4_shared_peak_15877	chr18	60747007	60753565	+	22.9	NA	Intergenic	Intergenic	-1621	NM_001348146	15531	Mm.181862	NM_008306	ENSMUSG00000054008	Ndst1	1200015G06Rik|HSNST|HSNST 1|Hsst|N-HSST|N-HSST 1|NDST-1|b2b2230Clo	N-deacetylase/N-sulfotransferase (heparan glucosaminyl) 1	protein-coding	Intergenic	chr18:60747007-60753565
CHD4_shared_peak_28367	chr7	4501173	4502864	+	22.8	NA	promoter-TSS (NM_029834)	promoter-TSS (NM_029834)	-338	NM_029834	232807	Mm.360391	NM_029834	ENSMUSG00000019254	Ppp1r12c	2410197A17Rik|AI839747|B430101M08|Mbs85	protein phosphatase 1, regulatory subunit 12C	protein-coding	promoter-TSS	chr7:4501173-4502864
CHD4_shared_peak_7956	chr12	111521940	111522668	+	22.7	NA	Intergenic	RLTR13D3|LTR|ERVK	-15797	NM_178041	217869	Mm.271222	NM_173363	ENSMUSG00000021282	Eif5	2810011H21Rik|D12Ertd549e	eukaryotic translation initiation factor 5	protein-coding	Intergenic	chr12:111521940-111522668
CHD4_shared_peak_8185	chr13	21279323	21280378	+	22.7	NA	Intergenic	Intergenic	12836	NM_010343	14780	Mm.1332	NM_010343	ENSMUSG00000004344	Gpx5	AV379049|Arep	glutathione peroxidase 5	protein-coding	Intergenic	chr13:21279323-21280378
CHD4_shared_peak_6070	chr11	103157668	103159713	+	22.7	NA	Intergenic	Intergenic	-12448	NM_001077698	57778	Mm.138913	NM_019679	ENSMUSG00000055805	Fmnl1	8030453N10Rik|AI553564|Fmnl|Fnrl|Frls	formin-like 1	protein-coding	Intergenic	chr11:103157668-103159713
CHD4_shared_peak_10148	chr14	56809965	56813519	+	22.6	NA	promoter-TSS (NM_144842)	promoter-TSS (NM_144842)	-26	NR_136882	219105	Mm.473172	NM_144842	ENSMUSG00000040123	Zmym5	9830124H08Rik	zinc finger, MYM-type 5	protein-coding	promoter-TSS	chr14:56809965-56813519
CHD4_shared_peak_8828	chr13	58384099	58386559	+	22.5	NA	promoter-TSS (NM_027335)	promoter-TSS (NM_027335)	-104	NM_027335	70153	Mm.296610	NM_027335	ENSMUSG00000021550	2210016F16Rik	-	RIKEN cDNA 2210016F16 gene	protein-coding	promoter-TSS	chr13:58384099-58386559
CHD4_shared_peak_22681	chr4	98725069	98726070	+	22.5	NA	Intergenic	ID_B1|SINE|B4	-1185	NM_001081202	381591	Mm.34340	NM_001081202	ENSMUSG00000087166	L1td1	AA546746|AB211064|D76865|ECAT11	LINE-1 type transposase domain containing 1	protein-coding	Intergenic	chr4:98725069-98726070
CHD4_shared_peak_3252	chr10	80700469	80702785	+	22.5	NA	intron (NM_172457, intron 1 of 3)	intron (NM_172457, intron 1 of 3)	193	NM_172457	208228	Mm.49309	NM_172457	ENSMUSG00000003348	Mob3a	5330417K06Rik|A630029F06|AV218468|Mobkl2a	MOB kinase activator 3A	protein-coding	intron	chr10:80700469-80702785
CHD4_shared_peak_5991	chr11	101640880	101647364	+	22.5	NA	Intergenic	B2_Mm1t|SINE|B2	16173	NM_025654	66599	Mm.41449	NM_025654	ENSMUSG00000010362	Rdm1	2410008M22Rik|AW212028|Rad52b	RAD52 motif 1	protein-coding	Intergenic	chr11:101640880-101647364
CHD4_shared_peak_29773	chr7	109703510	109704692	+	22.5	NA	exon (NM_020616, exon 2 of 6)	exon (NM_020616, exon 2 of 6)	423	NM_020616	57373	Mm.334138	NM_020616	ENSMUSG00000031023	Akip1	BCA3|C11orf17|D7H11orf17|D930014E17Rik|ICRFP703B1614Q5.6|ORF27	A kinase (PRKA) interacting protein 1	protein-coding	exon	chr7:109703510-109704692
CHD4_shared_peak_7112	chr12	55856296	55857009	+	22.4	NA	intron (NM_001037756, intron 4 of 9)	RLTR13D3|LTR|ERVK	20286	NR_155205	52592	Mm.24761	NM_027867	ENSMUSG00000012076	Brms1l	0710008O11Rik|AI159718|BRMS1|D12Ertd407e	breast cancer metastasis-suppressor 1-like	protein-coding	intron	chr12:55856296-55857009
CHD4_shared_peak_8226	chr13	22050252	22051449	+	22.3	NA	Intergenic	Intergenic	7652	NM_178198	319183	Mm.371766	NM_178198	ENSMUSG00000069300	Hist1h2bj	-	histone cluster 1, H2bj	protein-coding	Intergenic	chr13:22050252-22051449
CHD4_shared_peak_28704	chr7	28298530	28299358	+	22.3	NA	exon (NM_007866, exon 4 of 9)	exon (NM_007866, exon 4 of 9)	2841	NM_007866	13389	Mm.12896	NM_007866	ENSMUSG00000003436	Dll3	pu|pudgy	delta like canonical Notch ligand 3	protein-coding	exon	chr7:28298530-28299358
CHD4_shared_peak_18234	chr2	65003288	65003687	+	22.3	NA	intron (NM_016719, intron 2 of 13)	B1_Mm|SINE|Alu	19279	NM_016719	50915	Mm.214554	NM_016719	ENSMUSG00000026888	Grb14	AI505286	growth factor receptor bound protein 14	protein-coding	intron	chr2:65003288-65003687
CHD4_shared_peak_26127	chr5	138280171	138280869	+	22.3	NA	promoter-TSS (NM_172412)	promoter-TSS (NM_172412)	11	NM_016964	50878	Mm.285609	NM_016964	ENSMUSG00000036928	Stag3	SA-2	stromal antigen 3	protein-coding	promoter-TSS	chr5:138280171-138280869
CHD4_shared_peak_28027	chr6	128763771	128764599	+	22.3	NA	Intergenic	4.5SRNA|scRNA|scRNA	24456	NM_001159904	17059	Mm.480764	NM_008527	ENSMUSG00000030325	Klrb1c	AI462337|CD161|Klrb1b|Ly-59|Ly55c|Ly59|NK-RP1|NK1.1|NKR-P1.9|NKRP1|NKRP140|Nk-1|Nk-1.2|Nk1|Nk1.2|Nkrp1b|Nkrp1c|ly-55c	killer cell lectin-like receptor subfamily B member 1C	protein-coding	Intergenic	chr6:128763771-128764599
CHD4_shared_peak_15429	chr18	24470167	24471580	+	22.2	NA	promoter-TSS (NM_026529)	promoter-TSS (NM_026529)	2	NM_026529	68046	Mm.276574	NM_026529	ENSMUSG00000024273	2700062C07Rik	AI195775|C87515	RIKEN cDNA 2700062C07 gene	protein-coding	promoter-TSS	chr18:24470167-24471580
CHD4_shared_peak_6617	chr11	121259506	121260586	+	22.2	NA	promoter-TSS (NM_001080932)	promoter-TSS (NM_001080932)	59	NM_001363033	68837	Mm.209750	NM_001080932	ENSMUSG00000039275	Foxk2	1110054H05Rik|5730434B08Rik|6230415M23Rik|ILF|Ilf1	forkhead box K2	protein-coding	promoter-TSS	chr11:121259506-121260586
CHD4_shared_peak_24469	chr5	30886680	30889274	+	22.2	NA	promoter-TSS (NM_174849)	promoter-TSS (NM_174849)	-875	NM_174849	231093	Mm.440364	NM_174849	ENSMUSG00000029165	Agbl5	9430057O19Rik|CCP5	ATP/GTP binding protein-like 5	protein-coding	promoter-TSS	chr5:30886680-30889274
CHD4_shared_peak_20000	chr2	180070401	180071301	+	22.2	NA	TTS (NM_178750)	TTS (NM_178750)	258	NM_001083329	52856	Mm.219658	NM_028422	ENSMUSG00000039069	Mtg2	1810011P19Rik|2900056P18Rik|D2Bwg0647e|Gtpbp5	mitochondrial ribosome associated GTPase 2	protein-coding	TTS	chr2:180070401-180071301
CHD4_shared_peak_10566	chr14	77035970	77037151	+	22.1	NA	promoter-TSS (NM_001310648)	promoter-TSS (NM_001310648)	57	NM_172488	210808	Mm.89278	NM_172488	ENSMUSG00000044350	Lacc1	9030625A04Rik	laccase domain containing 1	protein-coding	promoter-TSS	chr14:77035970-77037151
CHD4_shared_peak_26953	chr6	47757450	47758378	+	22.1	NA	Intergenic	CpG	-4989	NR_002841	19799	NA	NR_002841	NA	Rn4.5s	-	4.5S RNA	rRNA	Intergenic	chr6:47757450-47758378
CHD4_shared_peak_22976	chr4	117182129	117183186	+	22.1	NA	promoter-TSS (NM_134471)	promoter-TSS (NM_134471)	-33	NM_134471	73804	Mm.247651	NM_134471	ENSMUSG00000028678	Kif2c	4930402F02Rik|ESTM5|Knsl6|MCAK|X83316	kinesin family member 2C	protein-coding	promoter-TSS	chr4:117182129-117183186
CHD4_shared_peak_17038	chr19	40893852	40895689	+	22.1	NA	promoter-TSS (NM_028319)	promoter-TSS (NM_028319)	65	NM_028319	72672	Mm.313523	NM_028319	ENSMUSG00000049164	Zfp518a	2810401C22Rik|6330417C12Rik|AI426493|Zfp518|Znf518|Znf518a|mKIAA0335	zinc finger protein 518A	protein-coding	promoter-TSS	chr19:40893852-40895689
CHD4_shared_peak_14173	chr17	33522727	33524450	+	22.1	NA	promoter-TSS (NM_001329153)	promoter-TSS (NM_001329153)	-497	NR_137628	224697	Mm.29304	NM_172619	ENSMUSG00000024299	Adamts10	9430006O18|AW045948|Adam-ts10|Adamts-10|Znmp	a disintegrin-like and metallopeptidase (reprolysin type) with thrombospondin type 1 motif, 10	protein-coding	promoter-TSS	chr17:33522727-33524450
CHD4_shared_peak_6227	chr11	108901859	108903392	+	22.1	NA	Intergenic	RSINE1|SINE|B4	-17724	NM_015732	12006	Mm.71710	NM_015732	ENSMUSG00000000142	Axin2	Axi1|Axil|Conductin	axin 2	protein-coding	Intergenic	chr11:108901859-108903392
CHD4_shared_peak_5683	chr11	95383684	95385014	+	22	NA	promoter-TSS (NM_001357797)	promoter-TSS (NM_001357797)	-507	NM_001357797	110172	Mm.4593	NM_016752	ENSMUSG00000020873	Slc35b1	UGTrel1|Ugalt2	solute carrier family 35, member B1	protein-coding	promoter-TSS	chr11:95383684-95385014
CHD4_shared_peak_1098	chr1	121567560	121568398	+	22	NA	promoter-TSS (NM_025860)	promoter-TSS (NM_025860)	1	NM_025860	66942	Mm.44219	NM_025860	ENSMUSG00000001674	Ddx18	2310005B10Rik	DEAD (Asp-Glu-Ala-Asp) box polypeptide 18	protein-coding	promoter-TSS	chr1:121567560-121568398
CHD4_shared_peak_19666	chr2	164792460	164794619	+	22	NA	TTS (NM_133924)	TTS (NM_133924)	7518	NM_133924	101113	Mm.295647	NM_133924	ENSMUSG00000050373	Snx21	5730407K14Rik|AI481716	sorting nexin family member 21	protein-coding	TTS	chr2:164792460-164794619
CHD4_shared_peak_25755	chr5	123056673	123058559	+	22	NA	Intergenic	B3|SINE|B2	-10600	NM_029112	74890	Mm.141383	NM_029112	ENSMUSG00000029477	Morn3	4930438O03Rik	MORN repeat containing 3	protein-coding	Intergenic	chr5:123056673-123058559
CHD4_shared_peak_14357	chr17	42875490	42877464	+	22	NA	promoter-TSS (NM_009847)	promoter-TSS (NM_009847)	-53	NM_009847	12488	Mm.218637	NM_009847	ENSMUSG00000061665	Cd2ap	AL024079|C78928|METS-1|Mets1	CD2-associated protein	protein-coding	promoter-TSS	chr17:42875490-42877464
CHD4_shared_peak_13311	chr16	87431693	87433212	+	21.8	NA	TTS (NM_016924)	TTS (NM_016924)	154	NM_001081068	78913	Mm.249005	NM_001081068	ENSMUSG00000052299	Ltn1	4930528H02Rik|AV266914|C87237|Listerin|Rnf160|Zfp294	listerin E3 ubiquitin protein ligase 1	protein-coding	TTS	chr16:87431693-87433212
CHD4_shared_peak_31272	chr8	78741877	78743494	+	21.8	NA	Intergenic	Intergenic	78467	NM_001191004	78651	Mm.28694	NM_030145	ENSMUSG00000031683	Lsm6	1500031N17Rik|2410088K19Rik|AI747288	LSM6 homolog, U6 small nuclear RNA and mRNA degradation associated	protein-coding	Intergenic	chr8:78741877-78743494
CHD4_shared_peak_28475	chr7	16307707	16314403	+	21.8	NA	intron (NM_133234, intron 1 of 3)	(TG)n|Simple_repeat|Simple_repeat	1472	NM_133234	170770	Mm.7660	NM_133234	ENSMUSG00000002083	Bbc3	PUMA|PUMA/JFY1	BCL2 binding component 3	protein-coding	intron	chr7:16307707-16314403
CHD4_shared_peak_22541	chr4	82511683	82513578	+	21.7	NA	intron (NR_137202, intron 1 of 1)	T-rich|Low_complexity|Low_complexity	4641	NR_137202	102635783	Mm.41666	NR_137202	NA	Gm11266	-	predicted gene 11266	ncRNA	intron	chr4:82511683-82513578
CHD4_shared_peak_23761	chr4	139583893	139588864	+	21.7	NA	intron (NM_001205173, intron 1 of 8)	intron (NM_001205173, intron 1 of 8)	11658	NM_001205173	212632	Mm.30464	NM_183148	ENSMUSG00000041025	Iffo2	C79267	intermediate filament family orphan 2	protein-coding	intron	chr4:139583893-139588864
CHD4_shared_peak_31778	chr8	110996863	110998632	+	21.6	NA	promoter-TSS (NM_007916)	promoter-TSS (NM_007916)	76	NM_007916	13680	Mm.287901	NM_007916	ENSMUSG00000015023	Ddx19a	DBP5|Ddx19|Eif4a-rs1	DEAD (Asp-Glu-Ala-Asp) box polypeptide 19a	protein-coding	promoter-TSS	chr8:110996863-110998632
CHD4_shared_peak_10248	chr14	61598319	61599737	+	21.6	NA	promoter-TSS (NM_023233)	promoter-TSS (NM_023233)	-484	NM_023233	66597	Mm.491258	NM_023233	ENSMUSG00000035235	Trim13	3110001L12Rik|CAR|LEU5|RNF77|Rfp2	tripartite motif-containing 13	protein-coding	promoter-TSS	chr14:61598319-61599737
CHD4_shared_peak_25556	chr5	117388337	117389309	+	21.6	NA	intron (NM_028128, intron 1 of 10)	CpG	200	NM_028128	72151	Mm.27997	NM_028128	ENSMUSG00000029363	Rfc5	2610020K06Rik|2610209F07Rik|36.5kDa|36kDa|Recc5	replication factor C (activator 1) 5	protein-coding	intron	chr5:117388337-117389309
CHD4_shared_peak_2946	chr10	68342706	68343463	+	21.6	NA	Intergenic	RLTR13D2|LTR|ERVK	-21942	NR_045357	75148	Mm.23505	NR_045357	ENSMUSG00000112157	4930545H06Rik	-	RIKEN cDNA 4930545H06 gene	ncRNA	Intergenic	chr10:68342706-68343463
CHD4_shared_peak_70	chr1	13254034	13255223	+	21.6	NA	intron (NM_008678, intron 2 of 22)	intron (NM_008678, intron 2 of 22)	117801	NM_001302702	17978	Mm.2537	NM_008678	ENSMUSG00000005886	Ncoa2	D1Ertd433e|GRIP-1|Grip1|KAT13C|NCoA-2|SRC-2|TIF2|bHLHe75	nuclear receptor coactivator 2	protein-coding	intron	chr1:13254034-13255223
CHD4_shared_peak_16747	chr19	21291377	21292758	+	21.5	NA	Intergenic	RLTR13A3|LTR|ERVK	19789	NM_009551	22682	Mm.292405	NM_009551	ENSMUSG00000024750	Zfand5	2310057A04Rik|5830475F03Rik|AA415485|Za20d2|Zfp216	zinc finger, AN1-type domain 5	protein-coding	Intergenic	chr19:21291377-21292758
CHD4_shared_peak_15288	chr18	10308048	10309335	+	21.5	NA	Intergenic	(T)n|Simple_repeat|Simple_repeat	-16488	NM_001083628	381157	Mm.261535	NM_001083628	ENSMUSG00000042942	Greb1l	mKIAA4095	growth regulation by estrogen in breast cancer-like	protein-coding	Intergenic	chr18:10308048-10309335
CHD4_shared_peak_21408	chr3	122434474	122436020	+	21.5	NA	intron (NM_013867, intron 2 of 11)	intron (NM_013867, intron 2 of 11)	15490	NM_013867	29815	Mm.45815	NM_013867	ENSMUSG00000028121	Bcar3	AI131758|AND-34	breast cancer anti-estrogen resistance 3	protein-coding	intron	chr3:122434474-122436020
CHD4_shared_peak_27894	chr6	122804645	122805585	+	21.5	NA	Intergenic	B2_Mm2|SINE|B2	-15069	NM_021899	60611	Mm.87142	NM_021899	ENSMUSG00000003154	Foxj2	Fhx	forkhead box J2	protein-coding	Intergenic	chr6:122804645-122805585
CHD4_shared_peak_9946	chr14	45431936	45432349	+	21.5	NA	Intergenic	B3|SINE|B2	-43346	NM_019425	54342	Mm.312945	NM_019425	ENSMUSG00000037722	Gnpnat1	AU017428|AU040593|EMeg32|Gpnat1|Gsnpat	glucosamine-phosphate N-acetyltransferase 1	protein-coding	Intergenic	chr14:45431936-45432349
CHD4_shared_peak_25612	chr5	120022613	120024612	+	21.5	NA	Intergenic	Intergenic	-92901	NM_028762	74111	Mm.41022	NM_028762	ENSMUSG00000029594	Rbm19	1200009A02Rik|AV302714|NPO	RNA binding motif protein 19	protein-coding	Intergenic	chr5:120022613-120024612
CHD4_shared_peak_19618	chr2	163658171	163660033	+	21.4	NA	intron (NM_001164053, intron 1 of 3)	intron (NM_001164053, intron 1 of 3)	644	NM_001164053	18769	Mm.10091	NM_011106	ENSMUSG00000035268	Pkig	PKIgamma	protein kinase inhibitor, gamma	protein-coding	intron	chr2:163658171-163660033
CHD4_shared_peak_18979	chr2	126640151	126640612	+	21.4	NA	intron (NR_073183, intron 5 of 5)	B3|SINE|B2	-21703	NM_008230	15186	Mm.18603	NM_008230	ENSMUSG00000027360	Hdc	AW108189|Hdc-a|Hdc-c|Hdc-e|Hdc-s	histidine decarboxylase	protein-coding	intron	chr2:126640151-126640612
CHD4_shared_peak_30908	chr8	46101928	46102683	+	21.4	NA	intron (NM_207213, intron 4 of 17)	RLTR13C1|LTR|ERVK	21841	NM_207213	102141	Mm.267258	NM_207213	ENSMUSG00000038291	Snx25	AI661919|Gm1699|Gm173|Sbbi31	sorting nexin 25	protein-coding	intron	chr8:46101928-46102683
CHD4_shared_peak_16798	chr19	24222329	24227358	+	21.4	NA	intron (NM_001360392, intron 1 of 22)	CpG	285	NM_011597	21873	Mm.104744	NM_011597	ENSMUSG00000024812	Tjp2	ZO-2	tight junction protein 2	protein-coding	intron	chr19:24222329-24227358
CHD4_shared_peak_5896	chr11	100322574	100323969	+	21.3	NA	Intergenic	B2_Mm1a|SINE|B2	3322	NM_011508	20918	Mm.13886	NM_011508	ENSMUSG00000035530	Eif1	Sui1-rs1	eukaryotic translation initiation factor 1	protein-coding	Intergenic	chr11:100322574-100323969
CHD4_shared_peak_34136	chr9	121842386	121843623	+	21.3	NA	Intergenic	Intergenic	-3543	NM_028384	100502861	Mm.335550	NM_028384	ENSMUSG00000079235	Ccdc13	2900041A11Rik|Gm188	coiled-coil domain containing 13	protein-coding	Intergenic	chr9:121842386-121843623
CHD4_shared_peak_25111	chr5	99905590	99907000	+	21.3	NA	Intergenic	CpG	72643	NM_001077267	11991	Mm.150231	NM_007516	ENSMUSG00000000568	Hnrnpd	Auf1|Hnrpd	heterogeneous nuclear ribonucleoprotein D	protein-coding	Intergenic	chr5:99905590-99907000
CHD4_shared_peak_18133	chr2	52424271	52425427	+	21.3	NA	promoter-TSS (NM_182994)	promoter-TSS (NM_182994)	25	NM_182994	75423	Mm.314378	NM_182994	ENSMUSG00000036093	Arl5a	2410015N24Rik|2810410P22Rik|AA408731|AW610751|Arl5|T25534	ADP-ribosylation factor-like 5A	protein-coding	promoter-TSS	chr2:52424271-52425427
CHD4_shared_peak_15498	chr18	34330090	34331507	+	21.3	NA	promoter-TSS (NM_025527)	promoter-TSS (NM_025527)	-347	NM_025527	66384	Mm.29452	NM_025527	ENSMUSG00000014504	Srp19	2310020D23Rik	signal recognition particle 19	protein-coding	promoter-TSS	chr18:34330090-34331507
CHD4_shared_peak_16889	chr19	29966243	29966924	+	21.3	NA	Intergenic	RLTR13D3A|LTR|ERVK	20793	NM_001164724	77125	Mm.182359	NM_133775	ENSMUSG00000024810	Il33	9230117N10Rik|Il-33|Il1f11|NF-HEV	interleukin 33	protein-coding	Intergenic	chr19:29966243-29966924
CHD4_shared_peak_31813	chr8	111639783	111645573	+	21.2	NA	promoter-TSS (NM_011742)	promoter-TSS (NM_011742)	-765	NR_156446	22640	Mm.4184	NM_011742	ENSMUSG00000055835	Zfp1	Fnp-1|Zfp-1|mkr-1	zinc finger protein 1	protein-coding	promoter-TSS	chr8:111639783-111645573
CHD4_shared_peak_27844	chr6	120108797	120110053	+	21.2	NA	intron (NM_016718, intron 1 of 3)	intron (NM_016718, intron 1 of 3)	16045	NM_016718	29862	Mm.103668	NM_016718	ENSMUSG00000041377	Ninj2	-	ninjurin 2	protein-coding	intron	chr6:120108797-120110053
CHD4_shared_peak_28030	chr6	128802436	128803539	+	21.2	NA	Intergenic	Intergenic	-14346	NM_008527	17059	Mm.480764	NM_008527	ENSMUSG00000030325	Klrb1c	AI462337|CD161|Klrb1b|Ly-59|Ly55c|Ly59|NK-RP1|NK1.1|NKR-P1.9|NKRP1|NKRP140|Nk-1|Nk-1.2|Nk1|Nk1.2|Nkrp1b|Nkrp1c|ly-55c	killer cell lectin-like receptor subfamily B member 1C	protein-coding	Intergenic	chr6:128802436-128803539
CHD4_shared_peak_3689	chr10	108293448	108294487	+	21.2	NA	Intergenic	Intergenic	-38222	NM_054056	114774	Mm.391419	NM_054056	ENSMUSG00000035873	Pawr	2310001G03Rik|PAR4|Par-4	PRKC, apoptosis, WT1, regulator	protein-coding	Intergenic	chr10:108293448-108294487
CHD4_shared_peak_25817	chr5	124537039	124542198	+	21.2	NA	Intergenic	B1_Mm|SINE|Alu	-1173	NM_019770	56334	Mm.325307	NM_019770	ENSMUSG00000029390	Tmed2	1110032D12Rik|1810020N21Rik|Rnp24|Sid394|p24beta1	transmembrane p24 trafficking protein 2	protein-coding	Intergenic	chr5:124537039-124542198
CHD4_shared_peak_16184	chr18	76034549	76035780	+	21.2	NA	intron (NM_145356, intron 3 of 4)	intron (NM_145356, intron 3 of 4)	-24162	NM_001357506	207259	Mm.159332	NM_145356	ENSMUSG00000044646	Zbtb7c	B230208J24Rik|Kr-pok|Zbtb36	zinc finger and BTB domain containing 7C	protein-coding	intron	chr18:76034549-76035780
CHD4_shared_peak_8236	chr13	23445303	23447247	+	21.2	NA	Intergenic	Intergenic	-15258	NR_015492	320842	Mm.487476	NR_015492	ENSMUSG00000085024	C230035I16Rik	-	RIKEN cDNA C230035I16 gene	ncRNA	Intergenic	chr13:23445303-23447247
CHD4_shared_peak_5811	chr11	97986034	97989121	+	21.1	NA	Intergenic	PB1D7|SINE|Alu	-1131	NM_001163608	72324	Mm.39617	NM_028199	ENSMUSG00000017417	Plxdc1	2410003I07Rik|AI848450|Tem7	plexin domain containing 1	protein-coding	Intergenic	chr11:97986034-97989121
CHD4_shared_peak_5007	chr11	69007984	69014131	+	21.1	NA	Intergenic	Intergenic	-2597	NM_001159519	237823	Mm.340288	NM_001159519	ENSMUSG00000020899	Pfas	4432409B16Rik|FGAMS|FGAR-AT|FGARAT|Gm18|PURL|Sofa	phosphoribosylformylglycinamidine synthase (FGAR amidotransferase)	protein-coding	Intergenic	chr11:69007984-69014131
CHD4_shared_peak_23483	chr4	133812147	133817855	+	21.1	NA	Intergenic	Intergenic	-58232	NM_001363070	93760	Mm.22478	NM_001080819	ENSMUSG00000007880	Arid1a	1110030E03Rik|BAF250a|Osa1|Smarcf1	AT rich interactive domain 1A (SWI-like)	protein-coding	Intergenic	chr4:133812147-133817855
CHD4_shared_peak_5878	chr11	99039901	99041683	+	21.1	NA	promoter-TSS (NM_010517)	promoter-TSS (NM_010517)	-452	NM_010517	16010	Mm.233799	NM_010517	ENSMUSG00000017493	Igfbp4	AI875747|Deb2|IBP-4|IGFBP-4	insulin-like growth factor binding protein 4	protein-coding	promoter-TSS	chr11:99039901-99041683
CHD4_shared_peak_15477	chr18	32836756	32837726	+	21.1	NA	promoter-TSS (NM_001110016)	promoter-TSS (NM_001110016)	16	NM_144863	225348	Mm.38816	NM_144863	ENSMUSG00000038299	Wdr36	5730444A13Rik|Ta-wdrp	WD repeat domain 36	protein-coding	promoter-TSS	chr18:32836756-32837726
CHD4_shared_peak_16376	chr19	4094943	4099006	+	21.1	NA	promoter-TSS (NM_026373)	promoter-TSS (NM_026373)	-377	NM_026373	52004	Mm.29609	NM_026373	ENSMUSG00000024856	Cdk2ap2	5830466O21Rik|D19Ertd144e|Doc-1r	CDK2-associated protein 2	protein-coding	promoter-TSS	chr19:4094943-4099006
CHD4_shared_peak_28883	chr7	35232139	35235994	+	21.1	NA	Intergenic	RSINE1|SINE|B4	-18721	NM_001024707	435965	Mm.333783	NM_001024707	ENSMUSG00000001802	Lrp3	-	low density lipoprotein receptor-related protein 3	protein-coding	Intergenic	chr7:35232139-35235994
CHD4_shared_peak_11871	chr15	87960773	87963621	+	21.1	NA	Intergenic	(TCTA)n|Simple_repeat|Simple_repeat	-166254	NR_105817	102465209	NA	NR_105817	ENSMUSG00000098938	Mir6393	Gm27424|mmu-mir-6393	microRNA 6393	ncRNA	Intergenic	chr15:87960773-87963621
CHD4_shared_peak_18249	chr2	65434101	65434640	+	21	NA	Intergenic	B1_Mus2|SINE|Alu	-69970	NR_105755	102466151	NA	NR_105755	ENSMUSG00000099184	Mir6337	Gm27877|mmu-mir-6337	microRNA 6337	ncRNA	Intergenic	chr2:65434101-65434640
CHD4_shared_peak_23227	chr4	128961347	128962468	+	21	NA	intron (NM_172875, intron 2 of 10)	intron (NM_172875, intron 2 of 10)	548	NM_172875	242669	Mm.215814	NM_172875	ENSMUSG00000028789	Azin2	4933429I20Rik|Adc|Azi2|B930082O19|ODC-p|Odcp	antizyme inhibitor 2	protein-coding	intron	chr4:128961347-128962468
CHD4_shared_peak_18795	chr2	117119334	117121940	+	21	NA	promoter-TSS (NM_033524)	promoter-TSS (NM_033524)	-434	NM_033524	114715	Mm.245890	NM_033524	ENSMUSG00000027351	Spred1	5730461F13Rik|AL024345|AW047647	sprouty protein with EVH-1 domain 1, related sequence	protein-coding	promoter-TSS	chr2:117119334-117121940
CHD4_shared_peak_28346	chr7	3616792	3617290	+	20.9	NA	promoter-TSS (NM_001290377)	promoter-TSS (NM_001290377)	-332	NM_025348	66091	Mm.17851	NM_025348	ENSMUSG00000035674	Ndufa3	1010001M12Rik|1700022J01Rik	NADH:ubiquinone oxidoreductase subunit A3	protein-coding	promoter-TSS	chr7:3616792-3617290
CHD4_shared_peak_5028	chr11	69316061	69316773	+	20.9	NA	intron (NM_172560, intron 7 of 18)	G-rich|Low_complexity|Low_complexity	7456	NM_172560	216846	Mm.28774	NM_172560	ENSMUSG00000032782	Cntrob	9830165K03Rik|Lip8|Nip2	centrobin, centrosomal BRCA2 interacting protein	protein-coding	intron	chr11:69316061-69316773
CHD4_shared_peak_34642	chrY	90786301	90788988	+	20.9	NA	intron (NM_133362, intron 1 of 3)	intron (NM_133362, intron 1 of 3)	2202	NM_133362	170942	Mm.76062	NM_133362	ENSMUSG00000096768	Erdr1	edr	erythroid differentiation regulator 1	protein-coding	intron	chrY:90786301-90788988
CHD4_shared_peak_3685	chr10	108086126	108090005	+	20.9	NA	Intergenic	(TAGA)n|Simple_repeat|Simple_repeat	-74033	NM_027892	17931	Mm.422959	NM_027892	ENSMUSG00000019907	Ppp1r12a	1200015F06Rik|5730577I22Rik|AA792106|AV099298|D10Ertd625e|Mypt1	protein phosphatase 1, regulatory subunit 12A	protein-coding	Intergenic	chr10:108086126-108090005
CHD4_shared_peak_28916	chr7	37359176	37362529	+	20.9	NA	Intergenic	Intergenic	408900	NM_172385	243937	Mm.322505	NM_172385	ENSMUSG00000043456	Zfp536	9630010P11Rik|Znf536|mKIAA0390	zinc finger protein 536	protein-coding	Intergenic	chr7:37359176-37362529
CHD4_shared_peak_28388	chr7	4849461	4850416	+	20.9	NA	intron (NM_026158, intron 4 of 5)	intron (NM_026158, intron 4 of 5)	-5242	NM_001290291	232813	Mm.44666	NM_172737	ENSMUSG00000053550	Shisa7	ckamp59	shisa family member 7	protein-coding	intron	chr7:4849461-4850416
CHD4_shared_peak_13123	chr16	55838385	55839576	+	20.8	NA	promoter-TSS (NM_001159395)	promoter-TSS (NM_001159395)	-339	NM_001159395	80859	Mm.247272	NM_030612	ENSMUSG00000035356	Nfkbiz	AA408868|INAP|Mail	nuclear factor of kappa light polypeptide gene enhancer in B cells inhibitor, zeta	protein-coding	promoter-TSS	chr16:55838385-55839576
CHD4_shared_peak_7329	chr12	76266533	76267093	+	20.7	NA	intron (NM_138745, intron 1 of 27)	RSINE1|SINE|B4	11581	NM_138745	108156	Mm.29584	NM_138745	ENSMUSG00000021048	Mthfd1	Dcs|E430024A07Rik|Mthfd	methylenetetrahydrofolate dehydrogenase (NADP+ dependent), methenyltetrahydrofolate cyclohydrolase, formyltetrahydrofolate synthase	protein-coding	intron	chr12:76266533-76267093
CHD4_shared_peak_20751	chr3	87905005	87907013	+	20.7	NA	promoter-TSS (NM_001331052)	promoter-TSS (NM_001331052)	-312	NM_008231	15191	Mm.292208	NM_008231	ENSMUSG00000004897	Hdgf	AI118077|D3Ertd299e	heparin binding growth factor	protein-coding	promoter-TSS	chr3:87905005-87907013
CHD4_shared_peak_18924	chr2	122375124	122378738	+	20.7	NA	Intergenic	(TTC)n|Simple_repeat|Simple_repeat	-8013	NM_001013829	435684	Mm.458215	NM_001013829	ENSMUSG00000033256	Shf	-	Src homology 2 domain containing F	protein-coding	Intergenic	chr2:122375124-122378738
CHD4_shared_peak_13161	chr16	57606311	57607269	+	20.7	NA	promoter-TSS (NM_025599)	promoter-TSS (NM_025599)	77	NM_025599	66497	Mm.425976	NM_025599	ENSMUSG00000022748	Cmss1	1110001A06Rik|2610528E23Rik|4930572F24Rik|AV099812|AV122629	cms small ribosomal subunit 1	protein-coding	promoter-TSS	chr16:57606311-57607269
CHD4_shared_peak_15918	chr18	61726041	61726992	+	20.6	NA	promoter-TSS (NM_021296)	promoter-TSS (NM_021296)	126	NR_029432	68982	Mm.441992	NR_029432	ENSMUSG00000098702	1500015A07Rik	-	RIKEN cDNA 1500015A07 gene	ncRNA	promoter-TSS	chr18:61726041-61726992
CHD4_shared_peak_22062	chr4	41124148	41125271	+	20.6	NA	promoter-TSS (NM_139236)	promoter-TSS (NM_139236)	-370	NM_139236	230082	Mm.285797	NM_139236	ENSMUSG00000028430	Nol6	AA410091|Nrap	nucleolar protein family 6 (RNA-associated)	protein-coding	promoter-TSS	chr4:41124148-41125271
CHD4_shared_peak_23683	chr4	137930755	137935091	+	20.6	NA	intron (NM_001369177, intron 4 of 18)	intron (NM_001369177, intron 4 of 18)	12130	NM_001369178	230857	Mm.401062	NM_199307	ENSMUSG00000057530	Ece1	AW322500|ECE-1|ECE-1a|ECE-1b|ECE-1d	endothelin converting enzyme 1	protein-coding	intron	chr4:137930755-137935091
CHD4_shared_peak_25546	chr5	117303083	117308694	+	20.6	NA	Intergenic	Intergenic	-13378	NM_001033311	231668	Mm.298603	NM_001033311	ENSMUSG00000066894	Vsig10	-	V-set and immunoglobulin domain containing 10	protein-coding	Intergenic	chr5:117303083-117308694
CHD4_shared_peak_649	chr1	72243660	72245491	+	20.6	NA	intron (NR_155355, intron 1 of 3)	B1_Mus2|SINE|Alu	582	NR_155355	320933	Mm.440953	NR_155355	NA	D230017M19Rik	B930094L07Rik	RIKEN cDNA D230017M19 gene	ncRNA	intron	chr1:72243660-72245491
CHD4_shared_peak_1328	chr1	135787843	135788615	+	20.6	NA	Intergenic	Intergenic	-11192	NM_021467	21952	Mm.44379	NM_021467	ENSMUSG00000026418	Tnni1	2700018B22Rik|AI747285|ssTnI	troponin I, skeletal, slow 1	protein-coding	Intergenic	chr1:135787843-135788615
CHD4_shared_peak_3515	chr10	94147281	94148697	+	20.6	NA	promoter-TSS (NM_011629)	promoter-TSS (NM_011629)	58	NM_011629	22025	Mm.107483	NM_011629	ENSMUSG00000005897	Nr2c1	4831444H07Rik|80.3|Eenr|TR2|Tr2-11	nuclear receptor subfamily 2, group C, member 1	protein-coding	promoter-TSS	chr10:94147281-94148697
CHD4_shared_peak_17638	chr2	23571719	23572963	+	20.5	NA	promoter-TSS (NM_001165997)	promoter-TSS (NM_001165997)	-237	NM_001165997	76857	Mm.276415	NM_029773	ENSMUSG00000026771	Spopl	4921517N04Rik|AU014935|BB233739|E430033K04Rik	speckle-type BTB/POZ protein-like	protein-coding	promoter-TSS	chr2:23571719-23572963
CHD4_shared_peak_10305	chr14	63352911	63353838	+	20.5	NA	Intergenic	Intergenic	63813	NM_007549	12143	Mm.3962	NM_007549	ENSMUSG00000014453	Blk	-	B lymphoid kinase	protein-coding	Intergenic	chr14:63352911-63353838
CHD4_shared_peak_6749	chr12	11696698	11697303	+	20.5	NA	Intergenic	RLTR13C1|LTR|ERVK	185899	NR_003964	627110	Mm.194735	NR_003964	NA	Tubb2a-ps2	C79445	tubulin, beta 2a, pseudogene 2	pseudo	Intergenic	chr12:11696698-11697303
CHD4_shared_peak_28610	chr7	24902333	24905254	+	20.5	NA	promoter-TSS (NM_001130152)	promoter-TSS (NM_001130152)	-553	NM_001130152	16801	Mm.3181	NM_008488	ENSMUSG00000040940	Arhgef1	Lbcl2|Lsc	Rho guanine nucleotide exchange factor (GEF) 1	protein-coding	promoter-TSS	chr7:24902333-24905254
CHD4_shared_peak_445	chr1	55168987	55169853	+	20.5	NA	TTS (NM_028713)	TTS (NM_028713)	38175	NM_025283	19070	Mm.291037	NM_025283	ENSMUSG00000025979	Mob4	2610109B12Rik|Mobkl3|Phocn|Prei3	MOB family member 4, phocein	protein-coding	TTS	chr1:55168987-55169853
CHD4_shared_peak_22911	chr4	111830301	111830965	+	20.5	NA	Intergenic	RLTR13D3A|LTR|ERVK	53036	NM_001357231	67946	Mm.275526	NM_026470	ENSMUSG00000034401	Spata6	1700062C23Rik|AI790763|Hash|KRP|Mash	spermatogenesis associated 6	protein-coding	Intergenic	chr4:111830301-111830965
CHD4_shared_peak_16278	chr18	82855898	82856819	+	20.4	NA	non-coding (NR_125720, exon 2 of 3)	non-coding (NR_125720, exon 2 of 3)	461	NR_125720	73985	Mm.399211	NR_125720	ENSMUSG00000097738	4930445N18Rik	3010027C24Rik	RIKEN cDNA 4930445N18 gene	ncRNA	non-coding	chr18:82855898-82856819
CHD4_shared_peak_12337	chr16	4003413	4004583	+	20.4	NA	Intergenic	Intergenic	-2320	NM_177472	52864	Mm.29935	NM_177472	ENSMUSG00000039738	Slx4	AI256635|AI426760|Btbd12|D16Bwg1016e	SLX4 structure-specific endonuclease subunit homolog (S. cerevisiae)	protein-coding	Intergenic	chr16:4003413-4004583
CHD4_shared_peak_30580	chr8	18594563	18595572	+	20.4	NA	promoter-TSS (NM_173189)	promoter-TSS (NM_173189)	-64	NM_173189	244329	Mm.235296	NM_173189	ENSMUSG00000039842	Mcph1	5430437K10Rik|BRIT1|D030046N04Rik|MCT|Tg(HLA-A2.1)1Enge	microcephaly, primary autosomal recessive 1	protein-coding	promoter-TSS	chr8:18594563-18595572
CHD4_shared_peak_31396	chr8	84830649	84832932	+	20.4	NA	promoter-TSS (NM_183358)	promoter-TSS (NM_183358)	475	NR_033145	23863	Mm.304252	NM_201227	ENSMUSG00000053226	Dand5	Cerl-2|Cerl2|Cerr2|Dte|GREM3|coco	DAN domain family member 5, BMP antagonist	protein-coding	promoter-TSS	chr8:84830649-84832932
CHD4_shared_peak_8196	chr13	21709941	21711392	+	20.3	NA	Intergenic	Intergenic	5517	NM_178199	319185	NA	NM_178199	ENSMUSG00000094338	Hist1h2bl	H2b-291a	histone cluster 1, H2bl	protein-coding	Intergenic	chr13:21709941-21711392
CHD4_shared_peak_15035	chr17	83903413	83904532	+	20.3	NA	Intergenic	Intergenic	-49554	NR_155490	320021	Mm.379475	NR_155490	NA	C430042M11Rik	-	RIKEN cDNA C430042M11 gene	ncRNA	Intergenic	chr17:83903413-83904532
CHD4_shared_peak_23613	chr4	136461046	136463331	+	20.3	NA	Intergenic	Intergenic	-7573	NM_024452	269593	Mm.485824	NM_024452	ENSMUSG00000001089	Luzp1	2700072H04Rik|AI266952|Luzp|mFLJ00226	leucine zipper protein 1	protein-coding	Intergenic	chr4:136461046-136463331
CHD4_shared_peak_4059	chr10	129113388	129115518	+	20.2	NA	Intergenic	(TCTA)n|Simple_repeat|Simple_repeat	-2030	NM_146267	257667	Mm.377271	NM_146267	ENSMUSG00000042801	Olfr769	MOR114-14	olfactory receptor 769	protein-coding	Intergenic	chr10:129113388-129115518
CHD4_shared_peak_23475	chr4	133669945	133674040	+	20.2	NA	intron (NM_001356466, intron 1 of 3)	intron (NM_001356466, intron 1 of 3)	655	NM_001145955	230801	Mm.217004	NM_178698	ENSMUSG00000043257	Pigv	B330013B03|D430024F16Rik	phosphatidylinositol glycan anchor biosynthesis, class V	protein-coding	intron	chr4:133669945-133674040
CHD4_shared_peak_33347	chr9	75002988	75005861	+	20.2	NA	exon (NM_153584, exon 2 of 12)	exon (NM_153584, exon 2 of 12)	28313	NM_153584	235493	Mm.208955	NM_153584	ENSMUSG00000034858	Fam214a	6330415I01Rik|AI553555|C130047D21Rik|Kiaa1370|mKIAA1370	family with sequence similarity 214, member A	protein-coding	exon	chr9:75002988-75005861
CHD4_shared_peak_17163	chr19	45659260	45661039	+	20.1	NA	promoter-TSS (NM_013907)	promoter-TSS (NM_013907)	44	NM_013907	30838	Mm.254739	NM_013907	ENSMUSG00000040913	Fbxw4	Dac|Fbw4|SHFM3|SHSF3|dactylin|dactylyn	F-box and WD-40 domain protein 4	protein-coding	promoter-TSS	chr19:45659260-45661039
CHD4_shared_peak_31161	chr8	70838308	70840768	+	20.1	NA	5' UTR (NM_027560, exon 1 of 8)	5' UTR (NM_027560, exon 1 of 8)	182	NM_027560	70807	Mm.24215	NM_027560	ENSMUSG00000002910	Arrdc2	4632416I05Rik|Ilad1	arrestin domain containing 2	protein-coding	5' UTR	chr8:70838308-70840768
CHD4_shared_peak_6379	chr11	116004527	116005686	+	20.1	NA	intron (NM_001005608, intron 32 of 39)	CpG	7613	NM_016905	14635	Mm.2820	NM_016905	ENSMUSG00000020766	Galk1	AA409894|GALK|Gk|Glk|Glk1	galactokinase 1	protein-coding	intron	chr11:116004527-116005686
CHD4_shared_peak_20891	chr3	90474613	90476527	+	20	NA	promoter-TSS (NM_026374)	promoter-TSS (NM_026374)	-631	NM_026374	67781	Mm.227258	NM_026374	ENSMUSG00000001016	Ilf2	6230405A16Rik|TEG-267|Tex261|Tex267	interleukin enhancer binding factor 2	protein-coding	promoter-TSS	chr3:90474613-90476527
CHD4_shared_peak_6132	chr11	105942713	105945394	+	20	NA	intron (NM_001356374, intron 1 of 6)	CpG	434	NM_001356374	13056	Mm.149403	NM_007805	ENSMUSG00000019590	Cyb561	-	cytochrome b-561	protein-coding	intron	chr11:105942713-105945394
CHD4_shared_peak_33297	chr9	72132536	72133859	+	20	NA	Intergenic	CpG	-21378	NM_011544	21406	Mm.171615	NM_011544	ENSMUSG00000032228	Tcf12	A130037E08Rik|ALF1|HEB|HEBAlt|HTF-4|HTF4|ME1|REB|bHLHb20	transcription factor 12	protein-coding	Intergenic	chr9:72132536-72133859
CHD4_shared_peak_26385	chr5	148379982	148380570	+	20	NA	intron (NM_007513, intron 1 of 12)	B3|SINE|B2	12539	NM_001301424	11987	Mm.275489	NM_007513	ENSMUSG00000041313	Slc7a1	4831426K01Rik|AI447493|Atrc-1|Atrc1|Cat1|Rec-1|Rev-1|mCAT-1	solute carrier family 7 (cationic amino acid transporter, y+ system), member 1	protein-coding	intron	chr5:148379982-148380570
CHD4_shared_peak_8939	chr13	64248014	64256373	+	19.9	NA	intron (NR_045798, intron 1 of 2)	MTD|LTR|ERVL-MaLR	3493	NR_045798	66503	Mm.443331	NR_045798	ENSMUSG00000097101	1810034E14Rik	-	RIKEN cDNA 1810034E14 gene	ncRNA	intron	chr13:64248014-64256373
CHD4_shared_peak_30702	chr8	27128186	27129062	+	19.9	NA	promoter-TSS (NM_025686)	promoter-TSS (NM_025686)	8	NM_025686	66653	Mm.334467	NM_025686	ENSMUSG00000031487	Brf2	2700059M06Rik|5730512K07Rik|AU018504|AU022602|BRFU|TFIIIB50	BRF2, RNA polymerase III transcription initiation factor 50kDa subunit	protein-coding	promoter-TSS	chr8:27128186-27129062
CHD4_shared_peak_32353	chr9	20384719	20385749	+	19.9	NA	promoter-TSS (NM_001004190)	promoter-TSS (NM_001004190)	-76	NM_001004190	434377	Mm.379669	NM_001004190	ENSMUSG00000045519	Zfp560	2310030G09Rik|Znf560	zinc finger protein 560	protein-coding	promoter-TSS	chr9:20384719-20385749
CHD4_shared_peak_15032	chr17	83855455	83858286	+	19.9	NA	Intergenic	Intergenic	-2452	NR_155490	320021	Mm.379475	NR_155490	NA	C430042M11Rik	-	RIKEN cDNA C430042M11 gene	ncRNA	Intergenic	chr17:83855455-83858286
CHD4_shared_peak_11453	chr15	75841729	75842819	+	19.9	NA	promoter-TSS (NM_172121)	promoter-TSS (NM_172121)	-366	NM_172121	223642	Mm.209800	NM_172121	ENSMUSG00000075600	Zc3h3	BC049953|Kiaa0150|Smicl|Zc3hdc3	zinc finger CCCH type containing 3	protein-coding	promoter-TSS	chr15:75841729-75842819
CHD4_shared_peak_32336	chr9	15520738	15522865	+	19.9	NA	intron (NM_133214, intron 1 of 2)	L1ME4a|LINE|L1	16306	NM_133214	170748	Mm.86572	NM_133214	ENSMUSG00000058173	Smco4	Fn5	single-pass membrane protein with coiled-coil domains 4	protein-coding	intron	chr9:15520738-15522865
CHD4_shared_peak_22454	chr4	65123632	65127380	+	19.9	NA	intron (NM_021362, intron 1 of 21)	intron (NM_021362, intron 1 of 21)	1332	NM_021362	18491	Mm.317854	NM_021362	ENSMUSG00000028370	Pappa	8430414N03Rik|IGFBP-4ase|PAG1|PAPP-A	pregnancy-associated plasma protein A	protein-coding	intron	chr4:65123632-65127380
CHD4_shared_peak_9427	chr13	109821732	109823648	+	19.9	NA	intron (NM_011056, intron 7 of 16)	intron (NM_011056, intron 7 of 16)	-81119	NR_035442	100316683	NA	NR_035442	ENSMUSG00000084651	Mir1904	Mirn1904|mmu-mir-1904	microRNA 1904	ncRNA	intron	chr13:109821732-109823648
CHD4_shared_peak_9526	chr13	118386679	118387910	+	19.9	NA	promoter-TSS (NM_021556)	promoter-TSS (NM_021556)	-42	NM_021556	59054	Mm.143810	NM_021556	ENSMUSG00000021731	Mrps30	2610020A16Rik|AA968347|PAP|Pdcd9	mitochondrial ribosomal protein S30	protein-coding	promoter-TSS	chr13:118386679-118387910
CHD4_shared_peak_25620	chr5	120464296	120467301	+	19.9	NA	intron (NM_133902, intron 1 of 7)	B3|SINE|B2	6965	NM_133902	257635	Mm.5162	NM_133902	ENSMUSG00000029596	Sdsl	4432411H13Rik|AI504310|SDH1|SDS-RS1|TDH	serine dehydratase-like	protein-coding	intron	chr5:120464296-120467301
CHD4_shared_peak_33332	chr9	73112442	73114488	+	19.8	NA	promoter-TSS (NM_198609)	promoter-TSS (NM_198609)	-4	NM_198609	225215	Mm.379366	NM_198609	ENSMUSG00000032215	Rsl24d1	2410159K22Rik	ribosomal L24 domain containing 1	protein-coding	promoter-TSS	chr9:73112442-73114488
CHD4_shared_peak_29958	chr7	118798995	118799952	+	19.8	NA	intron (NM_027815, intron 19 of 30)	intron (NM_027815, intron 19 of 30)	56140	NM_001168220	66356	Mm.482278	NM_023197	ENSMUSG00000030980	Knop1	2310008H09Rik|Tsg118	lysine rich nucleolar protein 1	protein-coding	intron	chr7:118798995-118799952
CHD4_shared_peak_13517	chr16	96144731	96146138	+	19.8	NA	promoter-TSS (NM_207301)	promoter-TSS (NM_207301)	34	NM_207301	71446	Mm.255063	NM_207301	ENSMUSG00000023147	Wrb	5530402J05Rik|C030018G21Rik|Chd5	tryptophan rich basic protein	protein-coding	promoter-TSS	chr16:96144731-96146138
CHD4_shared_peak_28790	chr7	29953490	29955845	+	19.8	NA	promoter-TSS (NM_178384)	promoter-TSS (NM_178384)	-602	NM_178384	72723	Mm.371648	NM_178384	ENSMUSG00000059975	Zfp74	2810054M15Rik|KRAB8|Zfp66|Znf569|mszf21|mszf77|zfp-74	zinc finger protein 74	protein-coding	promoter-TSS	chr7:29953490-29955845
CHD4_shared_peak_23203	chr4	127076445	127078192	+	19.8	NA	promoter-TSS (NM_001285887)	promoter-TSS (NM_001285887)	-65	NM_001285885	100177	Mm.276096	NM_177462	ENSMUSG00000042408	Zmym6	9330177P20Rik|AI593204|AI661340|D4Wsu24e|Zfp258	zinc finger, MYM-type 6	protein-coding	promoter-TSS	chr4:127076445-127078192
CHD4_shared_peak_2161	chr10	7780045	7781580	+	19.8	NA	exon (NM_001346750, exon 1 of 8)	exon (NM_001346750, exon 1 of 8)	105	NM_001346750	215751	Mm.471825	NM_145418	ENSMUSG00000040006	Ginm1	AA589616	glycoprotein integral membrane 1	protein-coding	exon	chr10:7780045-7781580
CHD4_shared_peak_4205	chr11	11461585	11462692	+	19.8	NA	exon (NM_015785, exon 1 of 8)	exon (NM_015785, exon 1 of 8)	281	NM_015785	53604	Mm.9500	NM_015785	ENSMUSG00000020193	Zpbp	4930486K01Rik|Iam38|Sp38	zona pellucida binding protein	protein-coding	exon	chr11:11461585-11462692
CHD4_shared_peak_836	chr1	86486463	86488107	+	19.8	NA	Intergenic	CpG	-39272	NM_008972	19231	Mm.19187	NM_008972	ENSMUSG00000026238	Ptma	Thym	prothymosin alpha	protein-coding	Intergenic	chr1:86486463-86488107
CHD4_shared_peak_30076	chr7	126641960	126643598	+	19.7	NA	Intergenic	Intergenic	-6530	NM_029339	75565	Mm.45686	NM_029339	ENSMUSG00000030714	Sgf29	1700023O11Rik|9530025I05Rik|Ccdc101	SAGA complex associated factor 29	protein-coding	Intergenic	chr7:126641960-126643598
CHD4_shared_peak_19572	chr2	160258081	160258509	+	19.7	NA	Intergenic	MIRc|SINE|MIR	69199	NM_001033411	329554	Mm.291144	NM_001033411	ENSMUSG00000074623	Gm826	-	predicted gene 826	protein-coding	Intergenic	chr2:160258081-160258509
CHD4_shared_peak_17322	chr19	55098556	55099727	+	19.7	NA	intron (NM_001356285, intron 3 of 22)	CpG	336	NM_008149	14732	Mm.210196	NM_008149	ENSMUSG00000024978	Gpam	GPAT|GPAT-1|GPAT1|P90	glycerol-3-phosphate acyltransferase, mitochondrial	protein-coding	intron	chr19:55098556-55099727
CHD4_shared_peak_25571	chr5	118023798	118031765	+	19.7	NA	promoter-TSS (NR_151582)	promoter-TSS (NR_151582)	38	NR_151582	57816	Mm.273285	NM_021344	ENSMUSG00000029359	Tesc	1010001A17Rik|2410011K10Rik|TE-1	tescalcin	protein-coding	promoter-TSS	chr5:118023798-118031765
CHD4_shared_peak_21908	chr4	15944973	15946094	+	19.7	NA	promoter-TSS (NM_026172)	promoter-TSS (NM_026172)	-156	NM_026172	67460	Mm.393293	NM_026172	ENSMUSG00000028223	Decr1	1200012F07Rik|Decr|Nadph	2,4-dienoyl CoA reductase 1, mitochondrial	protein-coding	promoter-TSS	chr4:15944973-15946094
CHD4_shared_peak_24827	chr5	69556480	69557572	+	19.7	NA	5' UTR (NM_001310631, exon 1 of 15)	5' UTR (NM_001310631, exon 1 of 15)	102	NM_001310631	231279	Mm.21105	NM_172711	ENSMUSG00000029208	Guf1	4631409J12|AA407526|EF-4	GUF1 homolog, GTPase	protein-coding	5' UTR	chr5:69556480-69557572
CHD4_shared_peak_9591	chr14	14345243	14355771	+	19.7	NA	intron (NM_008369, intron 6 of 11)	intron (NM_008369, intron 6 of 11)	4012	NM_008369	16188	Mm.425857	NM_008369	ENSMUSG00000068758	Il3ra	CD123|CDw123|SUT-1	interleukin 3 receptor, alpha chain	protein-coding	intron	chr14:14345243-14355771
CHD4_shared_peak_8234	chr13	23430337	23433343	+	19.7	NA	promoter-TSS (NR_015492)	promoter-TSS (NR_015492)	-823	NR_015492	320842	Mm.487476	NR_015492	ENSMUSG00000085024	C230035I16Rik	-	RIKEN cDNA C230035I16 gene	ncRNA	promoter-TSS	chr13:23430337-23433343
CHD4_shared_peak_11591	chr15	78623616	78624823	+	19.7	NA	Intergenic	RSINE1|SINE|B4	27172	NM_028195	72318	Mm.32911	NM_028195	ENSMUSG00000018008	Cyth4	2510004M07Rik|5830469K17Rik|AI467541|Pscd4|mFLJ00017	cytohesin 4	protein-coding	Intergenic	chr15:78623616-78624823
CHD4_shared_peak_9004	chr13	72333943	72334413	+	19.6	NA	Intergenic	RLTR13D3A|LTR|ERVK	294386	NR_030701	328287	Mm.235072	NR_030701	NA	Gm20554	D430050G20	predicted gene, 20554	ncRNA	Intergenic	chr13:72333943-72334413
CHD4_shared_peak_29399	chr7	80184275	80187549	+	19.6	NA	promoter-TSS (NM_013659)	promoter-TSS (NM_013659)	-929	NM_013659	20352	Mm.275909	NM_013659	ENSMUSG00000030539	Sema4b	SemC|Semac|mKIAA1745	sema domain, immunoglobulin domain (Ig), transmembrane domain (TM) and short cytoplasmic domain, (semaphorin) 4B	protein-coding	promoter-TSS	chr7:80184275-80187549
CHD4_shared_peak_2864	chr10	63427299	63430723	+	19.6	NA	Intergenic	Intergenic	-1087	NM_177612	216033	Mm.444692	NM_177612	ENSMUSG00000060843	Ctnna3	4930429L08Rik|4933408A16|Catna3|Vr22	catenin (cadherin associated protein), alpha 3	protein-coding	Intergenic	chr10:63427299-63430723
CHD4_shared_peak_6655	chr12	3816310	3818136	+	19.6	NA	intron (NM_001271753, intron 1 of 22)	intron (NM_001271753, intron 1 of 22)	10063	NM_001271753	13435	Mm.5001	NM_007872	ENSMUSG00000020661	Dnmt3a	MmuIIIA	DNA methyltransferase 3A	protein-coding	intron	chr12:3816310-3818136
CHD4_shared_peak_27496	chr6	88445624	88446787	+	19.5	NA	intron (NM_023060, intron 1 of 6)	CpG	334	NR_149744	65967	Mm.333237	NM_023060	ENSMUSG00000033216	Eefsec	Selb|mSelB|sec	eukaryotic elongation factor, selenocysteine-tRNA-specific	protein-coding	intron	chr6:88445624-88446787
CHD4_shared_peak_7918	chr12	110843496	110846146	+	19.5	NA	Intergenic	Intergenic	3792	NR_152102	66709	Mm.390504	NR_152102	NA	4921507G05Rik	-	RIKEN cDNA 4921507G05 gene	ncRNA	Intergenic	chr12:110843496-110846146
CHD4_shared_peak_11508	chr15	76607080	76608065	+	19.5	NA	promoter-TSS (NM_001164173)	promoter-TSS (NM_001164173)	19	NM_001361485	94230	Mm.45141	NM_053193	ENSMUSG00000034022	Cpsf1	CPSF160	cleavage and polyadenylation specific factor 1	protein-coding	promoter-TSS	chr15:76607080-76608065
CHD4_shared_peak_11720	chr15	81793063	81794692	+	19.5	NA	3' UTR (NM_001081016, exon 23 of 23)	3' UTR (NM_001081016, exon 23 of 23)	8736	NR_155271	100504312	Mm.384036	NR_155271	ENSMUSG00000097613	Gm17597	-	predicted gene, 17597	ncRNA	3' UTR	chr15:81793063-81794692
CHD4_shared_peak_2914	chr10	67808172	67810687	+	19.5	NA	Intergenic	(TCTA)n|Simple_repeat|Simple_repeat	103233	NM_178679	216049	Mm.268346	NM_178679	ENSMUSG00000037855	Zfp365	AI839779|AV340892|DBZ|Su48|Znf365|talanin	zinc finger protein 365	protein-coding	Intergenic	chr10:67808172-67810687
CHD4_shared_peak_15767	chr18	53176384	53178483	+	19.5	NA	intron (NM_026386, intron 1 of 14)	intron (NM_026386, intron 1 of 14)	1141	NM_026386	67804	Mm.252171	NM_026386	ENSMUSG00000034484	Snx2	0610030A03Rik	sorting nexin 2	protein-coding	intron	chr18:53176384-53178483
CHD4_shared_peak_18364	chr2	73386695	73387902	+	19.4	NA	promoter-TSS (NM_001190297)	promoter-TSS (NM_001190297)	-818	NM_001190297	68526	Mm.451014	NM_001080707	ENSMUSG00000041762	Gpr155	1110017O10Rik|DEPDC3|F730029F15Rik|PGR22	G protein-coupled receptor 155	protein-coding	promoter-TSS	chr2:73386695-73387902
CHD4_shared_peak_25736	chr5	122820480	122822266	+	19.4	NA	promoter-TSS (NM_001289520)	promoter-TSS (NM_001289520)	-31	NM_001289520	59008	Mm.332667	NM_021505	ENSMUSG00000029472	Anapc5	2510006G12Rik|AA408751|AA536819|AA986414|APC5|Anpc5	anaphase-promoting complex subunit 5	protein-coding	promoter-TSS	chr5:122820480-122822266
CHD4_shared_peak_31346	chr8	83756390	83756983	+	19.4	NA	Intergenic	(CCCTAA)n|Simple_repeat|Simple_repeat	-15375	NM_011925	26364	Mm.334648	NM_011925	ENSMUSG00000002885	Adgre5	AA409984|Cd97|TM7LN1	adhesion G protein-coupled receptor E5	protein-coding	Intergenic	chr8:83756390-83756983
CHD4_shared_peak_19197	chr2	144269348	144271135	+	19.4	NA	promoter-TSS (NM_028984)	promoter-TSS (NM_028984)	331	NM_024225	69178	Mm.273379	NM_024225	ENSMUSG00000027423	Snx5	0910001N05Rik|1810032P22Rik|AU019504|D2Ertd52e	sorting nexin 5	protein-coding	promoter-TSS	chr2:144269348-144271135
CHD4_shared_peak_13289	chr16	85755780	85756984	+	19.4	NA	Intergenic	Intergenic	46731	NM_009621	11504	Mm.1421	NM_009621	ENSMUSG00000022893	Adamts1	ADAM-TS1|ADAMTS|ADAMTS-1|C3-C5|METH-1|METH1	a disintegrin-like and metallopeptidase (reprolysin type) with thrombospondin type 1 motif, 1	protein-coding	Intergenic	chr16:85755780-85756984
CHD4_shared_peak_17727	chr2	27512131	27512739	+	19.3	NA	Intergenic	RLTR13C1|LTR|ERVK	-2712	NM_080848	140858	Mm.28265	NM_080848	ENSMUSG00000026917	Wdr5	2410008O07Rik|AA408785|AA960360|Big|Big-3	WD repeat domain 5	protein-coding	Intergenic	chr2:27512131-27512739
CHD4_shared_peak_32468	chr9	22307198	22308646	+	19.3	NA	promoter-TSS (NM_145612)	promoter-TSS (NM_145612)	-284	NM_145612	235050	Mm.306038	NM_145612	ENSMUSG00000066829	Zfp810	BC005471	zinc finger protein 810	protein-coding	promoter-TSS	chr9:22307198-22308646
CHD4_shared_peak_12710	chr16	24392854	24396195	+	19.3	NA	promoter-TSS (NR_037954)	promoter-TSS (NR_037954)	-869	NR_037954	68841	Mm.361995	NR_037954	NA	Lppos	1110054M08Rik|AI481106	LIM domain containing preferred translocation partner in lipoma, opposite strand	ncRNA	promoter-TSS	chr16:24392854-24396195
CHD4_shared_peak_23629	chr4	137048220	137049259	+	19.3	NA	promoter-TSS (NM_198248)	promoter-TSS (NM_198248)	-44	NM_198248	230848	Mm.31068	NM_198248	ENSMUSG00000060862	Zbtb40	BC059177|C230087D24|Gm571|mKIAA0478	zinc finger and BTB domain containing 40	protein-coding	promoter-TSS	chr4:137048220-137049259
CHD4_shared_peak_28045	chr6	131292678	131293696	+	19.3	NA	promoter-TSS (NM_025564)	promoter-TSS (NM_025564)	57	NM_025564	66441	Mm.46623	NM_025564	ENSMUSG00000030188	Magohb	2010012C16Rik|Mago|Magoh|Magoh-rs1	mago homolog B, exon junction complex core component	protein-coding	promoter-TSS	chr6:131292678-131293696
CHD4_shared_peak_26345	chr5	146794965	146795605	+	19.3	NA	promoter-TSS (NM_011669)	promoter-TSS (NM_011669)	-329	NM_011669	22217	Mm.167971	NM_011669	ENSMUSG00000029640	Usp12	Ubh1	ubiquitin specific peptidase 12	protein-coding	promoter-TSS	chr5:146794965-146795605
CHD4_shared_peak_16432	chr19	5388286	5389911	+	19.2	NA	promoter-TSS (NM_016882)	promoter-TSS (NM_016882)	-395	NM_016882	20227	Mm.34562	NM_016882	ENSMUSG00000039148	Sart1	U5-110K	squamous cell carcinoma antigen recognized by T cells 1	protein-coding	promoter-TSS	chr19:5388286-5389911
CHD4_shared_peak_16772	chr19	23273191	23274539	+	19.2	NA	promoter-TSS (NM_001252684)	promoter-TSS (NM_001252684)	32	NM_001252684	226026	Mm.23267	NM_153808	ENSMUSG00000024943	Smc5	MLZ-453|SMC-5|Smc5l1|mKIAA0594|mSMC5	structural maintenance of chromosomes 5	protein-coding	promoter-TSS	chr19:23273191-23274539
CHD4_shared_peak_18342	chr2	72285363	72286365	+	19.2	NA	intron (NM_023057, intron 1 of 19)	CpG	163	NM_001164791	65964	Mm.304143	NM_023057	ENSMUSG00000004085	Map3k20	AV006891|B230120H23Rik|HCCS-4|MLTK|MLTKalpha|MLTKbeta|Zak	mitogen-activated protein kinase kinase kinase 20	protein-coding	intron	chr2:72285363-72286365
CHD4_shared_peak_11757	chr15	83056679	83058248	+	19.2	NA	Intergenic	Intergenic	-24066	NM_001271411	74039	Mm.32584	NM_028728	ENSMUSG00000058099	Nfam1	4921501M20Rik|Cnaip	Nfat activating molecule with ITAM motif 1	protein-coding	Intergenic	chr15:83056679-83058248
CHD4_shared_peak_11977	chr15	95827549	95829205	+	19.2	NA	intron (NR_155276, intron 1 of 1)	(TG)n|Simple_repeat|Simple_repeat	1695	NR_155276	102634389	Mm.440563	NR_155276	ENSMUSG00000078648	LOC102634389	-	uncharacterized LOC102634389	ncRNA	intron	chr15:95827549-95829205
CHD4_shared_peak_6197	chr11	107355471	107356841	+	19.1	NA	intron (NR_153311, intron 1 of 9)	intron (NR_153311, intron 1 of 9)	114564	NM_145823	71795	Mm.397413	NM_145823	ENSMUSG00000040430	Pitpnc1	1110020B03Rik|5830436L09Rik|AI662802|AI851387|C330017I21Rik|Dnr411|RDGBB|RDGBB1|mrdgBbeta|rdgB-beta	phosphatidylinositol transfer protein, cytoplasmic 1	protein-coding	intron	chr11:107355471-107356841
CHD4_shared_peak_28752	chr7	28981463	28982004	+	19.1	NA	promoter-TSS (NM_001355054)	promoter-TSS (NM_001355054)	155	NM_001285942	73830	Mm.29714	NM_028659	ENSMUSG00000053565	Eif3k	1200009C21Rik|Eif3s12	eukaryotic translation initiation factor 3, subunit K	protein-coding	promoter-TSS	chr7:28981463-28982004
CHD4_shared_peak_318	chr1	40250648	40252024	+	19.1	NA	intron (NM_008362, intron 1 of 10)	intron (NM_008362, intron 1 of 10)	-15250	NM_001123382	16177	Mm.896	NM_008362	ENSMUSG00000026072	Il1r1	CD121a|CD121b|IL-1R1|IL-iR|Il1r-1	interleukin 1 receptor, type I	protein-coding	intron	chr1:40250648-40252024
CHD4_shared_peak_13379	chr16	91389647	91390505	+	19.1	NA	intron (NM_001110498, intron 5 of 6)	intron (NM_001110498, intron 5 of 6)	-16159	NM_008349	16155	Mm.4154	NM_008349	ENSMUSG00000022969	Il10rb	6620401D04Rik|AI528744|CRF2-4|Crfb4|D16H21S58|D21S58h|IL-10R2|Il10r2	interleukin 10 receptor, beta	protein-coding	intron	chr16:91389647-91390505
CHD4_shared_peak_17004	chr19	38435741	38436136	+	19	NA	Intergenic	B3|SINE|B2	39958	NM_175507	240660	Mm.262085	NM_175507	ENSMUSG00000044026	Slc35g1	AA590464|D330039I19Rik|Tmem20	solute carrier family 35, member G1	protein-coding	Intergenic	chr19:38435741-38436136
CHD4_shared_peak_23036	chr4	119538856	119541749	+	19	NA	intron (NM_172699, intron 1 of 12)	intron (NM_172699, intron 1 of 12)	641	NM_172699	230700	Mm.259227	NM_172699	ENSMUSG00000032998	Foxj3	C330039G02Rik|Fhd6	forkhead box J3	protein-coding	intron	chr4:119538856-119541749
CHD4_shared_peak_6813	chr12	17729419	17730269	+	19	NA	intron (NM_016677, intron 1 of 3)	B1F|SINE|Alu	39035	NM_016677	53602	Mm.313619	NM_016677	ENSMUSG00000071379	Hpcal1	NVL-3|NVP-3|Nvp3|VILIP3|Vnsl3|Vsnl3	hippocalcin-like 1	protein-coding	intron	chr12:17729419-17730269
CHD4_shared_peak_5790	chr11	97702140	97703686	+	19	NA	promoter-TSS (NM_011971)	promoter-TSS (NM_011971)	-521	NM_011971	26446	Mm.21874	NM_011971	ENSMUSG00000069744	Psmb3	AL033320|C10-II	proteasome (prosome, macropain) subunit, beta type 3	protein-coding	promoter-TSS	chr11:97702140-97703686
CHD4_shared_peak_15566	chr18	35872563	35876970	+	19	NA	Intergenic	Intergenic	20079	NM_001357459	67393	Mm.94560	NM_133687	ENSMUSG00000046668	Cxxc5	4930415K17Rik	CXXC finger 5	protein-coding	Intergenic	chr18:35872563-35876970
CHD4_shared_peak_33324	chr9	72957199	72959629	+	19	NA	promoter-TSS (NM_001163725)	promoter-TSS (NM_001163725)	-371	NM_026314	67685	Mm.31817	NM_026314	ENSMUSG00000092192	Dnaaf4	1700010I24Rik|Dyx1c1|EKN1|b2b811.1Clo|b2b811Clo	dynein axonemal assembly factor 4	protein-coding	promoter-TSS	chr9:72957199-72959629
CHD4_shared_peak_7067	chr12	52865953	52866621	+	18.9	NA	intron (NM_198111, intron 2 of 13)	RLTR13D3A|LTR|ERVK	166904	NM_198111	238161	Mm.310822	NM_198111	ENSMUSG00000061603	Akap6	AI482140|Akapalpha|Akapbeta|PRKA	A kinase (PRKA) anchor protein 6	protein-coding	intron	chr12:52865953-52866621
CHD4_shared_peak_12425	chr16	10929741	10930827	+	18.9	NA	Intergenic	RLTR13D3A|LTR|ERVK	-15487	NR_131135	545180	Mm.373756	NR_131135	ENSMUSG00000095369	Gm21859	-	predicted gene, 21859	ncRNA	Intergenic	chr16:10929741-10930827
CHD4_shared_peak_29405	chr7	80260739	80263122	+	18.9	NA	non-coding (NR_028053, exon 1 of 2)	non-coding (NR_028053, exon 1 of 2)	715	NM_031375	83485	Mm.21175	NM_031375	ENSMUSG00000047084	Ngrn	AW552001	neugrin, neurite outgrowth associated	protein-coding	non-coding	chr7:80260739-80263122
CHD4_shared_peak_29000	chr7	45128221	45129752	+	18.9	NA	promoter-TSS (NM_009438)	promoter-TSS (NM_009438)	-241	NM_009438	22121	Mm.180458	NM_009438	ENSMUSG00000074129	Rpl13a	1810026N22Rik|Tstap198-7|tum-antigen	ribosomal protein L13A	protein-coding	promoter-TSS	chr7:45128221-45129752
CHD4_shared_peak_33739	chr9	104062767	104063594	+	18.9	NA	promoter-TSS (NM_175324)	promoter-TSS (NM_175324)	-59	NM_025692	66663	Mm.224935	NM_025692	ENSMUSG00000032557	Uba5	5730525G14Rik|AW240750|Ube1dc1	ubiquitin-like modifier activating enzyme 5	protein-coding	promoter-TSS	chr9:104062767-104063594
CHD4_shared_peak_32358	chr9	20544237	20545484	+	18.8	NA	Intergenic	Intergenic	-23441	NM_001135019	77519	Mm.431849	NM_001082485	ENSMUSG00000060510	Zfp266	5330440G10Rik|5730601F06Rik|AW552317	zinc finger protein 266	protein-coding	Intergenic	chr9:20544237-20545484
CHD4_shared_peak_17684	chr2	25966985	25967850	+	18.8	NA	intron (NM_001276361, intron 1 of 17)	MIR|SINE|MIR	15865	NM_001276360	227634	Mm.36834	NM_001115076	ENSMUSG00000026933	Camsap1	9530003A05Rik|C77823|PRO2405	calmodulin regulated spectrin-associated protein 1	protein-coding	intron	chr2:25966985-25967850
CHD4_shared_peak_29408	chr7	80324243	80325289	+	18.8	NA	promoter-TSS (NM_173445)	promoter-TSS (NM_173445)	-312	NM_173445	269955	Mm.474502	NM_173445	ENSMUSG00000038930	Rccd1	5830436H09|E430018M08Rik	RCC1 domain containing 1	protein-coding	promoter-TSS	chr7:80324243-80325289
CHD4_shared_peak_32996	chr9	59538675	59540140	+	18.8	NA	promoter-TSS (NM_010421)	promoter-TSS (NM_010421)	-133	NM_010421	15211	Mm.2284	NM_010421	ENSMUSG00000025232	Hexa	Hex-1	hexosaminidase A	protein-coding	promoter-TSS	chr9:59538675-59540140
CHD4_shared_peak_4775	chr11	57643159	57646165	+	18.8	NA	promoter-TSS (NM_134189)	promoter-TSS (NM_134189)	-780	NM_134189	171212	Mm.271670	NM_134189	ENSMUSG00000020520	Galnt10	AU018154|C330012K04Rik|GalNAc-T10|GalNAc-T9|Galnt9|ppGaNTase	polypeptide N-acetylgalactosaminyltransferase 10	protein-coding	promoter-TSS	chr11:57643159-57646165
CHD4_shared_peak_4852	chr11	60194969	60195471	+	18.8	NA	intron (NM_001037764, intron 3 of 4)	B3A|SINE|B2	5397	NR_105886	102465555	NA	NR_105886	ENSMUSG00000098547	Mir6921	Gm27352|mmu-mir-6921	microRNA 6921	ncRNA	intron	chr11:60194969-60195471
CHD4_shared_peak_24118	chr4	151107569	151108888	+	18.7	NA	intron (NM_001081557, intron 11 of 23)	CpG	18658	NM_001308446	105704528	Mm.415128	NM_001308446	ENSMUSG00000078491	Gm13090	-	predicted gene 13090	protein-coding	intron	chr4:151107569-151108888
CHD4_shared_peak_17443	chr2	3331831	3333839	+	18.7	NA	promoter-TSS (NM_001013376)	promoter-TSS (NM_001013376)	-207	NM_001013376	227522	Mm.293948	NM_001013376	ENSMUSG00000049950	Rpp38	C330006A15Rik	ribonuclease P/MRP 38 subunit	protein-coding	promoter-TSS	chr2:3331831-3333839
CHD4_shared_peak_12537	chr16	17200712	17202107	+	18.7	NA	promoter-TSS (NM_009456)	promoter-TSS (NM_009456)	83	NM_009456	22195	Mm.3074	NM_009456	ENSMUSG00000038965	Ube2l3	C79827|UbcM4|Ubce7	ubiquitin-conjugating enzyme E2L 3	protein-coding	promoter-TSS	chr16:17200712-17202107
CHD4_shared_peak_5686	chr11	95413227	95415228	+	18.7	NA	5' UTR (NM_001359107, exon 1 of 10)	5' UTR (NM_001359107, exon 1 of 10)	144	NM_001359107	20747	Mm.285454	NM_025287	ENSMUSG00000057522	Spop	AI315626|Pcif1|TEF2	speckle-type BTB/POZ protein	protein-coding	5' UTR	chr11:95413227-95415228
CHD4_shared_peak_20445	chr3	53462541	53465251	+	18.7	NA	promoter-TSS (NM_172501)	promoter-TSS (NM_172501)	101	NM_173382	212127	Mm.491292	NM_173382	ENSMUSG00000049504	Proser1	2810046L04Rik|9330161F11	proline and serine rich 1	protein-coding	promoter-TSS	chr3:53462541-53465251
CHD4_shared_peak_3188	chr10	79907848	79908427	+	18.7	NA	intron (NM_001359629, intron 1 of 14)	ORR1B1-int|LTR|ERVL-MaLR	801	NM_001163276	216154	Mm.260089	NM_198107	ENSMUSG00000013833	Med16	95kDa|A630083L04|DRIP92|Thrap5|Trap95	mediator complex subunit 16	protein-coding	intron	chr10:79907848-79908427
CHD4_shared_peak_19674	chr2	164866082	164868382	+	18.7	NA	Intergenic	Intergenic	-9524	NM_011125	18830	Mm.6105	NM_011125	ENSMUSG00000017754	Pltp	Bpife|OD107	phospholipid transfer protein	protein-coding	Intergenic	chr2:164866082-164868382
CHD4_shared_peak_5527	chr11	87468083	87472341	+	18.6	NA	intron (NM_031386, intron 2 of 30)	intron (NM_031386, intron 2 of 30)	42621	NM_001199293	83560	Mm.440758	NM_031386	ENSMUSG00000010342	Tex14	C85585	testis expressed gene 14	protein-coding	intron	chr11:87468083-87472341
CHD4_shared_peak_28438	chr7	12834279	12835705	+	18.6	NA	5' UTR (NM_022981, exon 1 of 8)	5' UTR (NM_022981, exon 1 of 8)	231	NM_001360576	65020	Mm.292297	NM_022981	ENSMUSG00000058638	Zfp110	2900024E01Rik|N28112|NRIF|Nrif1	zinc finger protein 110	protein-coding	5' UTR	chr7:12834279-12835705
CHD4_shared_peak_21041	chr3	96496821	96502788	+	18.6	NA	Intergenic	Intergenic	-25381	NM_027126	69585	Mm.171314	NM_027126	ENSMUSG00000038403	Hjv	2310035L15Rik|5230400G09Rik|AI414844|AI789733|DL-M|Hfe2|Rgmc|hemojuvelin	hemojuvelin BMP co-receptor	protein-coding	Intergenic	chr3:96496821-96502788
CHD4_shared_peak_8817	chr13	58147655	58149512	+	18.6	NA	non-coding (NR_126543, exon 2 of 2)	non-coding (NR_126543, exon 2 of 2)	1634	NR_126543	67339	Mm.121929	NR_126543	ENSMUSG00000097717	1700066J03Rik	-	RIKEN cDNA 1700066J03 gene	ncRNA	non-coding	chr13:58147655-58149512
CHD4_shared_peak_16794	chr19	24193257	24195129	+	18.6	NA	intron (NM_001360392, intron 1 of 22)	intron (NM_001360392, intron 1 of 22)	-20004	NM_001198985	21873	Mm.104744	NM_011597	ENSMUSG00000024812	Tjp2	ZO-2	tight junction protein 2	protein-coding	intron	chr19:24193257-24195129
CHD4_shared_peak_17670	chr2	25500151	25501176	+	18.6	NA	promoter-TSS (NM_027062)	promoter-TSS (NM_027062)	-87	NM_001356407	30839	Mm.29170	NM_013908	ENSMUSG00000015095	Fbxw5	AI159739|Fbw5	F-box and WD-40 domain protein 5	protein-coding	promoter-TSS	chr2:25500151-25501176
CHD4_shared_peak_28447	chr7	12960581	12962465	+	18.5	NA	Intergenic	Intergenic	-4315	NM_001362140	243834	Mm.133086	NM_178732	ENSMUSG00000004500	Zfp324	A930002M05|D430030K24Rik|ZF5128	zinc finger protein 324	protein-coding	Intergenic	chr7:12960581-12962465
CHD4_shared_peak_5123	chr11	72077779	72078883	+	18.5	NA	intron (NM_001081641, intron 3 of 18)	intron (NM_001081641, intron 3 of 18)	35829	NM_144526	109212	Mm.33118	NM_144526	ENSMUSG00000020808	Pimreg	2610008F03Rik|6720460F02Rik|AI115087|CATS|Fam64a	PICALM interacting mitotic regulator	protein-coding	intron	chr11:72077779-72078883
CHD4_shared_peak_5598	chr11	89186431	89187187	+	18.5	NA	Intergenic	MIR|SINE|MIR	112968	NM_001033266	217071	Mm.342127	NM_001033266	ENSMUSG00000072553	Gm525	-	predicted gene 525	protein-coding	Intergenic	chr11:89186431-89187187
CHD4_shared_peak_8615	chr13	48967312	48969076	+	18.5	NA	promoter-TSS (NR_015601)	promoter-TSS (NR_015601)	82	NR_015601	68128	Mm.426304	NR_015601	NA	Fam120aos	C030044B11Rik	family with sequence similarity 120A, opposite strand	ncRNA	promoter-TSS	chr13:48967312-48969076
CHD4_shared_peak_1757	chr1	171501604	171504196	+	18.5	NA	promoter-TSS (NM_019484)	promoter-TSS (NM_019484)	-578	NM_019484	56009	Mm.389208	NM_019484	ENSMUSG00000060244	Alyref2	C130042O11Rik|REF2|Refbp2	Aly/REF export factor 2	protein-coding	promoter-TSS	chr1:171501604-171504196
CHD4_shared_peak_12295	chr15	102624697	102626323	+	18.5	NA	promoter-TSS (NM_001310067)	promoter-TSS (NM_001310067)	-46	NM_001310070	223922	Mm.208714	NM_146065	ENSMUSG00000099083	Atf7	1110012F10Rik|9430065F09Rik|AI549878|C130020M04Rik	activating transcription factor 7	protein-coding	promoter-TSS	chr15:102624697-102626323
CHD4_shared_peak_4960	chr11	66524780	66527478	+	18.5	NA	promoter-TSS (NM_001034874)	promoter-TSS (NM_001034874)	-3	NM_001034874	380702	Mm.351764	NM_001034874	ENSMUSG00000053930	Shisa6	Gm879|ckamp52	shisa family member 6	protein-coding	promoter-TSS	chr11:66524780-66527478
CHD4_shared_peak_19191	chr2	144009956	144012064	+	18.4	NA	5' UTR (NM_133626, exon 1 of 3)	5' UTR (NM_133626, exon 1 of 3)	253	NM_133626	81910	Mm.13705	NM_024281	ENSMUSG00000027422	Rrbp1	1700087N07Rik|5730465C04Rik|ES/130|mKIAA1398|mRRp0|mRRp1.8|mRRp10|mRRp15a|mRRp15b|mRRp16.8|mRRp2|mRRp41|mRRp47|mRRp5.4|p180	ribosome binding protein 1	protein-coding	5' UTR	chr2:144009956-144012064
CHD4_shared_peak_22272	chr4	54841504	54842353	+	18.4	NA	Intergenic	(TATATG)n|Simple_repeat|Simple_repeat	-106017	NM_172867	242466	Mm.102904	NM_172867	ENSMUSG00000060206	Zfp462	6030417H05|9430078C22Rik|Gt4-2|Zfpip|Znf462	zinc finger protein 462	protein-coding	Intergenic	chr4:54841504-54842353
CHD4_shared_peak_9015	chr13	73603566	73604254	+	18.4	NA	promoter-TSS (NM_146047)	promoter-TSS (NM_146047)	-92	NM_146047	218335	Mm.30099	NM_146047	ENSMUSG00000021610	Clptm1l	C130052I12Rik|Crr9	CLPTM1-like	protein-coding	promoter-TSS	chr13:73603566-73604254
CHD4_shared_peak_16715	chr19	18712081	18714809	+	18.4	NA	exon (NM_177640, exon 1 of 2)	exon (NM_177640, exon 1 of 2)	209	NM_177640	225995	Mm.28101	NM_177640	ENSMUSG00000047044	D030056L22Rik	-	RIKEN cDNA D030056L22 gene	protein-coding	exon	chr19:18712081-18714809
CHD4_shared_peak_13330	chr16	89909982	89910595	+	18.4	NA	intron (NM_001145886, intron 2 of 27)	intron (NM_001145886, intron 2 of 27)	50539	NM_009384	21844	Mm.310902	NM_009384	ENSMUSG00000002489	Tiam1	AI847750|D16Ium10|D16Ium10e	T cell lymphoma invasion and metastasis 1	protein-coding	intron	chr16:89909982-89910595
CHD4_shared_peak_31616	chr8	105374600	105375282	+	18.3	NA	promoter-TSS (NM_001081333)	promoter-TSS (NM_001081333)	-286	NM_001081333	102075	Mm.32034	NM_175321	ENSMUSG00000014782	Plekhg4	4931414L13Rik|AI448583	pleckstrin homology domain containing, family G (with RhoGef domain) member 4	protein-coding	promoter-TSS	chr8:105374600-105375282
CHD4_shared_peak_26940	chr6	47337788	47341802	+	18.3	NA	Intergenic	Intergenic	95399	NM_025771	66797	Mm.440084	NM_025771	ENSMUSG00000039419	Cntnap2	5430425M22Rik|Caspr2|mKIAA0868	contactin associated protein-like 2	protein-coding	Intergenic	chr6:47337788-47341802
CHD4_shared_peak_34373	chrX	82407310	82408534	+	18.3	NA	Intergenic	Intergenic	-540948	NM_007868	13405	Mm.275608	NM_007868	ENSMUSG00000045103	Dmd	DXSmh7|DXSmh9|Dp427|Dp71|dys|mdx|pke	dystrophin, muscular dystrophy	protein-coding	Intergenic	chrX:82407310-82408534
CHD4_shared_peak_1574	chr1	157311121	157311696	+	18.3	NA	intron (NM_177644, intron 1 of 17)	MIRb|SINE|MIR	-100944	NR_027984	69953	Mm.286863	NM_027274	ENSMUSG00000049881	2810025M15Rik	AI429618	RIKEN cDNA 2810025M15 gene	ncRNA	intron	chr1:157311121-157311696
CHD4_shared_peak_20223	chr3	31055990	31057580	+	18.3	NA	Intergenic	B2_Mm2|SINE|B2	17819	NR_105975	102465610	NA	NR_105975	ENSMUSG00000098890	Mir7008	Gm27752|mmu-mir-7008	microRNA 7008	ncRNA	Intergenic	chr3:31055990-31057580
CHD4_shared_peak_12573	chr16	18036419	18036986	+	18.3	NA	Intergenic	Intergenic	-16158	NM_010047	13353	Mm.27155	NM_010047	ENSMUSG00000003531	Dgcr6	-	DiGeorge syndrome critical region gene 6	protein-coding	Intergenic	chr16:18036419-18036986
CHD4_shared_peak_33677	chr9	100445974	100446650	+	18.3	NA	Intergenic	Intergenic	40161	NM_001033543	213208	Mm.242896	NM_001033543	ENSMUSG00000044244	Il20rb	AV228068|Fndc6|Gm186|Il20R2	interleukin 20 receptor beta	protein-coding	Intergenic	chr9:100445974-100446650
CHD4_shared_peak_6066	chr11	103111918	103117995	+	18.2	NA	Intergenic	Intergenic	-1369	NM_138753	192231	Mm.8763	NM_138753	ENSMUSG00000048878	Hexim1	7330426E13Rik|CLP-1|Clp1|HIS1	hexamethylene bis-acetamide inducible 1	protein-coding	Intergenic	chr11:103111918-103117995
CHD4_shared_peak_13606	chr17	6424402	6426473	+	18.2	NA	intron (NR_163600, intron 1 of 11)	intron (NR_163600, intron 1 of 11)	1505	NR_163600	101055731	Mm.483766	NR_163600	NA	Gm29719	-	synaptotagmin-like 3 pseudogene	pseudo	intron	chr17:6424402-6426473
CHD4_shared_peak_8217	chr13	21974146	21975458	+	18.2	NA	Intergenic	Intergenic	-6379	NM_001162928	195236	Mm.204664	NM_001162928	ENSMUSG00000016982	Pom121l2	Gm24	POM121 membrane glycoprotein-like 2 (rat)	protein-coding	Intergenic	chr13:21974146-21975458
CHD4_shared_peak_19567	chr2	158739764	158742750	+	18.2	NA	intron (NM_153089, intron 3 of 10)	intron (NM_153089, intron 3 of 10)	-26842	NM_027975	71878	Mm.85162	NM_027975	ENSMUSG00000027654	Fam83d	2310007D09Rik|BB104611	family with sequence similarity 83, member D	protein-coding	intron	chr2:158739764-158742750
CHD4_shared_peak_10343	chr14	65585104	65585670	+	18.1	NA	intron (NM_001253812, intron 3 of 14)	RLTR13C1|LTR|ERVK	7725	NM_028811	74195	Mm.29719	NM_028811	ENSMUSG00000022031	Elp3	2610507P14Rik|KAT9	elongator acetyltransferase complex subunit 3	protein-coding	intron	chr14:65585104-65585670
CHD4_shared_peak_16170	chr18	75599567	75600436	+	18.1	NA	intron (NM_201354, intron 6 of 11)	RMER1C|Other|Other	85356	NR_045879	100038353	Mm.440724	NR_045879	ENSMUSG00000097712	Gm10532	-	predicted gene 10532	ncRNA	intron	chr18:75599567-75600436
CHD4_shared_peak_20963	chr3	95265599	95266280	+	18.1	NA	intron (NM_173347, intron 2 of 7)	B2_Mm2|SINE|B2	-14746	NM_001168356	171388	Mm.331209	NM_134253	ENSMUSG00000028115	Bnipl	1700128A13Rik|BNIP-S|BNIPL1|BNIPL2|PP73|PP753	BCL2/adenovirus E1B 19kD interacting protein like	protein-coding	intron	chr3:95265599-95266280
CHD4_shared_peak_3256	chr10	80754684	80758009	+	18.1	NA	intron (NM_199322, intron 1 of 27)	intron (NM_199322, intron 1 of 27)	1143	NM_199322	208266	Mm.152371	NM_199322	ENSMUSG00000061589	Dot1l	A630076O07|AW907654|Dot1|KMT4|mDot1	DOT1-like, histone H3 methyltransferase (S. cerevisiae)	protein-coding	intron	chr10:80754684-80758009
CHD4_shared_peak_30811	chr8	35620311	35622019	+	18.1	NA	intron (NR_157105, intron 1 of 3)	intron (NR_157105, intron 1 of 3)	-32145	NR_040376	100504714	Mm.381744	NR_040376	ENSMUSG00000097357	Gm16793	-	predicted gene, 16793	ncRNA	intron	chr8:35620311-35622019
CHD4_shared_peak_5675	chr11	95258473	95260135	+	18.1	NA	Intergenic	CpG	-2225	NM_053093	93670	Mm.40085	NM_053093	ENSMUSG00000020872	Tac4	AW489379|PPT-C	tachykinin 4	protein-coding	Intergenic	chr11:95258473-95260135
CHD4_shared_peak_9558	chr14	8044137	8044671	+	18	NA	intron (NM_025341, intron 5 of 8)	intron (NM_025341, intron 5 of 8)	-35909	NM_001348727	109729085	Mm.210048	NM_001348727	NA	Htd2	-	hydroxyacyl-thioester dehydratase type 2	protein-coding	intron	chr14:8044137-8044671
CHD4_shared_peak_7284	chr12	73964109	73965451	+	18	NA	intron (NM_178392, intron 1 of 9)	CpG	283	NM_178392	75627	Mm.25937	NM_178392	ENSMUSG00000021113	Snapc1	2700033G17Rik|9630050P21Rik	small nuclear RNA activating complex, polypeptide 1	protein-coding	intron	chr12:73964109-73965451
CHD4_shared_peak_20821	chr3	89337103	89337796	+	18	NA	intron (NM_007910, intron 1 of 3)	intron (NM_007910, intron 1 of 3)	579	NM_007910	13639	Mm.16332	NM_007910	ENSMUSG00000028040	Efna4	EFL-4|Epl4|LERK-4	ephrin A4	protein-coding	intron	chr3:89337103-89337796
CHD4_shared_peak_32700	chr9	44361436	44362589	+	18	NA	promoter-TSS (NM_027889)	promoter-TSS (NM_027889)	-342	NM_027889	71732	Mm.295013	NM_027889	ENSMUSG00000032127	Vps11	1200011A11Rik	VPS11, CORVET/HOPS core subunit	protein-coding	promoter-TSS	chr9:44361436-44362589
CHD4_shared_peak_26588	chr6	15720127	15721705	+	18	NA	5' UTR (NM_175088, exon 1 of 5)	5' UTR (NM_175088, exon 1 of 5)	255	NM_175088	16543	Mm.1314	NM_175088	ENSMUSG00000041390	Mdfic	Kdt1|Mdfid	MyoD family inhibitor domain containing	protein-coding	5' UTR	chr6:15720127-15721705
CHD4_shared_peak_17763	chr2	29820203	29821669	+	18	NA	Intergenic	MIRc|SINE|MIR	-6453	NM_026615	68205	Mm.20273	NM_026615	ENSMUSG00000069020	Urm1	2900073H19Rik	ubiquitin related modifier 1	protein-coding	Intergenic	chr2:29820203-29821669
CHD4_shared_peak_6871	chr12	28635314	28636791	+	17.9	NA	promoter-TSS (NM_011300)	promoter-TSS (NM_011300)	-99	NM_011300	20115	Mm.279839	NM_011300	ENSMUSG00000061477	Rps7	Mtu|Rps7A|S7	ribosomal protein S7	protein-coding	promoter-TSS	chr12:28635314-28636791
CHD4_shared_peak_33974	chr9	113707670	113708783	+	17.9	NA	promoter-TSS (NM_001164678)	promoter-TSS (NM_001164678)	33	NM_001164678	18571	Mm.29816	NM_011052	ENSMUSG00000032504	Pdcd6ip	AI480591|AW544830|Aip1|Alix|C76364|Eig2|mKIAA1375	programmed cell death 6 interacting protein	protein-coding	promoter-TSS	chr9:113707670-113708783
CHD4_shared_peak_26175	chr5	140505424	140506568	+	17.9	NA	intron (NM_021528, intron 1 of 1)	intron (NM_021528, intron 1 of 1)	387	NM_021528	59031	Mm.28934	NM_021528	ENSMUSG00000036599	Chst12	AI595374|C4S-2|C4ST2	carbohydrate sulfotransferase 12	protein-coding	intron	chr5:140505424-140506568
CHD4_shared_peak_25816	chr5	124530279	124532520	+	17.9	NA	promoter-TSS (NM_021430)	promoter-TSS (NM_021430)	-8	NM_021430	75695	Mm.41180	NM_021430	ENSMUSG00000029392	Rilpl1	2900002H16Rik|6330559I19Rik|GOSPEL	Rab interacting lysosomal protein-like 1	protein-coding	promoter-TSS	chr5:124530279-124532520
CHD4_shared_peak_8222	chr13	22026246	22027122	+	17.9	NA	Intergenic	Intergenic	8959	NM_175659	319168	Mm.250564	NM_175659	ENSMUSG00000069302	Hist1h2ah	-	histone cluster 1, H2ah	protein-coding	Intergenic	chr13:22026246-22027122
CHD4_shared_peak_25369	chr5	112342526	112343352	+	17.9	NA	promoter-TSS (NM_138646)	promoter-TSS (NM_138646)	101	NR_153105	70118	Mm.172947	NM_027323	ENSMUSG00000029346	Srrd	2810002G02Rik|Srr1	SRR1 domain containing	protein-coding	promoter-TSS	chr5:112342526-112343352
CHD4_shared_peak_34190	chrX	7697114	7697703	+	17.9	NA	intron (NM_173747, intron 1 of 10)	CpG	274	NM_173747	209416	Mm.148753	NM_173747	ENSMUSG00000031148	Gpkow	4432411B18|DXErtd697e|DXImx41e|T54	G patch domain and KOW motifs	protein-coding	intron	chrX:7697114-7697703
CHD4_shared_peak_14451	chr17	46808560	46810395	+	17.9	NA	intron (NM_001100452, intron 7 of 10)	intron (NM_001100452, intron 7 of 10)	21936	NM_001100452	210982	Mm.37642	NM_001100452	ENSMUSG00000036568	Bicral	Gltscr1l|mKIAA0240	BRD4 interacting chromatin remodeling complex associated protein like	protein-coding	intron	chr17:46808560-46810395
CHD4_shared_peak_33497	chr9	86716627	86718078	+	17.9	NA	Intergenic	MER67B|LTR|ERV1	-21438	NM_008615	17436	Mm.148155	NM_008615	ENSMUSG00000032418	Me1	D9Ertd267e|Mdh-1|Mod-1|Mod1	malic enzyme 1, NADP(+)-dependent, cytosolic	protein-coding	Intergenic	chr9:86716627-86718078
CHD4_shared_peak_21909	chr4	15957814	15958882	+	17.8	NA	intron (NM_013752, intron 1 of 15)	CpG	381	NM_013752	27354	Mm.20866	NM_013752	ENSMUSG00000028224	Nbn	Nbs1	nibrin	protein-coding	intron	chr4:15957814-15958882
CHD4_shared_peak_29453	chr7	81762024	81764030	+	17.8	NA	promoter-TSS (NM_025997)	promoter-TSS (NM_025997)	74	NM_025997	67148	Mm.241472	NM_025997	ENSMUSG00000038646	Ramac	2410047I02Rik|2610204K14Rik|Fam103a1|RAM|Rammet	RNA guanine-7 methyltransferase activating subunit	protein-coding	promoter-TSS	chr7:81762024-81764030
CHD4_shared_peak_5936	chr11	100837338	100837988	+	17.8	NA	intron (NM_001113563, intron 1 of 18)	B1_Mur1|SINE|Alu	12918	NM_001113563	20851	Mm.34064	NM_011489	ENSMUSG00000020919	Stat5b	-	signal transducer and activator of transcription 5B	protein-coding	intron	chr11:100837338-100837988
CHD4_shared_peak_22268	chr4	54338249	54340584	+	17.8	NA	Intergenic	Intergenic	513371	NM_028053	52076	Mm.27184	NM_028053	ENSMUSG00000028420	Tmem38b	1600017F22Rik|AA437809|AV051057|D4Ertd89e|TRIC-B|mg33b	transmembrane protein 38B	protein-coding	Intergenic	chr4:54338249-54340584
CHD4_shared_peak_31756	chr8	109778323	109779267	+	17.8	NA	5' UTR (NM_001301211, exon 1 of 23)	5' UTR (NM_001301211, exon 1 of 23)	212	NM_001301211	11765	Mm.37210	NM_009677	ENSMUSG00000031731	Ap1g1	AA409002|AU041323|AW551707|Adtg|D8Ertd374e	adaptor protein complex AP-1, gamma 1 subunit	protein-coding	5' UTR	chr8:109778323-109779267
CHD4_shared_peak_4115	chr11	4309035	4310326	+	17.7	NA	Intergenic	B1_Mur1|SINE|Alu	42884	NM_001039537	16878	Mm.4964	NM_008501	ENSMUSG00000034394	Lif	-	leukemia inhibitory factor	protein-coding	Intergenic	chr11:4309035-4310326
CHD4_shared_peak_22417	chr4	62690578	62691767	+	17.7	NA	intron (NM_134257, intron 11 of 15)	intron (NM_134257, intron 11 of 15)	17198	NM_001310706	50780	Mm.286753	NM_019492	ENSMUSG00000059810	Rgs3	4930506N09Rik|C2PA-RGS3|C2pa|PDZ-RGS3|RGS3S	regulator of G-protein signaling 3	protein-coding	intron	chr4:62690578-62691767
CHD4_shared_peak_8438	chr13	37710511	37711177	+	17.7	NA	Intergenic	Intergenic	-115194	NM_026830	68750	Mm.491109	NM_026830	ENSMUSG00000039087	Rreb1	1110037N09Rik|AA414966|B930013M22Rik	ras responsive element binding protein 1	protein-coding	Intergenic	chr13:37710511-37711177
CHD4_shared_peak_1728	chr1	171033268	171034531	+	17.7	NA	Intergenic	Intergenic	14973	NM_144559	246256	Mm.251254	NM_144559	ENSMUSG00000059089	Fcgr4	4833442P21Rik|CD16-2|FcgRIV|FcgammaRIV|Fcgr3a|Fcrl3	Fc receptor, IgG, low affinity IV	protein-coding	Intergenic	chr1:171033268-171034531
CHD4_shared_peak_27468	chr6	87331875	87332878	+	17.7	NA	intron (NM_054041, intron 1 of 17)	(CA)n|Simple_repeat|Simple_repeat	3399	NM_054041	69538	Mm.232525	NM_054041	ENSMUSG00000033420	Antxr1	2310008J16Rik|2810405N18Rik|Antrx1|Tem8	anthrax toxin receptor 1	protein-coding	intron	chr6:87331875-87332878
CHD4_shared_peak_24490	chr5	31526431	31527242	+	17.7	NA	promoter-TSS (NM_001347328)	promoter-TSS (NM_001347328)	-74	NM_028150	72195	Mm.164187	NM_028150	ENSMUSG00000053134	Supt7l	2610524B01Rik|6030455L14Rik	suppressor of Ty 7-like	protein-coding	promoter-TSS	chr5:31526431-31527242
CHD4_shared_peak_32105	chr8	124450224	124450889	+	17.7	NA	Intergenic	Intergenic	-16620	NM_171824	209966	Mm.234233	NM_171824	ENSMUSG00000050751	Pgbd5	2900019M05Rik|AI854313	piggyBac transposable element derived 5	protein-coding	Intergenic	chr8:124450224-124450889
CHD4_shared_peak_19969	chr2	174075565	174076789	+	17.6	NA	promoter-TSS (NM_001102423)	promoter-TSS (NM_001102423)	-125	NM_001363030	228960	Mm.277977	NM_172675	ENSMUSG00000027522	Stx16	4930401D03|5430410K23Rik|6330500A18Rik|AI648908|AW553605|Syn16	syntaxin 16	protein-coding	promoter-TSS	chr2:174075565-174076789
CHD4_shared_peak_3741	chr10	112927891	112929408	+	17.6	NA	exon (NM_001033474, exon 1 of 1)	exon (NM_001033474, exon 1 of 1)	377	NM_001033474	382423	Mm.431239	NM_001033474	ENSMUSG00000074748	Atxn7l3b	4921506J03Rik|6230409E21Rik|AI315132	ataxin 7-like 3B	protein-coding	exon	chr10:112927891-112929408
CHD4_shared_peak_30593	chr8	20549673	20550688	+	17.5	NA	Intergenic	CpG	-64747	NM_001270553	100861668	Mm.491087	NM_001270553	ENSMUSG00000095294	Gm21119	-	predicted gene, 21119	protein-coding	Intergenic	chr8:20549673-20550688
CHD4_shared_peak_5989	chr11	101625735	101628292	+	17.5	NA	promoter-TSS (NM_025654)	promoter-TSS (NM_025654)	-936	NM_025654	66599	Mm.41449	NM_025654	ENSMUSG00000010362	Rdm1	2410008M22Rik|AW212028|Rad52b	RAD52 motif 1	protein-coding	promoter-TSS	chr11:101625735-101628292
CHD4_shared_peak_25033	chr5	92492804	92494022	+	17.5	NA	intron (NM_007644, intron 1 of 11)	(TC)n|Simple_repeat|Simple_repeat	12244	NM_007644	12492	Mm.297964	NM_007644	ENSMUSG00000029426	Scarb2	9330185J12Rik|Cd36l2|LGP85|LIMP II|LIMP-2|MLGP85	scavenger receptor class B, member 2	protein-coding	intron	chr5:92492804-92494022
CHD4_shared_peak_29852	chr7	112614804	112616007	+	17.5	NA	Intergenic	Intergenic	-63951	NM_001166584	21676	Mm.24685	NM_009346	ENSMUSG00000055320	Tead1	2610024B07Rik|B230114H05Rik|Gtrgeo5|TEAD-1|TEF-1|Tcf13|mTEF-1	TEA domain family member 1	protein-coding	Intergenic	chr7:112614804-112616007
CHD4_shared_peak_27984	chr6	126939377	126940508	+	17.5	NA	promoter-TSS (NM_001347455)	promoter-TSS (NM_001347455)	-24	NM_138594	28040	Mm.44228	NM_138594	ENSMUSG00000030347	D6Wsu163e	C12orf4	DNA segment, Chr 6, Wayne State University 163, expressed	protein-coding	promoter-TSS	chr6:126939377-126940508
CHD4_shared_peak_34391	chrX	93956538	93956997	+	17.5	NA	Intergenic	B2_Mm1a|SINE|B2	-11889	NR_028320	385493	Mm.328014	NM_001033480	ENSMUSG00000081044	AU015836	-	expressed sequence AU015836	ncRNA	Intergenic	chrX:93956538-93956997
CHD4_shared_peak_16321	chr18	90601371	90602212	+	17.5	NA	Intergenic	Intergenic	21966	NM_001362365	108168395	Mm.391131	NM_001362365	ENSMUSG00000110277	Gm45871	-	predicted gene 45871	protein-coding	Intergenic	chr18:90601371-90602212
CHD4_shared_peak_33947	chr9	110653528	110654257	+	17.5	NA	intron (NM_183276, intron 1 of 53)	CpG	269	NM_183276	235627	Mm.335481	NM_183276	ENSMUSG00000056724	Nbeal2	1110014F23Rik|BC042396|mKIAA0540	neurobeachin-like 2	protein-coding	intron	chr9:110653528-110654257
CHD4_shared_peak_657	chr1	72710368	72711940	+	17.5	NA	promoter-TSS (NM_009084)	promoter-TSS (NM_009084)	-106	NM_009084	19981	Mm.21529	NM_009084	ENSMUSG00000046330	Rpl37a	-	ribosomal protein L37a	protein-coding	promoter-TSS	chr1:72710368-72711940
CHD4_shared_peak_4167	chr11	6388184	6389305	+	17.4	NA	Intergenic	B1_Mus2|SINE|Alu	-6381	NM_001005867	52915	Mm.1144	NM_028601	ENSMUSG00000041164	Zmiz2	Zimp7	zinc finger, MIZ-type containing 2	protein-coding	Intergenic	chr11:6388184-6389305
CHD4_shared_peak_20563	chr3	65527586	65529905	+	17.4	NA	non-coding (NR_027955, exon 2 of 2)	non-coding (NR_027955, exon 2 of 2)	298	NM_178892	99929	Mm.246398	NM_178892	ENSMUSG00000034640	Tiparp	ARTD14|AW558171|PARP7	TCDD-inducible poly(ADP-ribose) polymerase	protein-coding	non-coding	chr3:65527586-65529905
CHD4_shared_peak_19368	chr2	153527872	153529432	+	17.4	NA	intron (NM_001134300, intron 1 of 10)	CpG	1319	NM_001134300	329540	Mm.50600	NM_001001986	ENSMUSG00000061411	Nol4l	4931410H15|8430427H17Rik|AI429157|Gm1636	nucleolar protein 4-like	protein-coding	intron	chr2:153527872-153529432
CHD4_shared_peak_33289	chr9	71770833	71772744	+	17.4	NA	promoter-TSS (NM_001304362)	promoter-TSS (NM_001304362)	-186	NM_001304362	68178	Mm.99961	NM_026599	ENSMUSG00000032232	Cgnl1	4933421H10Rik|9930020M10Rik|AI503810|Jacop	cingulin-like 1	protein-coding	promoter-TSS	chr9:71770833-71772744
CHD4_shared_peak_251	chr1	37299779	37300467	+	17.4	NA	intron (NM_001290797, intron 1 of 25)	CpG	285	NM_030266	269180	Mm.5294	NM_030266	ENSMUSG00000026113	Inpp4a	107kDa|9630012D15|D130048C09Rik|R74740	inositol polyphosphate-4-phosphatase, type I	protein-coding	intron	chr1:37299779-37300467
CHD4_shared_peak_27828	chr6	119416835	119421173	+	17.3	NA	Intergenic	Tigger16b|DNA|TcMar-Tigger	-1476	NM_197985	68465	Mm.291826	NM_197985	ENSMUSG00000030168	Adipor2	1110001I14Rik|ADCR2|AI115388|AW554121|D6Ucla1e|Paqr2	adiponectin receptor 2	protein-coding	Intergenic	chr6:119416835-119421173
CHD4_shared_peak_31358	chr8	83954631	83955520	+	17.3	NA	promoter-TSS (NM_024184)	promoter-TSS (NM_024184)	-619	NM_024184	66929	Mm.29680	NM_024184	ENSMUSG00000005470	Asf1b	1700003K02Rik|AA409591	anti-silencing function 1B histone chaperone	protein-coding	promoter-TSS	chr8:83954631-83955520
CHD4_shared_peak_14611	chr17	56218454	56219770	+	17.3	NA	promoter-TSS (NM_172624)	promoter-TSS (NM_172624)	-223	NM_172624	224897	Mm.205535	NM_172624	ENSMUSG00000001229	Dpp9	6430584G11Rik|A330078I11|DPP IX|DPRP2	dipeptidylpeptidase 9	protein-coding	promoter-TSS	chr17:56218454-56219770
CHD4_shared_peak_13856	chr17	25052418	25053468	+	17.3	NA	intron (NM_134126, intron 17 of 29)	B3A|SINE|B2	28171	NM_001001183	407831	Mm.34379	NM_001001183	ENSMUSG00000024168	Tmem204	-	transmembrane protein 204	protein-coding	intron	chr17:25052418-25053468
CHD4_shared_peak_12267	chr15	102133961	102136290	+	17.3	NA	intron (NM_001033277, intron 1 of 10)	B1_Mus2|SINE|Alu	1090	NM_001033277	223918	Mm.385009	NM_001033277	ENSMUSG00000036966	Spryd3	BC008150	SPRY domain containing 3	protein-coding	intron	chr15:102133961-102136290
CHD4_shared_peak_21405	chr3	122291893	122294012	+	17.3	NA	TTS (NR_030439)	TTS (NR_030439)	751	NR_030439	791077	NA	NR_030439	ENSMUSG00000076456	Mir760	Mirn760|mir-760|mmu-mir-760	microRNA 760	ncRNA	TTS	chr3:122291893-122294012
CHD4_shared_peak_8065	chr13	4186702	4187613	+	17.3	NA	Intergenic	ERVB7_4-LTR_MM|LTR|ERVK	-4030	NM_013778	27384	Mm.27447	NM_013778	ENSMUSG00000021213	Akr1c13	mKIAA4014	aldo-keto reductase family 1, member C13	protein-coding	Intergenic	chr13:4186702-4187613
CHD4_shared_peak_13633	chr17	8138767	8139403	+	17.3	NA	intron (NM_001364952, intron 2 of 6)	RLTR13C1|LTR|ERVK	8702	NM_001364952	100037283	Mm.426736	NM_001083938	ENSMUSG00000095687	Rnaset2a	0610007O07Rik|4833423A10Rik|4930532K22Rik|C79750|RNASE6PL|Rnaset2	ribonuclease T2A	protein-coding	intron	chr17:8138767-8139403
CHD4_shared_peak_20939	chr3	95045414	95047840	+	17.3	NA	Intergenic	Intergenic	-4013	NM_008951	19185	Mm.2261	NM_008951	ENSMUSG00000005625	Psmd4	Af1|Mcb1|angiocidin	proteasome (prosome, macropain) 26S subunit, non-ATPase, 4	protein-coding	Intergenic	chr3:95045414-95047840
CHD4_shared_peak_17102	chr19	43938651	43940703	+	17.3	NA	intron (NM_028029, intron 1 of 15)	intron (NM_028029, intron 1 of 15)	521	NM_028029	71972	Mm.159024	NM_028029	ENSMUSG00000025195	Dnmbp	2410003L07Rik|2410003M15Rik|TUBA	dynamin binding protein	protein-coding	intron	chr19:43938651-43940703
CHD4_shared_peak_10493	chr14	74945961	74949205	+	17.2	NA	exon (NM_001252132, exon 1 of 19)	exon (NM_001252132, exon 1 of 19)	294	NM_001252132	380916	Mm.288868	NM_001033439	ENSMUSG00000068015	Lrch1	4832412D13Rik|AI552548|AW215503|Chdc1|mKIAA1016	leucine-rich repeats and calponin homology (CH) domain containing 1	protein-coding	exon	chr14:74945961-74949205
CHD4_shared_peak_5616	chr11	91754831	91755474	+	17.2	NA	Intergenic	RLTR13D3A|LTR|ERVK	-177597	NM_028547	73470	Mm.67677	NM_028547	ENSMUSG00000046755	Kif2b	1700063D03Rik	kinesin family member 2B	protein-coding	Intergenic	chr11:91754831-91755474
CHD4_shared_peak_34491	chrX	129749083	129750411	+	17.2	NA	promoter-TSS (NM_172493)	promoter-TSS (NM_172493)	5	NM_172493	54004	Mm.10763	NM_017398	ENSMUSG00000034480	Diaph2	Dia3|Diap2|Drf2|E430022I22Rik	diaphanous related formin 2	protein-coding	promoter-TSS	chrX:129749083-129750411
CHD4_shared_peak_33457	chr9	82973929	82976405	+	17.2	NA	intron (NM_001081216, intron 1 of 39)	CpG-15207	322	NM_001081216	83946	Mm.221688	NM_031879	ENSMUSG00000032253	Phip	2810004D21Rik|4632404O06Rik|Ndrp|Wdr11	pleckstrin homology domain interacting protein	protein-coding	intron	chr9:82973929-82976405
CHD4_shared_peak_5838	chr11	98681646	98683155	+	17.2	NA	promoter-TSS (NM_009439)	promoter-TSS (NM_009439)	-154	NM_009439	22123	Mm.12194	NM_009439	ENSMUSG00000017221	Psmd3	AI255837|AntP91a|D11Bwg1349e|Psd3|Tstap91a	proteasome (prosome, macropain) 26S subunit, non-ATPase, 3	protein-coding	promoter-TSS	chr11:98681646-98683155
CHD4_shared_peak_28418	chr7	6282680	6283688	+	17.2	NA	Intergenic	Intergenic	-3396	NM_001024928	384763	Mm.276279	NM_001024928	ENSMUSG00000054893	Zfp667	A830025F02Rik|Mip1|ZNF667	zinc finger protein 667	protein-coding	Intergenic	chr7:6282680-6283688
CHD4_shared_peak_9399	chr13	106925929	106926779	+	17.2	NA	intron (NM_029665, intron 1 of 29)	RLTR13C1|LTR|ERVK	10604	NM_001360897	76582	Mm.132208	NM_029665	ENSMUSG00000042590	Ipo11	1700081H05Rik|2510001A17Rik|AI314624|AW555235|E330021B14Rik|Ranbp11	importin 11	protein-coding	intron	chr13:106925929-106926779
CHD4_shared_peak_27742	chr6	113603925	113605317	+	17.2	NA	promoter-TSS (NM_133937)	promoter-TSS (NM_133937)	-151	NM_133937	101314	Mm.485793	NM_133937	ENSMUSG00000033940	Brk1	6720456B07Rik|AW011779	BRICK1, SCAR/WAVE actin-nucleating complex subunit	protein-coding	promoter-TSS	chr6:113603925-113605317
CHD4_shared_peak_16950	chr19	36642537	36643193	+	17.1	NA	intron (NR_033510, intron 3 of 4)	RLTR13D3|LTR|ERVK	46614	NR_033510	668215	Mm.394223	NR_033510	ENSMUSG00000087579	Hectd2os	1500017E21Rik	Hectd2, opposite strand	ncRNA	intron	chr19:36642537-36643193
CHD4_shared_peak_8385	chr13	34812770	34813322	+	17.1	NA	Intergenic	RLTR13D3A|LTR|ERVK	-62448	NM_013830	19134	Mm.10027	NM_013830	ENSMUSG00000021413	Prpf4b	2610037H07|Prp4|Prp4k|Prpk|cbp143	pre-mRNA processing factor 4B	protein-coding	Intergenic	chr13:34812770-34813322
CHD4_shared_peak_30598	chr8	22192545	22193787	+	17.1	NA	intron (NM_027338, intron 1 of 13)	CpG	333	NM_001368379	70160	Mm.41453	NM_027338	ENSMUSG00000031479	Vps36	1700010A24Rik|2210415M20Rik|2810408E15Rik|Eap45	vacuolar protein sorting 36	protein-coding	intron	chr8:22192545-22193787
CHD4_shared_peak_11425	chr15	74709107	74709956	+	17.1	NA	promoter-TSS (NM_008415)	promoter-TSS (NM_008415)	-209	NM_008415	16469	Mm.87052	NM_008415	ENSMUSG00000046380	Jrk	-	jerky	protein-coding	promoter-TSS	chr15:74709107-74709956
CHD4_shared_peak_7184	chr12	69501648	69502988	+	17.1	NA	Intergenic	Intergenic	-26768	NR_038060	76062	Mm.380755	NR_038060	ENSMUSG00000113035	5830428M24Rik	100040862|Gm3007	RIKEN cDNA 5830428M24 gene	ncRNA	Intergenic	chr12:69501648-69502988
CHD4_shared_peak_21269	chr3	108209899	108210926	+	17.1	NA	exon (NM_001289545, exon 1 of 11)	exon (NM_001289545, exon 1 of 11)	115	NM_001289545	72522	Mm.187326	NM_175183	ENSMUSG00000048997	Atxn7l2	2610528J18Rik	ataxin 7-like 2	protein-coding	exon	chr3:108209899-108210926
CHD4_shared_peak_18541	chr2	85959191	85960153	+	17.1	NA	Intergenic	ETnERV3-int|LTR|ERVK	8607	NM_001011774	257936	Mm.376115	NM_001011774	ENSMUSG00000057207	Olfr1028	MOR198-3P|MOR198-4|MOR198-6_p|Olfr1534-ps1	olfactory receptor 1028	protein-coding	Intergenic	chr2:85959191-85960153
CHD4_shared_peak_3035	chr10	75120469	75121179	+	17	NA	intron (NM_001081412, intron 1 of 22)	URR1B|DNA|hAT-Charlie	59928	NM_001081412	110279	Mm.333722	NM_001081412	ENSMUSG00000009681	Bcr	5133400C09Rik|AI561783|AI853148|mKIAA3017	breakpoint cluster region	protein-coding	intron	chr10:75120469-75121179
CHD4_shared_peak_19367	chr2	153522646	153523598	+	17	NA	intron (NM_001134300, intron 1 of 10)	intron (NM_001134300, intron 1 of 10)	6849	NM_001134300	329540	Mm.50600	NM_001001986	ENSMUSG00000061411	Nol4l	4931410H15|8430427H17Rik|AI429157|Gm1636	nucleolar protein 4-like	protein-coding	intron	chr2:153522646-153523598
CHD4_shared_peak_20681	chr3	82875682	82876732	+	17	NA	promoter-TSS (NR_040382)	promoter-TSS (NR_040382)	276	NM_001146328	633285	Mm.265114	NM_001146328	ENSMUSG00000033882	Rbm46	EG633285|Gm761	RNA binding motif protein 46	protein-coding	promoter-TSS	chr3:82875682-82876732
CHD4_shared_peak_14254	chr17	35087125	35089675	+	17	NA	promoter-TSS (NM_178592)	promoter-TSS (NM_178592)	-891	NM_178592	193742	Mm.43745	NM_178592	ENSMUSG00000007036	Abhd16a	AI326074|Bat-5|Bat5|D17H6S82E|NG26|mBAT5	abhydrolase domain containing 16A	protein-coding	promoter-TSS	chr17:35087125-35089675
CHD4_shared_peak_33942	chr9	110490974	110491549	+	17	NA	intron (NM_010628, intron 5 of 20)	B1F|SINE|Alu	14267	NM_001163569	16578	Mm.42170	NM_010628	ENSMUSG00000032489	Kif9	-	kinesin family member 9	protein-coding	intron	chr9:110490974-110491549
CHD4_shared_peak_2427	chr10	30810714	30811503	+	17	NA	Intergenic	Intergenic	-7782	NM_001358842	211329	Mm.297903	NM_172495	ENSMUSG00000039697	Ncoa7	9030406N13Rik	nuclear receptor coactivator 7	protein-coding	Intergenic	chr10:30810714-30811503
CHD4_shared_peak_27262	chr6	72380218	72381543	+	17	NA	promoter-TSS (NM_016872)	promoter-TSS (NM_016872)	-412	NM_001080742	53620	Mm.440321	NM_016872	ENSMUSG00000073002	Vamp5	AF119384|Camp	vesicle-associated membrane protein 5	protein-coding	promoter-TSS	chr6:72380218-72381543
CHD4_shared_peak_23793	chr4	140773399	140774801	+	17	NA	exon (NM_011061, exon 1 of 16)	exon (NM_011061, exon 1 of 16)	103	NM_011061	18602	Mm.250358	NM_011061	ENSMUSG00000025330	Padi4	Pad4|Pdi4	peptidyl arginine deiminase, type IV	protein-coding	exon	chr4:140773399-140774801
CHD4_shared_peak_4193	chr11	8623977	8624832	+	17	NA	intron (NM_001083587, intron 1 of 30)	CpG	40131	NM_001083587	319939	Mm.337820	NM_001083587	ENSMUSG00000020422	Tns3	BC023928|F830010I22Rik|TEM6|Tens1	tensin 3	protein-coding	intron	chr11:8623977-8624832
CHD4_shared_peak_29367	chr7	79464704	79467153	+	17	NA	intron (NM_017462, intron 1 of 22)	CpG	345	NM_017462	18975	Mm.3616	NM_017462	ENSMUSG00000039176	Polg	AA409516|PolgA	polymerase (DNA directed), gamma	protein-coding	intron	chr7:79464704-79467153
CHD4_shared_peak_7128	chr12	59039024	59041143	+	17	NA	Intergenic	Intergenic	21389	NM_001306218	78232	Mm.290070	NM_030057	ENSMUSG00000020993	Trappc6b	5830498C14Rik|C79212	trafficking protein particle complex 6B	protein-coding	Intergenic	chr12:59039024-59041143
CHD4_shared_peak_19514	chr2	157053932	157054548	+	17	NA	intron (NM_001164663, intron 2 of 14)	intron (NM_001164663, intron 2 of 14)	25025	NM_001164663	320706	Mm.79466	NM_001164663	ENSMUSG00000055485	Soga1	9830001H06Rik|AI426038|D430036N24Rik|Soga	suppressor of glucose, autophagy associated 1	protein-coding	intron	chr2:157053932-157054548
CHD4_shared_peak_28673	chr7	27490157	27491624	+	17	NA	TTS (NM_018820)	TTS (NM_018820)	3937	NM_018820	55942	Mm.153684	NM_018820	ENSMUSG00000008384	Sertad1	1110032C13Rik|AV000455|AW456625|Sei-1|Sei1|TRIP-Br1	SERTA domain containing 1	protein-coding	TTS	chr7:27490157-27491624
CHD4_shared_peak_13261	chr16	81200095	81201446	+	16.9	NA	promoter-TSS (NM_010954)	promoter-TSS (NM_010954)	73	NM_010954	17968	Mm.433941	NM_010954	ENSMUSG00000022762	Ncam2	Ncam-2|Ocam|RNCAM	neural cell adhesion molecule 2	protein-coding	promoter-TSS	chr16:81200095-81201446
CHD4_shared_peak_21983	chr4	33103682	33104290	+	16.9	NA	Intergenic	RLTR13A|LTR|ERVK	-28570	NM_008075	14408	Mm.14116	NM_008075	ENSMUSG00000028280	Gabrr1	GABA-C	gamma-aminobutyric acid (GABA) C receptor, subunit rho 1	protein-coding	Intergenic	chr4:33103682-33104290
CHD4_shared_peak_33076	chr9	63377434	63378503	+	16.9	NA	promoter-TSS (NM_001364494)	promoter-TSS (NM_001364494)	-66	NM_001364494	23938	Mm.325746	NM_011840	ENSMUSG00000058444	Map2k5	AI324775|AI428457|MEK5|Mapkk5|Prkmk5	mitogen-activated protein kinase kinase 5	protein-coding	promoter-TSS	chr9:63377434-63378503
CHD4_shared_peak_2780	chr10	61365494	61366344	+	16.9	NA	intron (NM_013753, intron 1 of 19)	intron (NM_013753, intron 1 of 19)	17604	NM_013753	27355	Mm.269699	NM_013753	ENSMUSG00000020092	Pald1	MMPAL|Pald|mKIAA1274	phosphatase domain containing, paladin 1	protein-coding	intron	chr10:61365494-61366344
CHD4_shared_peak_19785	chr2	167660955	167662477	+	16.9	NA	promoter-TSS (NM_145538)	promoter-TSS (NM_145538)	-172	NM_145538	407243	Mm.4863	NM_145538	ENSMUSG00000090213	Tmem189	AI840826|Kua	transmembrane protein 189	protein-coding	promoter-TSS	chr2:167660955-167662477
CHD4_shared_peak_31009	chr8	60779557	60780065	+	16.9	NA	Intergenic	RLTR13C1|LTR|ERVK	-110582	NR_151662	72612	Mm.25263	NM_028299	ENSMUSG00000038005	Hpf1	2700029M09Rik|C230006B22Rik|C4orf27	histone PARylation factor 1	protein-coding	Intergenic	chr8:60779557-60780065
CHD4_shared_peak_11573	chr15	78401727	78406740	+	16.9	NA	intron (NM_009437, intron 1 of 1)	intron (NM_009437, intron 1 of 1)	1632	NM_009437	22117	Mm.15312	NM_009437	ENSMUSG00000044986	Tst	rhodanese	thiosulfate sulfurtransferase, mitochondrial	protein-coding	intron	chr15:78401727-78406740
CHD4_shared_peak_14046	chr17	29094127	29095839	+	16.9	NA	intron (NM_007669, intron 1 of 2)	CpG	1214	NM_007669	12575	Mm.195663	NM_007669	ENSMUSG00000023067	Cdkn1a	CAP20|CDKI|CIP1|Cdkn1|P21|SDI1|Waf1|mda6|p21Cip1|p21WAF	cyclin-dependent kinase inhibitor 1A (P21)	protein-coding	intron	chr17:29094127-29095839
CHD4_shared_peak_29602	chr7	98489636	98490959	+	16.9	NA	Intergenic	MIRb|SINE|MIR	-3925	NM_001113379	434215	Mm.323057	NM_001113379	ENSMUSG00000090958	Lrrc32	AI426318|D11S833Eh|D7H11S833E|EG434215|Garp	leucine rich repeat containing 32	protein-coding	Intergenic	chr7:98489636-98490959
CHD4_shared_peak_2503	chr10	40257434	40259466	+	16.9	NA	promoter-TSS (NR_002842)	promoter-TSS (NR_002842)	-18	NR_002842	19850	Mm.424506	NR_002842	NA	Rnu3a	-	U3A small nuclear RNA	snRNA	promoter-TSS	chr10:40257434-40259466
CHD4_shared_peak_26099	chr5	137601201	137601965	+	16.9	NA	promoter-TSS (NM_001254762)	promoter-TSS (NM_001254762)	-524	NM_030037	68929	Mm.41355	NM_030037	ENSMUSG00000037221	Mospd3	1190005J19Rik|5133401H10Rik|Gtig2|R124	motile sperm domain containing 3	protein-coding	promoter-TSS	chr5:137601201-137601965
CHD4_shared_peak_31718	chr8	107292398	107294746	+	16.8	NA	5' UTR (NM_001286260, exon 1 of 13)	5' UTR (NM_001286260, exon 1 of 13)	102	NM_001286260	54446	Mm.390057	NM_018823	ENSMUSG00000003847	Nfat5	AI225870|B130038B15Rik|CAG-8|CAG80|NFATL1|OREBP|TonEBP|mKIAA0827|nfatz	nuclear factor of activated T cells 5	protein-coding	5' UTR	chr8:107292398-107294746
CHD4_shared_peak_27104	chr6	54411261	54411936	+	16.8	NA	intron (NR_033635, intron 1 of 13)	intron (NR_033635, intron 1 of 13)	-18088	NM_001167861	330319	Mm.434326	NM_001167860	ENSMUSG00000086040	Wipf3	9030621G03|BQ952480	WAS/WASL interacting protein family, member 3	protein-coding	intron	chr6:54411261-54411936
CHD4_shared_peak_31557	chr8	95434011	95436211	+	16.8	NA	promoter-TSS (NM_008187)	promoter-TSS (NM_008187)	-242	NM_008187	14894	Mm.2080	NM_008187	ENSMUSG00000031796	Cfap20	2600014O15Rik|AL024127|Gtl3|T10-2A2	cilia and flagella associated protein 20	protein-coding	promoter-TSS	chr8:95434011-95436211
CHD4_shared_peak_17838	chr2	30933833	30934447	+	16.8	NA	Intergenic	B2_Mm2|SINE|B2	-18861	NM_133673	30934	Mm.249164	NM_133673	ENSMUSG00000026848	Tor1b	2610016F05Rik|DQ1|torsinB	torsin family 1, member B	protein-coding	Intergenic	chr2:30933833-30934447
CHD4_shared_peak_23759	chr4	139574144	139576155	+	16.8	NA	exon (NM_001205173, exon 1 of 9)	exon (NM_001205173, exon 1 of 9)	429	NM_001205173	212632	Mm.30464	NM_183148	ENSMUSG00000041025	Iffo2	C79267	intermediate filament family orphan 2	protein-coding	exon	chr4:139574144-139576155
CHD4_shared_peak_32173	chr8	126421859	126423424	+	16.8	NA	5' UTR (NM_174987, exon 1 of 2)	5' UTR (NM_174987, exon 1 of 2)	140	NM_174987	67892	Mm.31946	NM_174987	ENSMUSG00000051671	Coa6	1810063B05Rik|AI447995	cytochrome c oxidase assembly factor 6	protein-coding	5' UTR	chr8:126421859-126423424
CHD4_shared_peak_4169	chr11	6415055	6417215	+	16.8	NA	intron (NM_008907, intron 1 of 4)	CpG	268	NM_008907	268373	Mm.5246	NM_008907	ENSMUSG00000071866	Ppia	2700098C05|Cphn|CyP-18|CypA|SP18	peptidylprolyl isomerase A	protein-coding	intron	chr11:6415055-6417215
CHD4_shared_peak_26245	chr5	143111460	143113799	+	16.8	NA	intron (NM_207110, intron 1 of 16)	CpG	391	NM_080561	108086	Mm.381440	NM_080561	ENSMUSG00000045078	Rnf216	2810055G22Rik|AI647468|AU019462|C86502|F830018F18Rik|TRIAD3|UIP83|Ubce7ip1	ring finger protein 216	protein-coding	intron	chr5:143111460-143113799
CHD4_shared_peak_17526	chr2	11602718	11603458	+	16.7	NA	5' UTR (NM_152824, exon 1 of 12)	5' UTR (NM_152824, exon 1 of 12)	111	NM_152824	76938	Mm.182769	NM_152824	ENSMUSG00000037197	Rbm17	2700027J02Rik	RNA binding motif protein 17	protein-coding	5' UTR	chr2:11602718-11603458
CHD4_shared_peak_10003	chr14	48445864	48446712	+	16.7	NA	promoter-TSS (NM_172600)	promoter-TSS (NM_172600)	-64	NR_132324	218989	Mm.85211	NM_172600	ENSMUSG00000036339	Tmem260	5930435P15|6720456H20Rik	transmembrane protein 260	protein-coding	promoter-TSS	chr14:48445864-48446712
CHD4_shared_peak_16211	chr18	77615684	77616314	+	16.7	NA	Intergenic	(CA)n|Simple_repeat|Simple_repeat	-50863	NM_001164504	225743	Mm.23293	NM_001164504	ENSMUSG00000025427	Rnf165	2900024M11Rik|AI427432|Akd2|Ark2c|G630064H08Rik|Gm96	ring finger protein 165	protein-coding	Intergenic	chr18:77615684-77616314
CHD4_shared_peak_31568	chr8	95887677	95888999	+	16.7	NA	promoter-TSS (NM_010325)	promoter-TSS (NM_010325)	63	NM_010325	14719	Mm.230169	NM_010325	ENSMUSG00000031672	Got2	AL022787|FABP-pm|Got-2|Kyat4|mAspAT	glutamatic-oxaloacetic transaminase 2, mitochondrial	protein-coding	promoter-TSS	chr8:95887677-95888999
CHD4_shared_peak_18201	chr2	60546256	60547424	+	16.7	NA	intron (NM_008867, intron 1 of 29)	intron (NM_008867, intron 1 of 29)	6468	NM_008867	18779	Mm.5092	NM_008867	ENSMUSG00000054580	Pla2r1	Pla2-r|Pla2g1br|Pla2r	phospholipase A2 receptor 1	protein-coding	intron	chr2:60546256-60547424
CHD4_shared_peak_5138	chr11	72460587	72462138	+	16.7	NA	intron (NM_153060, intron 3 of 12)	B3A|SINE|B2	13665	NM_001276383	216892	Mm.212812	NM_153060	ENSMUSG00000040447	Spns2	-	spinster homolog 2	protein-coding	intron	chr11:72460587-72462138
CHD4_shared_peak_30086	chr7	126861345	126862561	+	16.7	NA	promoter-TSS (NM_172746)	promoter-TSS (NM_172746)	-19	NM_172746	233876	Mm.363427	NM_172746	ENSMUSG00000042606	Hirip3	B130036O03|C86302	HIRA interacting protein 3	protein-coding	promoter-TSS	chr7:126861345-126862561
CHD4_shared_peak_30808	chr8	35495006	35496197	+	16.7	NA	promoter-TSS (NM_026067)	promoter-TSS (NM_026067)	-68	NM_026067	67276	Mm.207534	NM_026067	ENSMUSG00000031527	Eri1	3'hexo|3110010F15Rik|Thex1|eri-1	exoribonuclease 1	protein-coding	promoter-TSS	chr8:35495006-35496197
CHD4_shared_peak_15944	chr18	63548810	63551198	+	16.7	NA	Intergenic	Intergenic	142355	NM_016792	53382	Mm.19169	NM_016792	ENSMUSG00000024583	Txnl1	32kDa|TRP32|Txnl	thioredoxin-like 1	protein-coding	Intergenic	chr18:63548810-63551198
CHD4_shared_peak_8247	chr13	23524803	23526754	+	16.7	NA	Intergenic	Intergenic	-5266	NM_153173	69386	Mm.158272	NM_153173	ENSMUSG00000060981	Hist1h4h	1700024H08Rik	histone cluster 1, H4h	protein-coding	Intergenic	chr13:23524803-23526754
CHD4_shared_peak_13845	chr17	24707025	24708980	+	16.7	NA	promoter-TSS (NM_145396)	promoter-TSS (NM_145396)	-349	NM_145396	213773	Mm.100353	NM_145396	ENSMUSG00000040688	Tbl3	9430070M15Rik	transducin (beta)-like 3	protein-coding	promoter-TSS	chr17:24707025-24708980
CHD4_shared_peak_30687	chr8	26253565	26254201	+	16.7	NA	Intergenic	RLTR13D|LTR|ERVK	95714	NM_199042	73754	Mm.383241	NM_199042	ENSMUSG00000037214	Thap1	4833431A01Rik|AW490810	THAP domain containing, apoptosis associated protein 1	protein-coding	Intergenic	chr8:26253565-26254201
CHD4_shared_peak_11470	chr15	76038314	76042018	+	16.7	NA	intron (NM_001370920, intron 7 of 13)	B2_Mm2|SINE|B2	24722	NR_105917	102466772	NA	NR_105917	ENSMUSG00000098451	Mir6952	Gm27948|mmu-mir-6952	microRNA 6952	ncRNA	intron	chr15:76038314-76042018
CHD4_shared_peak_20504	chr3	58576283	58579840	+	16.7	NA	intron (NM_001040396, intron 1 of 5)	ID_B1|SINE|B4	1425	NM_001040396	69227	Mm.270950	NM_001040396	ENSMUSG00000075700	Selenot	2810407C02Rik|5730408P04Rik|Selt	selenoprotein T	protein-coding	intron	chr3:58576283-58579840
CHD4_shared_peak_32345	chr9	18375596	18378405	+	16.7	NA	intron (NM_001357399, intron 8 of 21)	MURVY-LTR|LTR|ERV1	9036	NM_028279	72560	Mm.474510	NM_028279	ENSMUSG00000043943	Naalad2	2700022G20Rik|D9Ertd285e|Folh1b|GCP3|GCPIII|NAADALASE2|NAALADASE2	N-acetylated alpha-linked acidic dipeptidase 2	protein-coding	intron	chr9:18375596-18378405
CHD4_shared_peak_20961	chr3	95246161	95247869	+	16.7	NA	intron (NM_134253, intron 4 of 9)	B1F|SINE|Alu	4178	NM_134253	171388	Mm.331209	NM_134253	ENSMUSG00000028115	Bnipl	1700128A13Rik|BNIP-S|BNIPL1|BNIPL2|PP73|PP753	BCL2/adenovirus E1B 19kD interacting protein like	protein-coding	intron	chr3:95246161-95247869
CHD4_shared_peak_15516	chr18	34858813	34867341	+	16.7	NA	exon (NM_007913, exon 2 of 2)	exon (NM_007913, exon 2 of 2)	1870	NM_007913	13653	Mm.181959	NM_007913	ENSMUSG00000038418	Egr1	A530045N19Rik|ETR103|Egr-1|Krox-1|Krox-24|Krox24|NGF1-A|NGFI-A|NGFIA|TIS8|Zenk|Zfp-6|Zif268|egr	early growth response 1	protein-coding	exon	chr18:34858813-34867341
CHD4_shared_peak_3	chr1	3211382	3213727	+	16.6	NA	Intergenic	Intergenic	458944	NM_001011874	497097	Mm.454496	NM_001011874	ENSMUSG00000051951	Xkr4	AY534250|Gm210|XRG4|mKIAA1889	X-linked Kx blood group related 4	protein-coding	Intergenic	chr1:3211382-3213727
CHD4_shared_peak_14835	chr17	71730983	71733199	+	16.6	NA	Intergenic	(GA)n|Simple_repeat|Simple_repeat	20814	NM_146082	225004	Mm.134151	NM_146082	ENSMUSG00000044375	Pcare	-	photoreceptor cilium actin regulator	protein-coding	Intergenic	chr17:71730983-71733199
CHD4_shared_peak_6595	chr11	120887606	120887969	+	16.6	NA	intron (NM_027745, intron 10 of 18)	B3|SINE|B2	45085	NM_027745	71276	Mm.275751	NM_027745	ENSMUSG00000048445	Ccdc57	4933434G05Rik	coiled-coil domain containing 57	protein-coding	intron	chr11:120887606-120887969
CHD4_shared_peak_18645	chr2	94010302	94011082	+	16.6	NA	promoter-TSS (NM_026944)	promoter-TSS (NM_026944)	38	NM_026944	69113	Mm.272498	NM_026944	ENSMUSG00000040174	Alkbh3	1700108H04Rik|1810020C19Rik|Abh3|mABH3	alkB homolog 3, alpha-ketoglutarate-dependent dioxygenase	protein-coding	promoter-TSS	chr2:94010302-94011082
CHD4_shared_peak_10295	chr14	63254986	63256395	+	16.6	NA	Intergenic	CpG	-10419	NM_008092	14463	Mm.247669	NM_008092	ENSMUSG00000021944	Gata4	Gata-4	GATA binding protein 4	protein-coding	Intergenic	chr14:63254986-63256395
CHD4_shared_peak_26358	chr5	147331702	147332817	+	16.6	NA	intron (NM_010229, intron 23 of 23)	intron (NM_010229, intron 23 of 23)	-9819	NM_001039678	231903	Mm.291286	NM_001039678	ENSMUSG00000075543	Urad	EG231903|Prhoxnb	ureidoimidazoline (2-oxo-4-hydroxy-4-carboxy-5) decarboxylase	protein-coding	intron	chr5:147331702-147332817
CHD4_shared_peak_2523	chr10	40839420	40840622	+	16.5	NA	intron (NM_027879, intron 12 of 14)	intron (NM_027879, intron 12 of 14)	43122	NM_027879	71713	Mm.46063	NM_027879	ENSMUSG00000038446	Cdc40	1200003H23Rik|EHB3|PRP17	cell division cycle 40	protein-coding	intron	chr10:40839420-40840622
CHD4_shared_peak_11922	chr15	91027562	91030021	+	16.5	NA	intron (NM_001109041, intron 1 of 35)	intron (NM_001109041, intron 1 of 35)	21160	NM_001109041	16564	Mm.41379	NM_016705	ENSMUSG00000022629	Kif21a	-	kinesin family member 21A	protein-coding	intron	chr15:91027562-91030021
CHD4_shared_peak_3539	chr10	94837882	94839017	+	16.5	NA	intron (NM_018797, intron 15 of 30)	B2_Mm2|SINE|B2	106396	NM_018797	54712	Mm.256712	NM_018797	ENSMUSG00000074785	Plxnc1	2510048K12Rik|AW742158|CD232|Vespr	plexin C1	protein-coding	intron	chr10:94837882-94839017
CHD4_shared_peak_15127	chr17	87982179	87982561	+	16.5	NA	intron (NM_010830, intron 2 of 9)	B2_Mm2|SINE|B2	7320	NM_010830	17688	Mm.18210	NM_010830	ENSMUSG00000005370	Msh6	AU044881|AW550279|GTBP|Gtmbp	mutS homolog 6	protein-coding	intron	chr17:87982179-87982561
CHD4_shared_peak_8136	chr13	16011710	16013163	+	16.5	NA	intron (NM_008380, intron 2 of 4)	intron (NM_008380, intron 2 of 4)	585	NM_008380	16323	Mm.8042	NM_008380	ENSMUSG00000041324	Inhba	-	inhibin beta-A	protein-coding	intron	chr13:16011710-16013163
CHD4_shared_peak_20915	chr3	94565320	94566310	+	16.5	NA	intron (NM_029721, intron 1 of 11)	B3A|SINE|B2	16901	NM_029721	76742	Mm.28160	NM_029721	ENSMUSG00000028136	Snx27	5730552M22Rik|ESTM45|ESTM47|R75405	sorting nexin family member 27	protein-coding	intron	chr3:94565320-94566310
CHD4_shared_peak_17358	chr19	56676924	56677821	+	16.5	NA	Intergenic	B4|SINE|B4	-44745	NM_007419	11554	Mm.46797	NM_007419	ENSMUSG00000035283	Adrb1	Adrb-1|beta-AR	adrenergic receptor, beta 1	protein-coding	Intergenic	chr19:56676924-56677821
CHD4_shared_peak_24306	chr5	20701210	20703207	+	16.5	NA	3' UTR (NM_001170745, exon 21 of 21)	3' UTR (NM_001170745, exon 21 of 21)	179916	NM_172992	68770	Mm.86410	NM_172992	ENSMUSG00000039987	Phtf2	1110054G21Rik|9530062N20Rik|AI447096|C77923	putative homeodomain transcription factor 2	protein-coding	3' UTR	chr5:20701210-20703207
CHD4_shared_peak_17369	chr19	57006796	57008888	+	16.5	NA	intron (NM_001177796, intron 1 of 19)	intron (NM_001177796, intron 1 of 19)	733	NM_001177796	226250	Mm.226284	NM_146102	ENSMUSG00000025083	Afap1l2	AU041783|C86904|mKIAA1914	actin filament associated protein 1-like 2	protein-coding	intron	chr19:57006796-57008888
CHD4_shared_peak_25223	chr5	105601949	105602858	+	16.5	NA	intron (NM_133897, intron 3 of 3)	intron (NM_133897, intron 3 of 3)	82932	NM_133897	100604	Mm.319847	NM_133897	ENSMUSG00000054720	Lrrc8c	AD158|AI326115|E430036I04Rik|fad158	leucine rich repeat containing 8 family, member C	protein-coding	intron	chr5:105601949-105602858
CHD4_shared_peak_12858	chr16	33292461	33292956	+	16.5	NA	intron (NM_080557, intron 12 of 13)	RLTR13C1|LTR|ERVK	41252	NM_080557	69150	Mm.28196	NM_080557	ENSMUSG00000022808	Snx4	1810036H14Rik|AI037066	sorting nexin 4	protein-coding	intron	chr16:33292461-33292956
CHD4_shared_peak_34612	chrX	169983162	169987961	+	16.5	NA	intron (NM_001290504, intron 7 of 9)	B2_Mm1a|SINE|B2	-6644	NR_029457	654820	Mm.34441	NM_001039559	ENSMUSG00000072844	G530011O06Rik	-	RIKEN cDNA G530011O06 gene	ncRNA	intron	chrX:169983162-169987961
CHD4_shared_peak_31353	chr8	83897471	83900160	+	16.5	NA	Intergenic	Intergenic	-1283	NM_181039	330814	Mm.260733	NM_181039	ENSMUSG00000013033	Adgrl1	2900070I05Rik|AI182398|CLIBA|Lec2|Lphn1|mKIAA0821	adhesion G protein-coupled receptor L1	protein-coding	Intergenic	chr8:83897471-83900160
CHD4_shared_peak_34640	chrY	90761234	90762496	+	16.5	NA	Intergenic	CpG	-6815	NR_137283	654820	Mm.34441	NM_001039559	ENSMUSG00000072844	G530011O06Rik	-	RIKEN cDNA G530011O06 gene	ncRNA	Intergenic	chrY:90761234-90762496
CHD4_shared_peak_19161	chr2	136678522	136680124	+	16.5	NA	Intergenic	Intergenic	-34127	NM_001291056	20614	Mm.45953	NM_011428	ENSMUSG00000027273	Snap25	Bdr|GENA70|SNAP-25|SUP|sp	synaptosomal-associated protein 25	protein-coding	Intergenic	chr2:136678522-136680124
CHD4_shared_peak_30282	chr7	135912240	135913318	+	16.5	NA	Intergenic	(TCTA)n|Simple_repeat|Simple_repeat	-196400	NM_001081117	17345	Mm.4078	NM_001081117	ENSMUSG00000031004	Mki67	D630048A14Rik|Ki-67|Ki67	antigen identified by monoclonal antibody Ki 67	protein-coding	Intergenic	chr7:135912240-135913318
CHD4_shared_peak_24909	chr5	74671888	74673951	+	16.4	NA	intron (NM_001159578, intron 1 of 12)	AmnSINE2|SINE|Deu	4953	NM_001359074	16924	Mm.440403	NM_010727	ENSMUSG00000029228	Lnx1	Lnx	ligand of numb-protein X 1	protein-coding	intron	chr5:74671888-74673951
CHD4_shared_peak_13267	chr16	84734952	84736325	+	16.4	NA	promoter-TSS (NM_017404)	promoter-TSS (NM_017404)	-336	NM_017404	27393	Mm.103655	NM_017404	ENSMUSG00000022889	Mrpl39	C21orf8|MRP-L5|ORF22|Rpml5	mitochondrial ribosomal protein L39	protein-coding	promoter-TSS	chr16:84734952-84736325
CHD4_shared_peak_453	chr1	55362432	55363841	+	16.4	NA	promoter-TSS (NM_001113367)	promoter-TSS (NM_001113367)	-408	NM_001113367	75388	Mm.483408	NM_029267	ENSMUSG00000025977	Boll	4930554P13Rik|4930597B14Rik	boule homolog, RNA binding protein	protein-coding	promoter-TSS	chr1:55362432-55363841
CHD4_shared_peak_22977	chr4	117188011	117190854	+	16.4	NA	Intergenic	ID_B1|SINE|B4	-6808	NM_134471	73804	Mm.247651	NM_134471	ENSMUSG00000028678	Kif2c	4930402F02Rik|ESTM5|Knsl6|MCAK|X83316	kinesin family member 2C	protein-coding	Intergenic	chr4:117188011-117190854
CHD4_shared_peak_14551	chr17	50291880	50294367	+	16.4	NA	intron (NM_001277863, intron 1 of 9)	CpG	497	NM_001277863	13164	Mm.280641	NM_010021	ENSMUSG00000010592	Dazl	Daz-like|Dazh|Dazl1|Dazla|Tpx-2|Tpx2	deleted in azoospermia-like	protein-coding	intron	chr17:50291880-50294367
CHD4_shared_peak_12450	chr16	11908580	11909705	+	16.4	NA	intron (NR_033509, intron 2 of 2)	CpG	281	NM_146067	223978	Mm.86360	NM_146067	ENSMUSG00000065979	Cpped1	C530044N13Rik	calcineurin-like phosphoesterase domain containing 1	protein-coding	intron	chr16:11908580-11909705
CHD4_shared_peak_4352	chr11	29373211	29374311	+	16.4	NA	5' UTR (NM_176841, exon 1 of 32)	5' UTR (NM_176841, exon 1 of 32)	103	NM_001363368	108686	Mm.338284	NM_176841	ENSMUSG00000032740	Ccdc88a	A430106J12Rik|AI848406|Ape|C130096N06Rik|C330012F17Rik|D130005J21Rik|Girdin|Giv|Grdn|Hkrp1	coiled coil domain containing 88A	protein-coding	5' UTR	chr11:29373211-29374311
CHD4_shared_peak_27445	chr6	86548809	86550478	+	16.4	NA	intron (NR_037960, intron 3 of 4)	intron (NR_037960, intron 3 of 4)	22242	NR_037961	72012	Mm.349174	NR_037960	ENSMUSG00000097048	1600020E01Rik	-	RIKEN cDNA 1600020E01 gene	ncRNA	intron	chr6:86548809-86550478
CHD4_shared_peak_3236	chr10	80475021	80475439	+	16.3	NA	Intergenic	CpG	-19676	NM_139226	246086	Mm.250572	NM_139226	ENSMUSG00000045518	Onecut3	OC-3|Oc3	one cut domain, family member 3	protein-coding	Intergenic	chr10:80475021-80475439
CHD4_shared_peak_19008	chr2	127302532	127305377	+	16.3	NA	Intergenic	(TCTA)n|Simple_repeat|Simple_repeat	-32205	NM_010090	13537	Mm.4729	NM_010090	ENSMUSG00000027368	Dusp2	PAC1	dual specificity phosphatase 2	protein-coding	Intergenic	chr2:127302532-127305377
CHD4_shared_peak_817	chr1	86153496	86154708	+	16.3	NA	promoter-TSS (NM_001310702)	promoter-TSS (NM_001310702)	-678	NM_030184	78795	Mm.379264	NM_027456	ENSMUSG00000062590	Armc9	3830422A13Rik|4831423D23Rik|4930438O05Rik|5730415N24Rik	armadillo repeat containing 9	protein-coding	promoter-TSS	chr1:86153496-86154708
CHD4_shared_peak_3722	chr10	111298072	111299160	+	16.3	NA	promoter-TSS (NM_027914)	promoter-TSS (NM_027914)	-63	NM_027914	71769	Mm.45256	NM_027914	ENSMUSG00000035759	Bbs10	1300007O09Rik|AI452285	Bardet-Biedl syndrome 10 (human)	protein-coding	promoter-TSS	chr10:111298072-111299160
CHD4_shared_peak_31438	chr8	86744466	86746745	+	16.3	NA	promoter-TSS (NR_027829)	promoter-TSS (NR_027829)	-94	NR_027829	666945	Mm.391806	NR_027829	NA	Gm10638	-	predicted gene 10638	ncRNA	promoter-TSS	chr8:86744466-86746745
CHD4_shared_peak_32933	chr9	57456595	57457030	+	16.3	NA	intron (NM_001301635, intron 1 of 5)	intron (NM_001301635, intron 1 of 5)	11248	NM_001301634	56807	Mm.102278	NM_020270	ENSMUSG00000040722	Scamp5	Sc5	secretory carrier membrane protein 5	protein-coding	intron	chr9:57456595-57457030
CHD4_shared_peak_32102	chr8	124020376	124021803	+	16.3	NA	promoter-TSS (NM_001357315)	promoter-TSS (NM_001357315)	-33	NM_001357315	102162	Mm.291777	NM_133966	ENSMUSG00000038697	Taf5l	1110005N04Rik|AI849020	TATA-box binding protein associated factor 5 like	protein-coding	promoter-TSS	chr8:124020376-124021803
CHD4_shared_peak_34126	chr9	121697536	121698147	+	16.3	NA	intron (NM_001164562, intron 1 of 6)	intron (NM_001164562, intron 1 of 6)	7188	NM_178677	215474	Mm.31421	NM_178677	ENSMUSG00000061536	Sec22c	4932412K21|5930407I15Rik|C530046H07|Sec22l3	SEC22 homolog C, vesicle trafficking protein	protein-coding	intron	chr9:121697536-121698147
CHD4_shared_peak_17293	chr19	53427642	53428671	+	16.2	NA	Intergenic	Intergenic	36640	NR_028427	381232	Mm.248624	NR_028427	NA	Mirt1	4833407H14Rik|5430437C04Rik|5830416P10Rik|Gm10758	myocardial infarction associated transcript 1	ncRNA	Intergenic	chr19:53427642-53428671
CHD4_shared_peak_28471	chr7	16221802	16222792	+	16.2	NA	promoter-TSS (NM_027883)	promoter-TSS (NM_027883)	-265	NM_027883	71723	Mm.75259	NM_027883	ENSMUSG00000006019	Dhx34	1200013B07Rik|1810012L18Rik|Ddx34|mKIAA0134	DEAH (Asp-Glu-Ala-His) box polypeptide 34	protein-coding	promoter-TSS	chr7:16221802-16222792
CHD4_shared_peak_28710	chr7	28371416	28383613	+	16.2	NA	3' UTR (NM_011756, exon 2 of 2)	3' UTR (NM_011756, exon 2 of 2)	1714	NM_011756	22695	Mm.389856	NM_011756	ENSMUSG00000044786	Zfp36	Gos24|Nup475|TIS11D|TISII|Tis11|Ttp|Zfp-36	zinc finger protein 36	protein-coding	3' UTR	chr7:28371416-28383613
CHD4_shared_peak_17456	chr2	4651730	4652546	+	16.2	NA	promoter-TSS (NM_026045)	promoter-TSS (NM_026045)	-3	NM_026045	67229	Mm.38529	NM_026045	ENSMUSG00000039449	Prpf18	2810441A10Rik	pre-mRNA processing factor 18	protein-coding	promoter-TSS	chr2:4651730-4652546
CHD4_shared_peak_10184	chr14	57888508	57892004	+	16.2	NA	promoter-TSS (NM_029492)	promoter-TSS (NM_029492)	80	NM_001360097	75965	Mm.29044	NM_029492	ENSMUSG00000021969	Zdhhc20	4930542A17Rik|5033406L14Rik|AI448102|B230110O18Rik|HK11	zinc finger, DHHC domain containing 20	protein-coding	promoter-TSS	chr14:57888508-57892004
CHD4_shared_peak_5098	chr11	70519692	70520857	+	16.2	NA	exon (NM_146020, exon 3 of 3)	exon (NM_146020, exon 3 of 3)	1065	NM_146020	216871	Mm.22551	NM_146020	ENSMUSG00000046811	Gltpd2	C730027E14Rik	glycolipid transfer protein domain containing 2	protein-coding	exon	chr11:70519692-70520857
CHD4_shared_peak_25913	chr5	130254326	130258336	+	16.2	NA	promoter-TSS (NM_023248)	promoter-TSS (NM_023248)	-706	NM_001015876	100929	Mm.271296	NM_178897	ENSMUSG00000056310	Tyw1	AW125391|Rsafd1	tRNA-yW synthesizing protein 1 homolog (S. cerevisiae)	protein-coding	promoter-TSS	chr5:130254326-130258336
CHD4_shared_peak_26957	chr6	47777564	47781866	+	16.2	NA	Intergenic	Intergenic	23937	NR_030485	735289	NA	NR_030485	ENSMUSG00000076060	Mir704	Mirn704|mir-704|mmu-mir-704	microRNA 704	ncRNA	Intergenic	chr6:47777564-47781866
CHD4_shared_peak_27761	chr6	114874557	114875473	+	16.2	NA	intron (NM_177683, intron 2 of 4)	intron (NM_177683, intron 2 of 4)	46806	NM_177683	232334	Mm.268357	NM_177683	ENSMUSG00000030315	Vgll4	BC048841|VGL-4	vestigial like family member 4	protein-coding	intron	chr6:114874557-114875473
CHD4_shared_peak_22399	chr4	62406904	62409249	+	16.2	NA	promoter-TSS (NM_027297)	promoter-TSS (NM_027297)	549	NM_139291	66440	Mm.109930	NM_139291	ENSMUSG00000066149	Cdc26	2010012C09Rik	cell division cycle 26	protein-coding	promoter-TSS	chr4:62406904-62409249
CHD4_shared_peak_10335	chr14	65224676	65226232	+	16.1	NA	intron (NM_021458, intron 4 of 6)	intron (NM_021458, intron 4 of 6)	37009	NM_021458	14365	Mm.214687	NM_021458	ENSMUSG00000007989	Fzd3	AU020229|D930050A07Rik|Fz3	frizzled class receptor 3	protein-coding	intron	chr14:65224676-65226232
CHD4_shared_peak_2958	chr10	69185866	69186601	+	16.1	NA	Intergenic	Intergenic	-22319	NM_001252636	69288	Mm.26659	NM_001081347	ENSMUSG00000019944	Rhobtb1	1700008H16Rik|3110048G13Rik|AI173445|AI573858|AV350930	Rho-related BTB domain containing 1	protein-coding	Intergenic	chr10:69185866-69186601
CHD4_shared_peak_21918	chr4	17852903	17853899	+	16.1	NA	promoter-TSS (NM_019724)	promoter-TSS (NM_019724)	-57	NM_019724	17389	Mm.187315	NM_019724	ENSMUSG00000028226	Mmp16	MT-MMP 3|MT3-MMP|Mt3mmp	matrix metallopeptidase 16	protein-coding	promoter-TSS	chr4:17852903-17853899
CHD4_shared_peak_25174	chr5	103691160	103693792	+	16.1	NA	Intergenic	CpG	-36744	NM_001163550	74218	Mm.159141	NM_028824	ENSMUSG00000029320	1700016H13Rik	-	RIKEN cDNA 1700016H13 gene	protein-coding	Intergenic	chr5:103691160-103693792
CHD4_shared_peak_6618	chr11	121318260	121319673	+	16.1	NA	Intergenic	RLTR6-int|LTR|ERV1	35481	NM_025793	66840	Mm.103986	NM_025793	ENSMUSG00000025173	Wdr45b	0610008N23Rik|AA408735|D16Bwg0193e|WIPI-3|Wdr45l	WD repeat domain 45B	protein-coding	Intergenic	chr11:121318260-121319673
CHD4_shared_peak_13336	chr16	90129291	90130095	+	16.1	NA	Intergenic	B3A|SINE|B2	-12544	NR_033476	100038709	Mm.484070	NR_033476	NA	Gm10789	-	predicted gene 10789	ncRNA	Intergenic	chr16:90129291-90130095
CHD4_shared_peak_25599	chr5	118950689	118951728	+	16.1	NA	Intergenic	Intergenic	-1131	NR_040694	74627	Mm.410828	NR_040694	ENSMUSG00000107144	4930413E15Rik	-	RIKEN cDNA 4930413E15 gene	ncRNA	Intergenic	chr5:118950689-118951728
CHD4_shared_peak_9138	chr13	91370658	91372074	+	16.1	NA	non-coding (NR_045161, exon 3 of 3)	non-coding (NR_045161, exon 3 of 3)	16719	NR_045161	320297	Mm.375866	NR_045161	ENSMUSG00000097182	A830009L08Rik	-	RIKEN cDNA A830009L08 gene	ncRNA	non-coding	chr13:91370658-91372074
CHD4_shared_peak_7239	chr12	72083854	72086643	+	16.1	NA	promoter-TSS (NM_024205)	promoter-TSS (NM_024205)	65	NM_026038	67217	Mm.286120	NM_026038	ENSMUSG00000019718	L3hypdh	2810055F11Rik	L-3-hydroxyproline dehydratase (trans-)	protein-coding	promoter-TSS	chr12:72083854-72086643
CHD4_shared_peak_15713	chr18	46280342	46281264	+	16.1	NA	promoter-TSS (NM_172627)	promoter-TSS (NM_172627)	47	NM_172627	225467	Mm.262096	NM_172627	ENSMUSG00000024477	Pggt1b	2010207C17Rik|2610100E13|AI451237|AI551093|BGG1|GGT1	protein geranylgeranyltransferase type I, beta subunit	protein-coding	promoter-TSS	chr18:46280342-46281264
CHD4_shared_peak_16192	chr18	76153821	76154261	+	16.1	NA	Intergenic	(TG)n|Simple_repeat|Simple_repeat	-16511	NR_105776	102465184	NA	NR_105776	ENSMUSG00000098276	Mir6358	Gm27830|mmu-mir-6358	microRNA 6358	ncRNA	Intergenic	chr18:76153821-76154261
CHD4_shared_peak_17129	chr19	44540666	44541484	+	16.1	NA	intron (NM_001033343, intron 3 of 25)	RLTR13C1|LTR|ERVK	4773	NM_001033343	240667	Mm.329873	NM_001033343	ENSMUSG00000051984	Sec31b	Gm341|Sec31l2	Sec31 homolog B (S. cerevisiae)	protein-coding	intron	chr19:44540666-44541484
CHD4_shared_peak_27524	chr6	90462009	90463920	+	16.1	NA	intron (NM_023184, intron 1 of 2)	CpG	388	NM_001355668	66277	Mm.38343	NM_023184	ENSMUSG00000030087	Klf15	1810013I09Rik|AV048136|AW494632|CKLF|KKLF	Kruppel-like factor 15	protein-coding	intron	chr6:90462009-90463920
CHD4_shared_peak_26401	chr5	148690184	148691173	+	16.1	NA	Intergenic	MIR|SINE|MIR	-51162	NR_028285	70138	Mm.417834	NR_028285	ENSMUSG00000086494	2210417A02Rik	AV081004	RIKEN cDNA 2210417A02 gene	ncRNA	Intergenic	chr5:148690184-148691173
CHD4_shared_peak_22045	chr4	40889190	40889883	+	16.1	NA	Intergenic	(TC)n|Simple_repeat|Simple_repeat	-30520	NM_011463	20731	Mm.25246	NM_011463	ENSMUSG00000028415	Spink4	MPGC60	serine peptidase inhibitor, Kazal type 4	protein-coding	Intergenic	chr4:40889190-40889883
CHD4_shared_peak_20717	chr3	85180081	85180579	+	16.1	NA	Intergenic	RLTR13D3A|LTR|ERVK	-137189	NR_040542	73283	Mm.489084	NR_040542	ENSMUSG00000099995	1700036G14Rik	-	RIKEN cDNA 1700036G14 gene	ncRNA	Intergenic	chr3:85180081-85180579
CHD4_shared_peak_17891	chr2	32360805	32363696	+	16.1	NA	promoter-TSS (NM_001252538)	promoter-TSS (NM_001252538)	-760	NM_001252538	68379	Mm.170508	NM_028412	ENSMUSG00000039205	Ciz1	0610038H21Rik|2900056O04Rik|LSFR1|ZNF356	CDKN1A interacting zinc finger protein 1	protein-coding	promoter-TSS	chr2:32360805-32363696
CHD4_shared_peak_17627	chr2	22795211	22795881	+	16.1	NA	intron (NM_019456, intron 1 of 13)	RLTR13C1|LTR|ERVK	21219	NM_019456	54519	Mm.14255	NM_019456	ENSMUSG00000026786	Apbb1ip	9930118P07Rik|Prp48	amyloid beta (A4) precursor protein-binding, family B, member 1 interacting protein	protein-coding	intron	chr2:22795211-22795881
CHD4_shared_peak_25497	chr5	115358613	115361183	+	16	NA	intron (NR_163911, intron 1 of 1)	intron (NR_163911, intron 1 of 1)	225	NR_163911	NA	NA	NA	NA	NA	NA	NA	NA	intron	chr5:115358613-115361183
CHD4_shared_peak_31204	chr8	71950564	71951853	+	16	NA	intron (NM_001164581, intron 1 of 3)	CpG	142	NM_001164581	234413	Mm.334607	NM_001164581	ENSMUSG00000052446	Zfp961	A230105L22Rik|BC065788|mszf37|mszf55-2	zinc finger protein 961	protein-coding	intron	chr8:71950564-71951853
CHD4_shared_peak_15626	chr18	38200236	38201444	+	16	NA	intron (NM_029357, intron 2 of 2)	intron (NM_029357, intron 2 of 2)	8922	NM_029357	75599	Mm.36560	NM_029357	ENSMUSG00000051375	Pcdh1	2010005A06Rik|AI585920	protocadherin 1	protein-coding	intron	chr18:38200236-38201444
CHD4_shared_peak_25992	chr5	135077917	135079492	+	16	NA	promoter-TSS (NM_001199677)	promoter-TSS (NM_001199677)	-438	NM_001199677	194309	Mm.44356	NM_177574	ENSMUSG00000043614	Vps37d	Wbscr24	vacuolar protein sorting 37D	protein-coding	promoter-TSS	chr5:135077917-135079492
CHD4_shared_peak_32081	chr8	123415429	123417259	+	16	NA	intron (NM_023279, intron 1 of 3)	B1_Mus2|SINE|Alu	4791	NM_023279	22152	Mm.40068	NM_023279	ENSMUSG00000062380	Tubb3	3200002H15Rik|M(beta)3|M(beta)6	tubulin, beta 3 class III	protein-coding	intron	chr8:123415429-123417259
CHD4_shared_peak_7702	chr12	98746172	98746968	+	16	NA	promoter-TSS (NM_001364404)	promoter-TSS (NM_001364404)	-398	NM_001364403	75553	Mm.25549	NM_029334	ENSMUSG00000021012	Zc3h14	1010001P15Rik|1700016A15Rik|2700069A02Rik|AU014748	zinc finger CCCH type containing 14	protein-coding	promoter-TSS	chr12:98746172-98746968
CHD4_shared_peak_21214	chr3	105687120	105688373	+	16	NA	promoter-TSS (NM_017397)	promoter-TSS (NM_017397)	-175	NM_017397	53975	Mm.272826	NM_017397	ENSMUSG00000027905	Ddx20	GEMIN3|dp103	DEAD (Asp-Glu-Ala-Asp) box polypeptide 20	protein-coding	promoter-TSS	chr3:105687120-105688373
CHD4_shared_peak_25168	chr5	103580007	103580854	+	16	NA	intron (NM_011204, intron 39 of 47)	intron (NM_011204, intron 39 of 47)	48973	NM_029415	75750	Mm.7446	NM_029415	ENSMUSG00000029321	Slc10a6	8430417G17Rik|C78479|Soat	solute carrier family 10 (sodium/bile acid cotransporter family), member 6	protein-coding	intron	chr5:103580007-103580854
CHD4_shared_peak_32927	chr9	57389004	57392974	+	16	NA	promoter-TSS (NR_040729)	promoter-TSS (NR_040729)	-81	NR_040729	73772	Mm.444684	NR_040729	NA	4930430J02Rik	-	RIKEN cDNA 4930430J02 gene	ncRNA	promoter-TSS	chr9:57389004-57392974
CHD4_shared_peak_32943	chr9	57707641	57709085	+	16	NA	promoter-TSS (NM_153799)	promoter-TSS (NM_153799)	-206	NM_153799	353190	Mm.268104	NM_153799	ENSMUSG00000038957	Edc3	AA517853|Lsm16|Yjdc	enhancer of mRNA decapping 3	protein-coding	promoter-TSS	chr9:57707641-57709085
CHD4_shared_peak_23726	chr4	139012730	139015781	+	16	NA	intron (NM_029857, intron 8 of 16)	intron (NM_029857, intron 8 of 16)	41350	NM_029857	77056	Mm.122336	NM_029857	ENSMUSG00000041143	Tmco4	4632413C14Rik|AI430825	transmembrane and coiled-coil domains 4	protein-coding	intron	chr4:139012730-139015781
CHD4_shared_peak_18738	chr2	106971068	106974677	+	15.9	NA	5' UTR (NM_001362864, exon 1 of 5)	5' UTR (NM_001362864, exon 1 of 5)	172	NM_001362864	212772	Mm.381231	NM_173750	ENSMUSG00000027122	Arl14ep	2700007P21Rik|4930448O08Rik|ARF7EP	ADP-ribosylation factor-like 14 effector protein	protein-coding	5' UTR	chr2:106971068-106974677
CHD4_shared_peak_33626	chr9	97110497	97111866	+	15.9	NA	promoter-TSS (NM_138756)	promoter-TSS (NM_138756)	-140	NM_138756	192287	Mm.228067	NM_138756	ENSMUSG00000032449	Slc25a36	C330005L02Rik	solute carrier family 25, member 36	protein-coding	promoter-TSS	chr9:97110497-97111866
CHD4_shared_peak_20945	chr3	95110658	95111965	+	15.9	NA	intron (NM_009336, intron 1 of 5)	intron (NM_009336, intron 1 of 5)	269	NM_009336	21427	Mm.133919	NM_009336	ENSMUSG00000008958	Vps72	Tcfl1|YL-1	vacuolar protein sorting 72	protein-coding	intron	chr3:95110658-95111965
CHD4_shared_peak_8675	chr13	51635987	51638612	+	15.9	NA	Intergenic	MMVL30-int|LTR|ERV1	-7933	NM_025415	66197	Mm.222228	NM_025415	ENSMUSG00000062248	Cks2	1110038L14Rik|CKSHS2	CDC28 protein kinase regulatory subunit 2	protein-coding	Intergenic	chr13:51635987-51638612
CHD4_shared_peak_19523	chr2	157203960	157205054	+	15.9	NA	promoter-TSS (NM_001139516)	promoter-TSS (NM_001139516)	27	NM_001139516	19650	Mm.244671	NM_011249	ENSMUSG00000027641	Rbl1	AW547426|PRB1|p107	RB transcriptional corepressor like 1	protein-coding	promoter-TSS	chr2:157203960-157205054
CHD4_shared_peak_29689	chr7	101662182	101664550	+	15.9	NA	promoter-TSS (NM_009191)	promoter-TSS (NM_009191)	-385	NM_009191	20480	Mm.3990	NM_009191	ENSMUSG00000001829	Clpb	AL118244|Skd3	ClpB caseinolytic peptidase B	protein-coding	promoter-TSS	chr7:101662182-101664550
CHD4_shared_peak_25664	chr5	121591459	121594176	+	15.9	NA	intron (NM_001308450, intron 1 of 10)	B1F|SINE|Alu	1007	NM_001308450	11669	Mm.284446	NM_009656	ENSMUSG00000029455	Aldh2	AHD-M1|ALDH-E2|ALDHI|Ahd-5|Ahd5	aldehyde dehydrogenase 2, mitochondrial	protein-coding	intron	chr5:121591459-121594176
CHD4_shared_peak_1720	chr1	170867073	170869167	+	15.9	NA	promoter-TSS (NM_001081304)	promoter-TSS (NM_001081304)	-349	NM_001081304	226641	Mm.377046	NM_001081304	ENSMUSG00000026663	Atf6	9130025P16Rik|9630036G24|AA789574|Atf6alpha|ESTM49	activating transcription factor 6	protein-coding	promoter-TSS	chr1:170867073-170869167
CHD4_shared_peak_25902	chr5	130028745	130029659	+	15.9	NA	promoter-TSS (NM_007761)	promoter-TSS (NM_007761)	-104	NM_007761	12909	Mm.18072	NM_007761	ENSMUSG00000025532	Crcp	AL022669	calcitonin gene-related peptide-receptor component protein	protein-coding	promoter-TSS	chr5:130028745-130029659
CHD4_shared_peak_33115	chr9	64340174	64341878	+	15.9	NA	promoter-TSS (NM_001177784)	promoter-TSS (NM_001177784)	231	NM_001001295	213550	Mm.268341	NM_172519	ENSMUSG00000032396	Dis3l	AV340375	DIS3 like exosome 3'-5' exoribonuclease	protein-coding	promoter-TSS	chr9:64340174-64341878
CHD4_shared_peak_10049	chr14	52278533	52285148	+	15.9	NA	intron (NM_023434, intron 3 of 9)	intron (NM_023434, intron 3 of 9)	-2445	NM_172601	76338	Mm.32870	NM_172601	ENSMUSG00000022159	Rab2b	1500012D09Rik|4930528G15Rik|A230002G14|D530043M21Rik	RAB2B, member RAS oncogene family	protein-coding	intron	chr14:52278533-52285148
CHD4_shared_peak_19040	chr2	128966774	128968496	+	15.9	NA	5' UTR (NM_178404, exon 1 of 12)	5' UTR (NM_178404, exon 1 of 12)	233	NM_178404	78751	Mm.26377	NM_178404	ENSMUSG00000042851	Zc3h6	4631426G04Rik|4833425H18Rik|AU024389|AW060453|Zc3hdc6|mKIAA2035	zinc finger CCCH type containing 6	protein-coding	5' UTR	chr2:128966774-128968496
CHD4_shared_peak_29996	chr7	121033956	121035174	+	15.9	NA	5' UTR (NM_021554, exon 1 of 5)	5' UTR (NM_021554, exon 1 of 5)	120	NM_021554	59052	Mm.29122	NM_021554	ENSMUSG00000030876	Mettl9	0610012D09Rik|AA517660|Drev|MNCb-5680	methyltransferase like 9	protein-coding	5' UTR	chr7:121033956-121035174
CHD4_shared_peak_9313	chr13	100307125	100307721	+	15.9	NA	intron (NM_010871, intron 3 of 13)	intron (NM_010871, intron 3 of 13)	9193	NM_010871	17952	Mm.218759	NM_010871	ENSMUSG00000078942	Naip6	Birc1f|Naip-rs4|Naip-rs4A	NLR family, apoptosis inhibitory protein 6	protein-coding	intron	chr13:100307125-100307721
CHD4_shared_peak_24989	chr5	86191469	86192501	+	15.9	NA	intron (NM_001310653, intron 1 of 1)	intron (NM_001310653, intron 1 of 1)	5916	NM_010323	14715	Mm.26791	NM_010323	ENSMUSG00000029255	Gnrhr	-	gonadotropin releasing hormone receptor	protein-coding	intron	chr5:86191469-86192501
CHD4_shared_peak_4901	chr11	61853935	61856727	+	15.9	NA	promoter-TSS (NM_013881)	promoter-TSS (NM_013881)	-239	NM_013881	29869	Mm.162025	NM_013881	ENSMUSG00000004798	Ulk2	A830085I22Rik|AU015340|Unc51.2|mKIAA0623	unc-51 like kinase 2	protein-coding	promoter-TSS	chr11:61853935-61856727
CHD4_shared_peak_18853	chr2	119896384	119898619	+	15.9	NA	intron (NM_013720, intron 1 of 23)	CpG	273	NM_013720	29808	Mm.87532	NM_013720	ENSMUSG00000033943	Mga	AV312082|C130042M01Rik|C80739|D030062C11Rik|Mad5	MAX gene associated	protein-coding	intron	chr2:119896384-119898619
CHD4_shared_peak_17470	chr2	5844681	5845687	+	15.9	NA	promoter-TSS (NM_001356504)	promoter-TSS (NM_001356504)	-7	NM_001356501	98828	Mm.181490	NM_133837	ENSMUSG00000039128	Cdc123	AA959893|G431001I09Rik	cell division cycle 123	protein-coding	promoter-TSS	chr2:5844681-5845687
CHD4_shared_peak_25733	chr5	122769453	122784679	+	15.9	NA	intron (NM_001199676, intron 1 of 16)	intron (NM_001199676, intron 1 of 16)	2344	NM_145358	207565	Mm.289237	NM_145358	ENSMUSG00000029471	Camkk2	6330570N16Rik|AW061083|mKIAA0787	calcium/calmodulin-dependent protein kinase kinase 2, beta	protein-coding	intron	chr5:122769453-122784679
CHD4_shared_peak_24803	chr5	66325920	66326872	+	15.8	NA	intron (NM_001201413, intron 11 of 16)	intron (NM_001201413, intron 11 of 16)	11269	NM_001201416	11787	Mm.5159	NM_009686	ENSMUSG00000029207	Apbb2	2310007D03Rik|FE65L1|Rirl1|TR2L|Zfra	amyloid beta (A4) precursor protein-binding, family B, member 2	protein-coding	intron	chr5:66325920-66326872
CHD4_shared_peak_22975	chr4	117155368	117157068	+	15.8	NA	promoter-TSS (NR_030704)	promoter-TSS (NR_030704)	-86	NM_009098	20116	Mm.260904	NM_009098	ENSMUSG00000047675	Rps8	-	ribosomal protein S8	protein-coding	promoter-TSS	chr4:117155368-117157068
CHD4_shared_peak_1582	chr1	160036778	160037637	+	15.8	NA	Intergenic	Intergenic	-7173	NM_001162896	67647	Mm.171518	NM_001024470	ENSMUSG00000090394	4930523C07Rik	-	RIKEN cDNA 4930523C07 gene	protein-coding	Intergenic	chr1:160036778-160037637
CHD4_shared_peak_30591	chr8	20296810	20297840	+	15.8	NA	non-coding (NR_030708, exon 1 of 5)	non-coding (NR_030708, exon 1 of 5)	107	NR_030708	547150	Mm.359054	NR_030708	ENSMUSG00000071796	6820431F20Rik	-	cadherin 11 pseudogene	pseudo	non-coding	chr8:20296810-20297840
CHD4_shared_peak_9069	chr13	77643107	77643834	+	15.8	NA	Intergenic	RLTR6-int|LTR|ERV1	-65220	NM_001163420	68675	Mm.343005	NM_138312	ENSMUSG00000064138	Fam172a	1110033M05Rik|2610318O14Rik|53-E6|9430037D06Rik|AF064782|pEN87	family with sequence similarity 172, member A	protein-coding	Intergenic	chr13:77643107-77643834
CHD4_shared_peak_19350	chr2	153291165	153291943	+	15.8	NA	intron (NM_008444, intron 1 of 8)	CpG	138	NM_008444	16569	Mm.315560	NM_008444	ENSMUSG00000027475	Kif3b	AI854312|AW549267|mKIAA0359	kinesin family member 3B	protein-coding	intron	chr2:153291165-153291943
CHD4_shared_peak_26404	chr5	148714925	148716630	+	15.8	NA	Intergenic	Intergenic	-26063	NR_028285	70138	Mm.417834	NR_028285	ENSMUSG00000086494	2210417A02Rik	AV081004	RIKEN cDNA 2210417A02 gene	ncRNA	Intergenic	chr5:148714925-148716630
CHD4_shared_peak_3797	chr10	117746279	117747088	+	15.7	NA	promoter-TSS (NM_029875)	promoter-TSS (NM_029875)	-325	NM_029875	215436	Mm.256753	NM_029875	ENSMUSG00000060181	Slc35e3	9330166G04Rik|AI481200	solute carrier family 35, member E3	protein-coding	promoter-TSS	chr10:117746279-117747088
CHD4_shared_peak_19860	chr2	168739844	168743063	+	15.7	NA	intron (NM_001289446, intron 1 of 27)	CpG	347	NM_015731	11981	Mm.330819	NM_015731	ENSMUSG00000027546	Atp9a	IIa	ATPase, class II, type 9A	protein-coding	intron	chr2:168739844-168743063
CHD4_shared_peak_23222	chr4	128899441	128902460	+	15.7	NA	intron (NM_001370757, intron 2 of 3)	intron (NM_001370757, intron 2 of 3)	16906	NM_001370757	67525	Mm.30653	NM_178110	ENSMUSG00000041000	Trim62	6330414G21Rik|AI450348|Dear1	tripartite motif-containing 62	protein-coding	intron	chr4:128899441-128902460
CHD4_shared_peak_31552	chr8	95331178	95333610	+	15.7	NA	promoter-TSS (NM_024467)	promoter-TSS (NM_024467)	110	NM_133954	101985	Mm.29069	NM_133954	ENSMUSG00000031792	Usb1	AA960436	U6 snRNA biogenesis 1	protein-coding	promoter-TSS	chr8:95331178-95333610
CHD4_shared_peak_11791	chr15	84386316	84388010	+	15.7	NA	intron (NM_001163145, intron 4 of 4)	intron (NM_001163145, intron 4 of 4)	59447	NM_001347543	72301	Mm.275387	NM_001163145	ENSMUSG00000062760	Shisal1	1810041L15Rik|Kiaa1644	shisa like 1	protein-coding	intron	chr15:84386316-84388010
CHD4_shared_peak_19842	chr2	168203367	168208668	+	15.7	NA	intron (NM_001310086, intron 1 of 4)	intron (NM_001310086, intron 1 of 4)	1095	NM_009628	11538	Mm.201322	NM_009628	ENSMUSG00000051149	Adnp	AA589558|mKIAA0784	activity-dependent neuroprotective protein	protein-coding	intron	chr2:168203367-168208668
CHD4_shared_peak_4300	chr11	22664034	22664835	+	15.7	NA	Intergenic	Intergenic	152151	NM_153596	103765	Mm.221274	NM_153596	ENSMUSG00000049904	Tmem17	AI503894|AW049890	transmembrane protein 17	protein-coding	Intergenic	chr11:22664034-22664835
CHD4_shared_peak_1399	chr1	143776743	143777946	+	15.7	NA	promoter-TSS (NM_013835)	promoter-TSS (NM_013835)	66	NM_019562	56207	Mm.261004	NM_019562	ENSMUSG00000018189	Uchl5	5830413B11Rik|Uch37	ubiquitin carboxyl-terminal esterase L5	protein-coding	promoter-TSS	chr1:143776743-143777946
CHD4_shared_peak_23352	chr4	132328889	132329834	+	15.7	NA	exon (NM_027925, exon 1 of 9)	exon (NM_027925, exon 1 of 9)	177	NM_027925	71787	Mm.239183	NM_027925	ENSMUSG00000028898	Trnau1ap	1110007F05Rik|AA387999|Secp43|Trspap1|WI1-2643G14.2	tRNA selenocysteine 1 associated protein 1	protein-coding	exon	chr4:132328889-132329834
CHD4_shared_peak_29660	chr7	100917894	100919848	+	15.7	NA	intron (NM_001081116, intron 1 of 20)	intron (NM_001081116, intron 1 of 20)	13290	NM_001081116	207212	Mm.29954	NM_001081116	ENSMUSG00000032875	Arhgef17	8030463K16|AI428794|AW558066|BC035332|mKIAA0337	Rho guanine nucleotide exchange factor (GEF) 17	protein-coding	intron	chr7:100917894-100919848
CHD4_shared_peak_8924	chr13	63814801	63815904	+	15.6	NA	5' UTR (NM_023507, exon 1 of 14)	5' UTR (NM_023507, exon 1 of 14)	112	NM_001361124	76251	Mm.186610	NM_023507	ENSMUSG00000021470	Ercc6l2	0610007P08Rik|1700019D06Rik|9330134C04Rik|Rad26l|Sr278	excision repair cross-complementing rodent repair deficiency, complementation group 6 like 2	protein-coding	5' UTR	chr13:63814801-63815904
CHD4_shared_peak_29725	chr7	102441467	102442271	+	15.6	NA	5' UTR (NM_009103, exon 1 of 19)	5' UTR (NM_009103, exon 1 of 19)	174	NM_009103	20133	Mm.197486	NM_009103	ENSMUSG00000030978	Rrm1	RnrM1	ribonucleotide reductase M1	protein-coding	5' UTR	chr7:102441467-102442271
CHD4_shared_peak_20596	chr3	67582380	67583175	+	15.6	NA	promoter-TSS (NM_025813)	promoter-TSS (NM_025813)	9	NM_025813	66868	Mm.491153	NM_025813	ENSMUSG00000027775	Mfsd1	1200003O06Rik	major facilitator superfamily domain containing 1	protein-coding	promoter-TSS	chr3:67582380-67583175
CHD4_shared_peak_8194	chr13	21530625	21531215	+	15.6	NA	intron (NM_139141, intron 1 of 5)	CpG	194	NM_001251834	93681	Mm.290601	NM_139141	ENSMUSG00000063894	Zkscan8	2510038J07Rik|D430019P06Rik|LD5-1|Zfp192	zinc finger with KRAB and SCAN domains 8	protein-coding	intron	chr13:21530625-21531215
CHD4_shared_peak_24995	chr5	88553224	88554810	+	15.5	NA	promoter-TSS (NM_023054)	promoter-TSS (NM_023054)	-445	NM_023054	65961	Mm.490364	NM_023054	ENSMUSG00000070697	Utp3	2400011K09Rik|AW557551|C87704|Crl-1|Crl1|Crlz1|Sas10	UTP3 small subunit processome component	protein-coding	promoter-TSS	chr5:88553224-88554810
CHD4_shared_peak_10106	chr14	55013668	55015987	+	15.5	NA	promoter-TSS (NM_026890)	promoter-TSS (NM_026890)	-627	NM_026890	68966	Mm.21214	NM_026890	ENSMUSG00000022204	Ngdn	1500001L15Rik|Ngd|neuroguidin	neuroguidin, EIF4E binding protein	protein-coding	promoter-TSS	chr14:55013668-55015987
CHD4_shared_peak_11576	chr15	78436429	78438124	+	15.5	NA	intron (NM_001289671, intron 6 of 7)	CT-rich|Low_complexity|Low_complexity	8712	NM_001289673	72844	Mm.390816	NM_001081367	ENSMUSG00000033287	Kctd17	2900008M13Rik|AA414907|AW742389|N28155	potassium channel tetramerisation domain containing 17	protein-coding	intron	chr15:78436429-78438124
CHD4_shared_peak_13155	chr16	57484207	57485136	+	15.5	NA	intron (NM_001040397, intron 1 of 4)	intron (NM_001040397, intron 1 of 4)	-64571	NM_001177871	78749	Mm.328360	NM_001040397	ENSMUSG00000043336	Filip1l	4631422O05Rik|Doc1	filamin A interacting protein 1-like	protein-coding	intron	chr16:57484207-57485136
CHD4_shared_peak_28809	chr7	30231964	30233334	+	15.5	NA	promoter-TSS (NM_001360649)	promoter-TSS (NM_001360649)	-452	NM_025548	66411	Mm.27947	NM_025548	ENSMUSG00000006095	Tbcb	2410007D12Rik|AU041393|CG22|CKAPI|Ckap1	tubulin folding cofactor B	protein-coding	promoter-TSS	chr7:30231964-30233334
CHD4_shared_peak_12097	chr15	98871342	98873437	+	15.5	NA	Intergenic	Intergenic	-1184	NM_001033276	381022	Mm.264889	NM_001033276	ENSMUSG00000048154	Kmt2d	ALR|BC032281|BC058659|C430014K11Rik|KMT2B|Mll2|Mll4	lysine (K)-specific methyltransferase 2D	protein-coding	Intergenic	chr15:98871342-98873437
CHD4_shared_peak_5524	chr11	87442560	87446024	+	15.5	NA	intron (NM_031386, intron 2 of 30)	intron (NM_031386, intron 2 of 30)	16701	NM_001199293	83560	Mm.440758	NM_031386	ENSMUSG00000010342	Tex14	C85585	testis expressed gene 14	protein-coding	intron	chr11:87442560-87446024
CHD4_shared_peak_17713	chr2	26964295	26964814	+	15.5	NA	promoter-TSS (NM_001362876)	promoter-TSS (NM_001362876)	-168	NR_156410	227656	Mm.291874	NM_207234	ENSMUSG00000052406	Rexo4	Gm111|Rex4|Xpmc2h	REX4, 3'-5' exonuclease	protein-coding	promoter-TSS	chr2:26964295-26964814
CHD4_shared_peak_33606	chr9	96477988	96479443	+	15.4	NA	promoter-TSS (NM_011279)	promoter-TSS (NM_011279)	-40	NM_011279	19823	Mm.28235	NM_011279	ENSMUSG00000051234	Rnf7	Rbx2|SAG	ring finger protein 7	protein-coding	promoter-TSS	chr9:96477988-96479443
CHD4_shared_peak_14189	chr17	33896799	33903219	+	15.4	NA	Intergenic	MT2B2|LTR|ERVL	-3081	NM_001369206	474160	Mm.206186	NM_001369205	ENSMUSG00000092349	Smim40	Platr17	small integral membrane protein 40	protein-coding	Intergenic	chr17:33896799-33903219
CHD4_shared_peak_8784	chr13	55691544	55693719	+	15.4	NA	promoter-TSS (NM_181278)	promoter-TSS (NM_181278)	-493	NM_181278	78521	Mm.28449	NM_181278	ENSMUSG00000045767	B230219D22Rik	AA119856|D530037I19Rik	RIKEN cDNA B230219D22 gene	protein-coding	promoter-TSS	chr13:55691544-55693719
CHD4_shared_peak_4697	chr11	53706640	53708059	+	15.4	NA	promoter-TSS (NM_009012)	promoter-TSS (NM_009012)	-30	NM_009012	19360	Mm.4888	NM_009012	ENSMUSG00000020380	Rad50	Mrell|Rad50l	RAD50 double strand break repair protein	protein-coding	promoter-TSS	chr11:53706640-53708059
CHD4_shared_peak_20616	chr3	69578877	69581456	+	15.4	NA	intron (NM_020026, intron 1 of 2)	intron (NM_020026, intron 1 of 2)	18794	NM_020026	26879	Mm.153710	NM_020026	ENSMUSG00000043300	B3galnt1	B3galt3|b3GT3	UDP-GalNAc:betaGlcNAc beta 1,3-galactosaminyltransferase, polypeptide 1	protein-coding	intron	chr3:69578877-69581456
CHD4_shared_peak_4636	chr11	51650373	51652313	+	15.4	NA	promoter-TSS (NM_145974)	promoter-TSS (NM_145974)	-270	NM_145974	212706	Mm.41760	NM_145974	ENSMUSG00000001053	N4bp3	C330016O10Rik	NEDD4 binding protein 3	protein-coding	promoter-TSS	chr11:51650373-51652313
CHD4_shared_peak_28029	chr6	128798288	128800817	+	15.4	NA	Intergenic	Intergenic	-10911	NM_008527	17059	Mm.480764	NM_008527	ENSMUSG00000030325	Klrb1c	AI462337|CD161|Klrb1b|Ly-59|Ly55c|Ly59|NK-RP1|NK1.1|NKR-P1.9|NKRP1|NKRP140|Nk-1|Nk-1.2|Nk1|Nk1.2|Nkrp1b|Nkrp1c|ly-55c	killer cell lectin-like receptor subfamily B member 1C	protein-coding	Intergenic	chr6:128798288-128800817
CHD4_shared_peak_10013	chr14	50784522	50785653	+	15.4	NA	intron (NM_177625, intron 1 of 3)	intron (NM_177625, intron 1 of 3)	433	NM_001360545	219022	Mm.276362	NM_177625	ENSMUSG00000006288	Ttc5	-	tetratricopeptide repeat domain 5	protein-coding	intron	chr14:50784522-50785653
CHD4_shared_peak_233	chr1	36511227	36512159	+	15.4	NA	promoter-TSS (NM_053186)	promoter-TSS (NM_053186)	-174	NM_053186	94218	Mm.256323	NM_053186	ENSMUSG00000001138	Cnnm3	Acdp3|Clp3|mACDP3	cyclin M3	protein-coding	promoter-TSS	chr1:36511227-36512159
CHD4_shared_peak_27668	chr6	100832499	100835428	+	15.3	NA	intron (NM_182939, intron 1 of 8)	CpG	325	NM_182939	232314	Mm.27223	NM_182939	ENSMUSG00000052144	Ppp4r2	BE691708|C230060M08Rik	protein phosphatase 4, regulatory subunit 2	protein-coding	intron	chr6:100832499-100835428
CHD4_shared_peak_33138	chr9	65195446	65197073	+	15.3	NA	Intergenic	Intergenic	-18431	NM_177460	214424	Mm.31129	NM_177460	ENSMUSG00000032392	Parp16	ARTD15|BC055447|C79952|PARP-16	poly (ADP-ribose) polymerase family, member 16	protein-coding	Intergenic	chr9:65195446-65197073
CHD4_shared_peak_16430	chr19	5316243	5317125	+	15.3	NA	Intergenic	RLTR6-int|LTR|ERV1	18353	NM_001024717	545276	Mm.447174	NM_001024717	ENSMUSG00000047658	Gal3st3	-	galactose-3-O-sulfotransferase 3	protein-coding	Intergenic	chr19:5316243-5317125
CHD4_shared_peak_18138	chr2	52741355	52743290	+	15.3	NA	promoter-TSS (NM_019667)	promoter-TSS (NM_019667)	-173	NM_019667	56324	Mm.263639	NM_019667	ENSMUSG00000055371	Stam2	1200004O12Rik|5730456G07Rik|BB145015|Hbp	signal transducing adaptor molecule (SH3 domain and ITAM motif) 2	protein-coding	promoter-TSS	chr2:52741355-52743290
CHD4_shared_peak_32046	chr8	122647509	122648252	+	15.3	NA	intron (NM_009824, intron 2 of 11)	intron (NM_009824, intron 2 of 11)	-25145	NM_001007462	382035	Mm.25449	NM_001007462	ENSMUSG00000069867	Pabpn1l	Gm1108|Pabpnl1|ePABP2	poly(A)binding protein nuclear 1-like	protein-coding	intron	chr8:122647509-122648252
CHD4_shared_peak_11727	chr15	81857987	81859990	+	15.3	NA	promoter-TSS (NM_020507)	promoter-TSS (NM_020507)	-662	NM_020507	57259	Mm.323595	NM_020507	ENSMUSG00000048546	Tob2	2900090N22Rik|4930545K18Rik|AV071822|mKIAA1663	transducer of ERBB2, 2	protein-coding	promoter-TSS	chr15:81857987-81859990
CHD4_shared_peak_26096	chr5	137531237	137533645	+	15.3	NA	intron (NM_010312, intron 1 of 9)	intron (NM_010312, intron 1 of 9)	865	NM_010312	14693	Mm.30141	NM_010312	ENSMUSG00000029713	Gnb2	Gnb-2	guanine nucleotide binding protein (G protein), beta 2	protein-coding	intron	chr5:137531237-137533645
CHD4_shared_peak_32461	chr9	22213738	22214814	+	15.3	NA	promoter-TSS (NR_027981)	promoter-TSS (NR_027981)	-416	NR_027981	69862	Mm.488068	NM_001033151	ENSMUSG00000090925	1810064F22Rik	-	RIKEN cDNA 1810064F22 gene	ncRNA	promoter-TSS	chr9:22213738-22214814
CHD4_shared_peak_21876	chr4	12134605	12137814	+	15.3	NA	Intergenic	MMVL30-int|LTR|ERV1	-3908	NM_028226	72397	Mm.430709	NM_028226	ENSMUSG00000046667	Rbm12b1	3000004N20Rik|Rbm12b|Rbm12ba	RNA binding motif protein 12 B1	protein-coding	Intergenic	chr4:12134605-12137814
CHD4_shared_peak_31340	chr8	83700664	83702305	+	15.3	NA	Intergenic	B3|SINE|B2	-2305	NM_177262	320795	Mm.213000	NM_177262	ENSMUSG00000057672	Pkn1	DBK|F730027O18Rik|PAK1|PRK1|Pkn|Prkcl1|Stk3	protein kinase N1	protein-coding	Intergenic	chr8:83700664-83702305
CHD4_shared_peak_10191	chr14	57998758	57999673	+	15.3	NA	promoter-TSS (NM_028643)	promoter-TSS (NM_028643)	47	NM_028643	68514	Mm.26834	NM_028643	ENSMUSG00000021973	Micu2	1110008L20Rik|4833427E09Rik|AU041871|Efha1|Smhs2	mitochondrial calcium uptake 2	protein-coding	promoter-TSS	chr14:57998758-57999673
CHD4_shared_peak_1053	chr1	118321349	118322123	+	15.3	NA	promoter-TSS (NM_026472)	promoter-TSS (NM_026472)	-107	NM_026472	67949	Mm.280311	NM_026472	ENSMUSG00000026377	Nifk	AI852665|C130020J04Rik|Mki67ip	nucleolar protein interacting with the FHA domain of MKI67	protein-coding	promoter-TSS	chr1:118321349-118322123
CHD4_shared_peak_10645	chr14	92089485	92090189	+	15.3	NA	Intergenic	(TATATG)n|Simple_repeat|Simple_repeat	1800832	NM_001271800	211712	Mm.37126	NM_001081377	ENSMUSG00000055421	Pcdh9	-	protocadherin 9	protein-coding	Intergenic	chr14:92089485-92090189
CHD4_shared_peak_5051	chr11	69681617	69683400	+	15.3	NA	promoter-TSS (NM_001163571)	promoter-TSS (NM_001163571)	-424	NM_001163571	80886	Mm.284592	NM_030702	ENSMUSG00000005204	Senp3	AA408656|Smt3ip|Smt3ip1	SUMO/sentrin specific peptidase 3	protein-coding	promoter-TSS	chr11:69681617-69683400
CHD4_shared_peak_15512	chr18	34775812	34780521	+	15.3	NA	intron (NM_001081256, intron 1 of 23)	intron (NM_001081256, intron 1 of 23)	1158	NM_001081256	277250	Mm.277906	NM_029518	ENSMUSG00000038773	Kdm3b	5830462I21Rik|JHDM2B|Jmjd1b|mKIAA1082	KDM3B lysine (K)-specific demethylase 3B	protein-coding	intron	chr18:34775812-34780521
CHD4_shared_peak_31369	chr8	84146784	84149442	+	15.2	NA	promoter-TSS (NM_001163752)	promoter-TSS (NM_001163752)	75	NM_001163752	74666	Mm.33625	NM_029045	ENSMUSG00000008129	4930432K21Rik	-	RIKEN cDNA 4930432K21 gene	protein-coding	promoter-TSS	chr8:84146784-84149442
CHD4_shared_peak_12863	chr16	33369525	33371924	+	15.2	NA	Intergenic	Intergenic	10012	NR_045709	100502742	Mm.217880	NR_045709	ENSMUSG00000097318	1700007L15Rik	linc-Iqcg|linc1609	RIKEN cDNA 1700007L15 gene	ncRNA	Intergenic	chr16:33369525-33371924
CHD4_shared_peak_11269	chr15	57692991	57695807	+	15.2	NA	promoter-TSS (NM_199449)	promoter-TSS (NM_199449)	-268	NM_199449	387609	Mm.36557	NM_199449	ENSMUSG00000071757	Zhx2	Afr-1|Afr1|Raf|mKIAA0854	zinc fingers and homeoboxes 2	protein-coding	promoter-TSS	chr15:57692991-57695807
CHD4_shared_peak_27494	chr6	88427683	88428118	+	15.2	NA	intron (NM_023060, intron 1 of 6)	MIRc|SINE|MIR	18639	NR_149744	65967	Mm.333237	NM_023060	ENSMUSG00000033216	Eefsec	Selb|mSelB|sec	eukaryotic elongation factor, selenocysteine-tRNA-specific	protein-coding	intron	chr6:88427683-88428118
CHD4_shared_peak_7395	chr12	79728463	79729097	+	15.2	NA	intron (NM_009014, intron 8 of 10)	RMER6C|LTR|ERVK	195953	NR_131075	77290	Mm.395042	NR_131073	ENSMUSG00000112765	9430078K24Rik	-	RIKEN cDNA 9430078K24 gene	ncRNA	intron	chr12:79728463-79729097
CHD4_shared_peak_7646	chr12	86835805	86837088	+	15.2	NA	Intergenic	Intergenic	48368	NM_145836	238330	Mm.248358	NM_145836	ENSMUSG00000034168	Irf2bpl	6430527G18Rik|Eap1	interferon regulatory factor 2 binding protein-like	protein-coding	Intergenic	chr12:86835805-86837088
CHD4_shared_peak_21458	chr3	127256907	127258859	+	15.2	NA	intron (NM_001327938, intron 1 of 47)	intron (NM_001327938, intron 1 of 47)	96578	NR_105029	100862268	Mm.444603	NR_105029	ENSMUSG00000097456	LOC100862268	-	uncharacterized LOC100862268	ncRNA	intron	chr3:127256907-127258859
CHD4_shared_peak_32723	chr9	44767516	44768511	+	15.2	NA	promoter-TSS (NM_145985)	promoter-TSS (NM_145985)	-205	NM_145985	213827	Mm.371682	NM_145985	ENSMUSG00000032096	Arcn1	4632432M07Rik|nur17	archain 1	protein-coding	promoter-TSS	chr9:44767516-44768511
CHD4_shared_peak_30002	chr7	121880785	121882628	+	15.2	NA	intron (NR_073548, intron 1 of 12)	RSINE1|SINE|B4	16668	NM_001272023	20277	Mm.7709	NM_011325	ENSMUSG00000030873	Scnn1b	-	sodium channel, nonvoltage-gated 1 beta	protein-coding	intron	chr7:121880785-121882628
CHD4_shared_peak_32779	chr9	48723202	48724161	+	15.2	NA	intron (NM_001033324, intron 3 of 6)	intron (NM_001033324, intron 3 of 6)	112260	NM_001033324	235320	Mm.457803	NM_001033324	ENSMUSG00000066687	Zbtb16	AI467657|PLZF|Zfp145|lu	zinc finger and BTB domain containing 16	protein-coding	intron	chr9:48723202-48724161
CHD4_shared_peak_17584	chr2	18693955	18694713	+	15.2	NA	Intergenic	CpG	-4688	NM_001001334	381350	Mm.330024	NM_001001334	ENSMUSG00000037708	Spag6	Spag6l	sperm associated antigen 6	protein-coding	Intergenic	chr2:18693955-18694713
CHD4_shared_peak_30001	chr7	121857117	121859252	+	15.2	NA	Intergenic	Intergenic	-6854	NR_073548	20277	Mm.7709	NM_011325	ENSMUSG00000030873	Scnn1b	-	sodium channel, nonvoltage-gated 1 beta	protein-coding	Intergenic	chr7:121857117-121859252
CHD4_shared_peak_5041	chr11	69546152	69547487	+	15.2	NA	intron (NM_001081330, intron 1 of 85)	CpG	2289	NM_001081330	327954	Mm.247478	NM_177617	ENSMUSG00000005237	Dnah2	2900022L05Rik|4930564A01|D130094J20|D330014H01Rik|Dnahc2|Dnhd3	dynein, axonemal, heavy chain 2	protein-coding	intron	chr11:69546152-69547487
CHD4_shared_peak_11330	chr15	59815334	59817624	+	15.2	NA	Intergenic	Intergenic	-21520	NR_045076	100503021	Mm.402924	NR_045076	ENSMUSG00000115426	Gm19510	-	predicted gene, 19510	ncRNA	Intergenic	chr15:59815334-59817624
CHD4_shared_peak_6176	chr11	107012518	107016006	+	15.1	NA	Intergenic	B1_Mus1|SINE|Alu	-13961	NM_001163473	69066	Mm.40679	NM_001163473	ENSMUSG00000078607	1810010H24Rik	-	RIKEN cDNA 1810010H24 gene	protein-coding	Intergenic	chr11:107012518-107016006
CHD4_shared_peak_24458	chr5	30613905	30614477	+	15.1	NA	intron (NM_010608, intron 1 of 1)	MIR3|SINE|MIR	-25572	NR_040427	100502829	Mm.39944	NR_040427	ENSMUSG00000053214	Gm9899	-	predicted gene 9899	ncRNA	intron	chr5:30613905-30614477
CHD4_shared_peak_1523	chr1	155191793	155193146	+	15.1	NA	intron (NM_021433, intron 5 of 7)	intron (NM_021433, intron 5 of 7)	33766	NM_021433	58244	Mm.66264	NM_021433	ENSMUSG00000026470	Stx6	2310039E05Rik|2410005I16Rik|AA437559|AI415714|AI845861	syntaxin 6	protein-coding	intron	chr1:155191793-155193146
CHD4_shared_peak_29625	chr7	99535088	99535809	+	15.1	NA	promoter-TSS (NM_177231)	promoter-TSS (NM_177231)	-38	NM_178220	109689	Mm.260193	NM_177231	ENSMUSG00000018909	Arrb1	1200006I17Rik|AW208571|G430100A01Rik	arrestin, beta 1	protein-coding	promoter-TSS	chr7:99535088-99535809
CHD4_shared_peak_5905	chr11	100413740	100416573	+	15.1	NA	promoter-TSS (NM_010221)	promoter-TSS (NM_010221)	-337	NM_176830	66180	Mm.4940	NM_176830	ENSMUSG00000006931	P3h4	1110036O03Rik|AI413214|Leprel4|Sc65	prolyl 3-hydroxylase family member 4 (non-enzymatic)	protein-coding	promoter-TSS	chr11:100413740-100416573
CHD4_shared_peak_7255	chr12	72782808	72783336	+	15.1	NA	intron (NM_008910, intron 1 of 5)	B2_Mm2|SINE|B2	21861	NM_008910	19042	Mm.261045	NM_008910	ENSMUSG00000021096	Ppm1a	2310003C21Rik|2900017D14Rik|AI427932|AU017636|MMPa-2|MPPa-1	protein phosphatase 1A, magnesium dependent, alpha isoform	protein-coding	intron	chr12:72782808-72783336
CHD4_shared_peak_8544	chr13	44290134	44290696	+	15.1	NA	Intergenic	B3|SINE|B2	-73928	NR_045088	100503592	Mm.184925	NR_045088	ENSMUSG00000113186	A330076C08Rik	-	RIKEN cDNA A330076C08 gene	ncRNA	Intergenic	chr13:44290134-44290696
CHD4_shared_peak_2945	chr10	68312599	68313260	+	15.1	NA	Intergenic	ORR1E|LTR|ERVL-MaLR	8213	NR_045357	75148	Mm.23505	NR_045357	ENSMUSG00000112157	4930545H06Rik	-	RIKEN cDNA 4930545H06 gene	ncRNA	Intergenic	chr10:68312599-68313260
CHD4_shared_peak_31194	chr8	71610494	71613514	+	15.1	NA	intron (NM_146211, intron 1 of 11)	intron (NM_146211, intron 1 of 11)	836	NM_001364443	234407	Mm.240885	NM_146211	ENSMUSG00000034807	Colgalt1	2810024B22Rik|Glt25d1	collagen beta(1-O)galactosyltransferase 1	protein-coding	intron	chr8:71610494-71613514
CHD4_shared_peak_18977	chr2	126606489	126609157	+	15.1	NA	intron (NM_008230, intron 2 of 11)	intron (NM_008230, intron 2 of 11)	10855	NM_008230	15186	Mm.18603	NM_008230	ENSMUSG00000027360	Hdc	AW108189|Hdc-a|Hdc-c|Hdc-e|Hdc-s	histidine decarboxylase	protein-coding	intron	chr2:126606489-126609157
CHD4_shared_peak_12252	chr15	101323716	101325932	+	15.1	NA	Intergenic	RSINE1|SINE|B4	31599	NM_001369218	77717	Mm.391998	NM_001369218	ENSMUSG00000075408	Smim41	6030408B16Rik|AI225877	small integral membrane protein 41	protein-coding	Intergenic	chr15:101323716-101325932
CHD4_shared_peak_16851	chr19	26845102	26845909	+	15.1	NA	Intergenic	Intergenic	-21598	NR_045306	70942	Mm.411548	NR_045306	ENSMUSG00000093772	4931403E22Rik	-	RIKEN cDNA 4931403E22 gene	ncRNA	Intergenic	chr19:26845102-26845909
CHD4_shared_peak_3418	chr10	85957227	85959031	+	15.1	NA	promoter-TSS (NM_145422)	promoter-TSS (NM_145422)	-336	NM_145422	28088	Mm.9257	NM_145422	ENSMUSG00000001783	Rtcb	AI255213|AI463255|D10Wsu52e|FAAP|HSPC117	RNA 2',3'-cyclic phosphate and 5'-OH ligase	protein-coding	promoter-TSS	chr10:85957227-85959031
CHD4_shared_peak_24570	chr5	34580965	34583829	+	15	NA	intron (NM_001024458, intron 1 of 14)	intron (NM_001024458, intron 1 of 14)	8246	NR_106111	102466999	NA	NR_106111	ENSMUSG00000099082	Mir7036b	Gm27625|mmu-mir-7036b	microRNA 7036b	ncRNA	intron	chr5:34580965-34583829
CHD4_shared_peak_5391	chr11	80182866	80186274	+	15	NA	intron (NR_157298, intron 1 of 3)	intron (NR_157298, intron 1 of 3)	701	NM_028019	71956	Mm.22985	NM_028019	ENSMUSG00000020707	Rnf135	0610037N03Rik|2410006N06Rik|Riplet|U 2-3-0	ring finger protein 135	protein-coding	intron	chr11:80182866-80186274
CHD4_shared_peak_11402	chr15	73067748	73068683	+	15	NA	Intergenic	ID_B1|SINE|B4	-7011	NM_001164643	76510	Mm.158902	NM_029640	ENSMUSG00000047921	Trappc9	1810044A24Rik|2900005P22Rik|4632408O18Rik|Ibp|Nibp|TRS130|mKIAA1882	trafficking protein particle complex 9	protein-coding	Intergenic	chr15:73067748-73068683
CHD4_shared_peak_21852	chr4	11484399	11487098	+	15	NA	promoter-TSS (NM_001347055)	promoter-TSS (NM_001347055)	-210	NM_001347055	66185	Mm.331487	NM_001081183	ENSMUSG00000040720	Virma	1110037F02Rik|4930422M05Rik|Kiaa1429|mKIAA1429	vir like m6A methyltransferase associated	protein-coding	promoter-TSS	chr4:11484399-11487098
CHD4_shared_peak_17134	chr19	44684193	44684624	+	15	NA	Intergenic	CpG	-62193	NM_001368745	18504	Mm.192158	NM_011037	ENSMUSG00000004231	Pax2	Opdc|Pax-2	paired box 2	protein-coding	Intergenic	chr19:44684193-44684624
CHD4_shared_peak_18997	chr2	127006398	127009389	+	15	NA	promoter-TSS (NM_175550)	promoter-TSS (NM_175550)	-818	NM_175550	108011	Mm.134045	NM_175550	ENSMUSG00000001998	Ap4e1	2310033A20Rik|9930028M04Rik|AV087807	adaptor-related protein complex AP-4, epsilon 1	protein-coding	promoter-TSS	chr2:127006398-127009389
CHD4_shared_peak_33410	chr9	78195250	78196452	+	15	NA	intron (NM_010357, intron 1 of 6)	intron (NM_010357, intron 1 of 6)	3885	NM_010357	14860	Mm.2662	NM_010357	ENSMUSG00000032348	Gsta4	GST5.7|mGsta4	glutathione S-transferase, alpha 4	protein-coding	intron	chr9:78195250-78196452
CHD4_shared_peak_461	chr1	57405725	57407319	+	15	NA	5' UTR (NM_001037742, exon 1 of 8)	5' UTR (NM_001037742, exon 1 of 8)	152	NM_001037742	68736	Mm.288490	NM_001037742	ENSMUSG00000048495	Tyw5	1110034B05Rik	tRNA-yW synthesizing protein 5	protein-coding	5' UTR	chr1:57405725-57407319
CHD4_shared_peak_20543	chr3	63963901	63965460	+	15	NA	promoter-TSS (NM_001272035)	promoter-TSS (NM_001272035)	53	NM_001272035	11416	Mm.135619	NM_015728	ENSMUSG00000027822	Slc33a1	AI315656|AI788741|Acatn|D630022N01Rik	solute carrier family 33 (acetyl-CoA transporter), member 1	protein-coding	promoter-TSS	chr3:63963901-63965460
CHD4_shared_peak_398	chr1	52354139	52354821	+	15	NA	Intergenic	Intergenic	-121248	NM_001113383	14660	Mm.398608	NM_001081081	ENSMUSG00000026103	Gls	6330442B14|AI314027|B230365M23Rik	glutaminase	protein-coding	Intergenic	chr1:52354139-52354821
CHD4_shared_peak_11863	chr15	86223076	86225106	+	15	NA	intron (NM_145476, intron 1 of 12)	MMERGLN_LTR|LTR|ERV1	9632	NM_145476	223754	Mm.28904	NM_145476	ENSMUSG00000051864	Tbc1d22a	BC023106|D15Ertd781e	TBC1 domain family, member 22a	protein-coding	intron	chr15:86223076-86225106
CHD4_shared_peak_8387	chr13	34873796	34876165	+	15	NA	promoter-TSS (NM_013830)	promoter-TSS (NM_013830)	-514	NM_013830	19134	Mm.10027	NM_013830	ENSMUSG00000021413	Prpf4b	2610037H07|Prp4|Prp4k|Prpk|cbp143	pre-mRNA processing factor 4B	protein-coding	promoter-TSS	chr13:34873796-34876165
CHD4_shared_peak_31039	chr8	61681129	61681964	+	15	NA	intron (NM_001293772, intron 10 of 21)	intron (NM_001293772, intron 10 of 21)	78543	NM_001293773	72333	Mm.29933	NM_001081390	ENSMUSG00000058056	Palld	2410003B16Rik|6030492A02	palladin, cytoskeletal associated protein	protein-coding	intron	chr8:61681129-61681964
CHD4_shared_peak_6381	chr11	116016041	116025983	+	15	NA	TTS (NM_008211)	TTS (NM_008211)	3492	NM_008211	15081	Mm.18516	NM_008211	ENSMUSG00000016559	H3f3b	9430068D06Rik|H3.3B	H3 histone, family 3B	protein-coding	TTS	chr11:116016041-116025983
CHD4_shared_peak_9509	chr13	114387638	114388704	+	15	NA	promoter-TSS (NM_010887)	promoter-TSS (NM_010887)	-77	NM_010887	17993	Mm.253142	NM_010887	ENSMUSG00000021764	Ndufs4	6720411N02Rik|C1-18k	NADH:ubiquinone oxidoreductase core subunit S4	protein-coding	promoter-TSS	chr13:114387638-114388704
CHD4_shared_peak_25486	chr5	115230133	115231135	+	14.9	NA	Intergenic	Intergenic	-5217	NM_026398	117109	Mm.24636	NM_026398	ENSMUSG00000060152	Pop5	1500019J17Rik|2700077E03Rik|AW049989|Rnasep3	processing of precursor 5, ribonuclease P/MRP family (S. cerevisiae)	protein-coding	Intergenic	chr5:115230133-115231135
CHD4_shared_peak_23867	chr4	141871356	141873044	+	14.9	NA	intron (NM_025994, intron 1 of 3)	intron (NM_025994, intron 1 of 3)	2720	NM_025994	27984	Mm.395598	NM_025994	ENSMUSG00000040659	Efhd2	2600015J22Rik|AA408606|D4Wsu27e	EF hand domain containing 2	protein-coding	intron	chr4:141871356-141873044
CHD4_shared_peak_10818	chr14	121838932	121839538	+	14.9	NA	Intergenic	RLTR13C1|LTR|ERVK	39035	NR_131002	78312	Mm.188743	NR_130999	ENSMUSG00000102112	1810041H14Rik	-	RIKEN cDNA 1810041H14 gene	ncRNA	Intergenic	chr14:121838932-121839538
CHD4_shared_peak_34303	chrX	52237070	52238036	+	14.9	NA	Intergenic	Intergenic	-72630	NM_008150	14735	Mm.1528	NM_008150	ENSMUSG00000031119	Gpc4	9530073D23Rik|AF311610|AI385680|AI661372|K-glypican	glypican 4	protein-coding	Intergenic	chrX:52237070-52238036
CHD4_shared_peak_2123	chr10	4468935	4469919	+	14.9	NA	Intergenic	Intergenic	-13088	NM_001370993	NA	NA	NA	NA	NA	NA	NA	NA	Intergenic	chr10:4468935-4469919
CHD4_shared_peak_6010	chr11	102025800	102027982	+	14.9	NA	promoter-TSS (NM_007863)	promoter-TSS (NM_007863)	64	NM_007863	13384	Mm.20449	NM_007863	ENSMUSG00000052373	Mpp3	6430514B01|Dlgh3	membrane protein, palmitoylated 3 (MAGUK p55 subfamily member 3)	protein-coding	promoter-TSS	chr11:102025800-102027982
CHD4_shared_peak_26267	chr5	143570930	143572937	+	14.9	NA	Intergenic	B3A|SINE|B2	23213	NM_026050	67238	Mm.383219	NM_026050	ENSMUSG00000118332	Fam220a	1500026F15Rik|2810453I06Rik|AW047776|Acpin1|Sipar	family with sequence similarity 220, member A	protein-coding	Intergenic	chr5:143570930-143572937
CHD4_shared_peak_20039	chr2	181600786	181601653	+	14.9	NA	promoter-TSS (NM_133701)	promoter-TSS (NM_133701)	-100	NM_133701	68879	Mm.292001	NM_133701	ENSMUSG00000002455	Prpf6	1190003A07Rik|2610031L17Rik|ANT-1|U5-102K	pre-mRNA splicing factor 6	protein-coding	promoter-TSS	chr2:181600786-181601653
CHD4_shared_peak_16179	chr18	75754203	75755223	+	14.9	NA	Intergenic	RMER6A|LTR|ERVK	-57017	NM_201354	269037	Mm.36745	NM_201354	ENSMUSG00000052928	Ctif	Gm672	CBP80/20-dependent translation initiation factor	protein-coding	Intergenic	chr18:75754203-75755223
CHD4_shared_peak_77	chr1	13588811	13590392	+	14.9	NA	exon (NM_028173, exon 1 of 11)	exon (NM_028173, exon 1 of 11)	309	NM_028173	72265	Mm.28765	NM_028173	ENSMUSG00000025935	Tram1	1810049E02Rik|TRAMP	translocating chain-associating membrane protein 1	protein-coding	exon	chr1:13588811-13590392
CHD4_shared_peak_22850	chr4	108602587	108603130	+	14.9	NA	intron (NM_011015, intron 9 of 16)	RLTR13A|LTR|ERVK	-17098	NM_177045	319965	Mm.151129	NM_177045	ENSMUSG00000028582	Cc2d1b	A830039B04Rik|Freud2	coiled-coil and C2 domain containing 1B	protein-coding	intron	chr4:108602587-108603130
CHD4_shared_peak_10025	chr14	51383097	51392352	+	14.9	NA	Intergenic	Intergenic	-23277	NM_001368932	669149	Mm.377117	NM_011686	ENSMUSG00000000606	Vmn2r88	V2r13|V2r3	vomeronasal 2, receptor 88	protein-coding	Intergenic	chr14:51383097-51392352
CHD4_shared_peak_25511	chr5	115496582	115497800	+	14.9	NA	Intergenic	Intergenic	-9485	NM_133915	19303	Mm.18714	NM_011223	ENSMUSG00000029528	Pxn	AW108311|AW123232|Pax	paxillin	protein-coding	Intergenic	chr5:115496582-115497800
CHD4_shared_peak_24507	chr5	32132913	32140990	+	14.8	NA	intron (NM_008037, intron 1 of 3)	T-rich|Low_complexity|Low_complexity	479	NM_008037	14284	Mm.24684	NM_008037	ENSMUSG00000029135	Fosl2	Fra-2	fos-like antigen 2	protein-coding	intron	chr5:32132913-32140990
CHD4_shared_peak_25762	chr5	123149812	123150329	+	14.8	NA	intron (NM_001040398, intron 6 of 16)	MIRb|SINE|MIR	7877	NM_001040398	208043	Mm.250391	NM_177581	ENSMUSG00000038384	Setd1b	AA516740|BC035291|KMT2G|mKIAA1076	SET domain containing 1B	protein-coding	intron	chr5:123149812-123150329
CHD4_shared_peak_18416	chr2	75758174	75758713	+	14.8	NA	Intergenic	Intergenic	-53780	NR_132727	18024	Mm.1025	NM_010902	ENSMUSG00000015839	Nfe2l2	Nrf2	nuclear factor, erythroid derived 2, like 2	protein-coding	Intergenic	chr2:75758174-75758713
CHD4_shared_peak_2578	chr10	42499295	42504986	+	14.8	NA	promoter-TSS (NM_017472)	promoter-TSS (NM_017472)	86	NM_017472	54198	Mm.277870	NM_017472	ENSMUSG00000019804	Snx3	SDP3	sorting nexin 3	protein-coding	promoter-TSS	chr10:42499295-42504986
CHD4_shared_peak_33996	chr9	114729803	114731443	+	14.8	NA	promoter-TSS (NM_026036)	promoter-TSS (NM_026036)	-580	NM_026036	67213	Mm.28858	NM_026036	ENSMUSG00000032434	Cmtm6	2810051A14Rik|AA536733|Cklfsf6	CKLF-like MARVEL transmembrane domain containing 6	protein-coding	promoter-TSS	chr9:114729803-114731443
CHD4_shared_peak_28282	chr6	146669431	146671061	+	14.8	NA	Intergenic	ORR1E|LTR|ERVL-MaLR	13028	NR_046277	74925	Mm.386304	NR_046277	ENSMUSG00000085238	4930479D17Rik	-	RIKEN cDNA 4930479D17 gene	ncRNA	Intergenic	chr6:146669431-146671061
CHD4_shared_peak_17563	chr2	16449474	16453069	+	14.8	NA	intron (NM_026162, intron 1 of 13)	intron (NM_026162, intron 1 of 13)	94967	NM_026162	67448	Mm.313938	NM_026162	ENSMUSG00000026748	Plxdc2	1200007L24Rik|5430431D22Rik|AI646728|AU022916|AV231634|Tem7r	plexin domain containing 2	protein-coding	intron	chr2:16449474-16453069
CHD4_shared_peak_27378	chr6	83920741	83921142	+	14.8	NA	intron (NM_008717, intron 1 of 26)	B1_Mm|SINE|Alu	6588	NM_008717	18139	Mm.132392	NM_008717	ENSMUSG00000030016	Zfp638	AI323587|Np220|Zfml|Znf638|mNP220	zinc finger protein 638	protein-coding	intron	chr6:83920741-83921142
CHD4_shared_peak_7201	chr12	69892245	69894130	+	14.8	NA	promoter-TSS (NM_178628)	promoter-TSS (NM_178628)	-24	NM_201519	399510	Mm.291936	NM_201519	ENSMUSG00000034761	Map4k5	4432415E19Rik|GCKR|KHS|MAPKKKK5	mitogen-activated protein kinase kinase kinase kinase 5	protein-coding	promoter-TSS	chr12:69892245-69894130
CHD4_shared_peak_21952	chr4	29152641	29153193	+	14.8	NA	Intergenic	LTR28B|LTR|ERV1	84838	NR_151693	102634169	NA	NR_151693	NA	Gm11917	-	predicted gene 11917	ncRNA	Intergenic	chr4:29152641-29153193
CHD4_shared_peak_31101	chr8	69881152	69882966	+	14.7	NA	exon (NM_026818, exon 8 of 8)	exon (NM_026818, exon 8 of 8)	5333	NM_026818	68709	Mm.334584	NM_026818	ENSMUSG00000044006	Cilp2	1110031K21Rik|AA407300|CLIP-2	cartilage intermediate layer protein 2	protein-coding	exon	chr8:69881152-69882966
CHD4_shared_peak_12769	chr16	30549782	30550833	+	14.7	NA	5' UTR (NM_001361297, exon 1 of 10)	5' UTR (NM_001361297, exon 1 of 10)	271	NM_001357413	224090	Mm.241459	NM_172614	ENSMUSG00000022537	Tmem44	1700007N03Rik|9330161C17Rik|B230220N21	transmembrane protein 44	protein-coding	5' UTR	chr16:30549782-30550833
CHD4_shared_peak_29942	chr7	118115765	118116874	+	14.7	NA	promoter-TSS (NM_170669)	promoter-TSS (NM_170669)	-172	NM_170669	267019	Mm.288212	NM_170669	ENSMUSG00000008683	Rps15a	A630031B11Rik	ribosomal protein S15A	protein-coding	promoter-TSS	chr7:118115765-118116874
CHD4_shared_peak_3454	chr10	88356731	88357686	+	14.7	NA	promoter-TSS (NM_027878)	promoter-TSS (NM_027878)	-133	NM_027878	71712	Mm.35450	NM_027878	ENSMUSG00000020057	Dram1	1200002N14Rik|Dram	DNA-damage regulated autophagy modulator 1	protein-coding	promoter-TSS	chr10:88356731-88357686
CHD4_shared_peak_33983	chr9	113930185	113932107	+	14.7	NA	5' UTR (NM_001083319, exon 1 of 17)	5' UTR (NM_001083319, exon 1 of 17)	212	NM_001083319	22221	Mm.28052	NM_013699	ENSMUSG00000009741	Ubp1	Cp2b|LBP-1a|LBP-1b|NF2d9	upstream binding protein 1	protein-coding	5' UTR	chr9:113930185-113932107
CHD4_shared_peak_9722	chr14	25364891	25367186	+	14.7	NA	Intergenic	Intergenic	-93147	NM_183208	328365	Mm.227484	NM_183208	ENSMUSG00000007817	Zmiz1	BC065120|E330020C23|Gm10397|I920194n01|Rai17|Zimp10	zinc finger, MIZ-type containing 1	protein-coding	Intergenic	chr14:25364891-25367186
CHD4_shared_peak_25684	chr5	122060062	122060751	+	14.7	NA	Intergenic	MIR|SINE|MIR	-10555	NM_001312908	13048	Mm.156172	NM_007804	ENSMUSG00000042589	Cux2	1700051K22Rik|Cutl2|Cux-2	cut-like homeobox 2	protein-coding	Intergenic	chr5:122060062-122060751
CHD4_shared_peak_19132	chr2	132876351	132876945	+	14.7	NA	intron (NM_177303, intron 3 of 4)	B4A|SINE|B4	4214	NM_177303	320974	Mm.357342	NM_177303	ENSMUSG00000043110	Lrrn4	B430119L13Rik|Nlrr4	leucine rich repeat neuronal 4	protein-coding	intron	chr2:132876351-132876945
CHD4_shared_peak_172	chr1	33814005	33815743	+	14.6	NA	promoter-TSS (NM_001359274)	promoter-TSS (NM_001359274)	-279	NM_001359275	98403	Mm.289103	NM_133817	ENSMUSG00000042197	Zfp451	4930515K21Rik|4933435G09Rik|AI596398|COASTER|Kiaa0576-hp|Znf451|mKIAA1702	zinc finger protein 451	protein-coding	promoter-TSS	chr1:33814005-33815743
CHD4_shared_peak_1911	chr1	181143330	181145293	+	14.6	NA	promoter-TSS (NM_026171)	promoter-TSS (NM_026171)	-107	NM_026171	67459	Mm.263464	NM_026171	ENSMUSG00000026516	Nvl	1200009I24Rik	nuclear VCP-like	protein-coding	promoter-TSS	chr1:181143330-181145293
CHD4_shared_peak_10515	chr14	76152088	76153433	+	14.6	NA	Intergenic	Intergenic	41869	NM_013745	27275	Mm.21138	NM_013745	ENSMUSG00000022009	Nufip1	Nufip	nuclear fragile X mental retardation protein interacting protein 1	protein-coding	Intergenic	chr14:76152088-76153433
CHD4_shared_peak_11160	chr15	39112345	39113535	+	14.6	NA	promoter-TSS (NM_172402)	promoter-TSS (NM_172402)	66	NM_198606	223499	Mm.321937	NM_198606	ENSMUSG00000022300	Dcaf13	Gm83|Wdsof1	DDB1 and CUL4 associated factor 13	protein-coding	promoter-TSS	chr15:39112345-39113535
CHD4_shared_peak_32929	chr9	57400377	57401550	+	14.6	NA	TTS (NR_040729)	TTS (NR_040729)	9893	NR_040729	73772	Mm.444684	NR_040729	NA	4930430J02Rik	-	RIKEN cDNA 4930430J02 gene	ncRNA	TTS	chr9:57400377-57401550
CHD4_shared_peak_16136	chr18	75018667	75019409	+	14.6	NA	intron (NM_027727, intron 1 of 16)	CpG	274	NM_027727	69190	Mm.173826	NM_027727	ENSMUSG00000035765	Dym	1810041M12Rik|4933427L07Rik|C030019K18Rik	dymeclin	protein-coding	intron	chr18:75018667-75019409
CHD4_shared_peak_29342	chr7	75781244	75783414	+	14.6	NA	Intergenic	B1_Mm|SINE|Alu	-66009	NM_001122780	207952	Mm.206223	NM_029652	ENSMUSG00000055652	Klhl25	2810402K13Rik|BC027373|Enc-1	kelch-like 25	protein-coding	Intergenic	chr7:75781244-75783414
CHD4_shared_peak_20608	chr3	69043801	69047489	+	14.6	NA	promoter-TSS (NM_025863)	promoter-TSS (NM_025863)	-903	NM_025863	66949	Mm.176695	NM_025863	ENSMUSG00000034317	Trim59	2310035M22Rik|2700022F13Rik|Mrf1|TSBF1	tripartite motif-containing 59	protein-coding	promoter-TSS	chr3:69043801-69047489
CHD4_shared_peak_10080	chr14	54517192	54518378	+	14.5	NA	promoter-TSS (NM_001313907)	promoter-TSS (NM_001313907)	-315	NM_001313907	27374	Mm.196585	NM_013768	ENSMUSG00000023110	Prmt5	Jbp1|Skb1	protein arginine N-methyltransferase 5	protein-coding	promoter-TSS	chr14:54517192-54518378
CHD4_shared_peak_2331	chr10	23792705	23794488	+	14.5	NA	Intergenic	Intergenic	-3390	NM_183116	76306	Mm.294271	NM_183116	ENSMUSG00000037455	Slc18b1	1110021L09Rik	solute carrier family 18, subfamily B, member 1	protein-coding	Intergenic	chr10:23792705-23794488
CHD4_shared_peak_33275	chr9	71614647	71617562	+	14.5	NA	Intergenic	Intergenic	-23744	NM_001033208	102371	Mm.27585	NM_001033208	ENSMUSG00000041361	Myzap	AA407270|AV006038|Gcom1|Gm20502|Gm640|Grinl1a7|Myozap	myocardial zonula adherens protein	protein-coding	Intergenic	chr9:71614647-71617562
CHD4_shared_peak_14315	chr17	35993773	35994798	+	14.5	NA	promoter-TSS (NR_015618)	promoter-TSS (NR_015618)	-219	NR_015618	77810	Mm.483143	NR_015618	NA	A930015D03Rik	-	RIKEN cDNA A930015D03 gene	ncRNA	promoter-TSS	chr17:35993773-35994798
CHD4_shared_peak_14601	chr17	56074700	56076494	+	14.5	NA	intron (NM_024432, intron 1 of 11)	intron (NM_024432, intron 1 of 11)	3736	NM_024432	66530	Mm.28000	NM_024432	ENSMUSG00000019578	Ubxn6	1200008L11Rik|2210415J11Rik|AU040909|Ubxd1|Ubxdc2	UBX domain protein 6	protein-coding	intron	chr17:56074700-56076494
CHD4_shared_peak_5378	chr11	79991794	79994367	+	14.5	NA	promoter-TSS (NM_001163018)	promoter-TSS (NM_001163018)	-26	NM_001163018	52615	Mm.283410	NM_199196	ENSMUSG00000017548	Suz12	2610028O16Rik|AI195385|AU016842|AW536442|D11Ertd530e|mKIAA0160	SUZ12 polycomb repressive complex 2 subunit	protein-coding	promoter-TSS	chr11:79991794-79994367
CHD4_shared_peak_34120	chr9	121375658	121377099	+	14.5	NA	intron (NM_001357973, intron 1 of 5)	intron (NM_001357973, intron 1 of 5)	-6416	NM_001357969	67095	Mm.491112	NM_175114	ENSMUSG00000032536	Trak1	2310001H13Rik|AI413908|AI467545|hyrt|mKIAA1042	trafficking protein, kinesin binding 1	protein-coding	intron	chr9:121375658-121377099
CHD4_shared_peak_2599	chr10	43163031	43163513	+	14.5	NA	intron (NM_175407, intron 1 of 6)	B3|SINE|B2	11258	NM_175407	109205	Mm.153750	NM_175407	ENSMUSG00000038248	Sobp	2900009C16Rik|5330439J01Rik|JXC1|jc	sine oculis binding protein	protein-coding	intron	chr10:43163031-43163513
CHD4_shared_peak_16001	chr18	67350044	67350984	+	14.5	NA	intron (NM_007702, intron 1 of 4)	intron (NM_007702, intron 1 of 4)	-6411	NR_033214	338360	Mm.441590	NR_033214	ENSMUSG00000046415	B430212C06Rik	-	RIKEN cDNA B430212C06 gene	ncRNA	intron	chr18:67350044-67350984
CHD4_shared_peak_27573	chr6	92848639	92850868	+	14.5	NA	intron (NM_175314, intron 27 of 39)	intron (NM_175314, intron 27 of 39)	-90829	NR_015530	330385	Mm.483472	NR_015530	ENSMUSG00000097462	9530026P05Rik	B430306B02	RIKEN cDNA 9530026P05 gene	ncRNA	intron	chr6:92848639-92850868
CHD4_shared_peak_25682	chr5	122049561	122050754	+	14.5	NA	promoter-TSS (NM_001312908)	promoter-TSS (NM_001312908)	-306	NM_001312908	13048	Mm.156172	NM_007804	ENSMUSG00000042589	Cux2	1700051K22Rik|Cutl2|Cux-2	cut-like homeobox 2	protein-coding	promoter-TSS	chr5:122049561-122050754
CHD4_shared_peak_17002	chr19	38423074	38424233	+	14.5	NA	Intergenic	(TG)n|Simple_repeat|Simple_repeat	27673	NM_175507	240660	Mm.262085	NM_175507	ENSMUSG00000044026	Slc35g1	AA590464|D330039I19Rik|Tmem20	solute carrier family 35, member G1	protein-coding	Intergenic	chr19:38423074-38424233
CHD4_shared_peak_28278	chr6	146633667	146635253	+	14.5	NA	exon (NM_026281, exon 1 of 12)	exon (NM_026281, exon 1 of 12)	132	NM_026281	67623	Mm.278037	NM_026281	ENSMUSG00000040234	Tm7sf3	2010003B14Rik|NARP1	transmembrane 7 superfamily member 3	protein-coding	exon	chr6:146633667-146635253
CHD4_shared_peak_16573	chr19	8870149	8872203	+	14.5	NA	promoter-TSS (NM_001362044)	promoter-TSS (NM_001362044)	-372	NM_001362044	225896	Mm.27839	NM_146093	ENSMUSG00000071655	Ubxn1	2B28|4930455J02Rik|D19Ertd721e|T25529|mY33K	UBX domain protein 1	protein-coding	promoter-TSS	chr19:8870149-8872203
CHD4_shared_peak_6195	chr11	107300287	107301556	+	14.4	NA	intron (NR_153311, intron 4 of 9)	RSINE1|SINE|B4	-111540	NM_133702	68979	Mm.294617	NM_133702	ENSMUSG00000018433	Nol11	1500002M01Rik|AU015220|AU019874	nucleolar protein 11	protein-coding	intron	chr11:107300287-107301556
CHD4_shared_peak_7047	chr12	51883084	51883637	+	14.4	NA	intron (NM_177171, intron 33 of 35)	ID_B1|SINE|B4	-53824	NM_144788	207304	Mm.249391	NM_144788	ENSMUSG00000035247	Hectd1	A630086P08Rik|AI844876|b2b327Clo|opm	HECT domain E3 ubiquitin protein ligase 1	protein-coding	intron	chr12:51883084-51883637
CHD4_shared_peak_3344	chr10	82354155	82354953	+	14.4	NA	Intergenic	CpG	-113279	NM_001105557	237411	NA	NM_172789	ENSMUSG00000062931	Zfp938	B230315N10Rik	zinc finger protein 938	protein-coding	Intergenic	chr10:82354155-82354953
CHD4_shared_peak_10410	chr14	69728608	69729126	+	14.4	NA	intron (NM_134078, intron 2 of 9)	RSINE1|SINE|B4	3703	NM_134078	105513	Mm.159637	NM_134078	ENSMUSG00000034190	Chmp7	4930596K11Rik|6330407G04Rik|AI450338|AW550775	charged multivesicular body protein 7	protein-coding	intron	chr14:69728608-69729126
CHD4_shared_peak_5057	chr11	69714313	69717419	+	14.4	NA	Intergenic	Intergenic	-19768	NM_001159503	619441	Mm.8983	NM_001034097	ENSMUSG00000018752	Tnfsfm13	Tnfsf12-Tnfsf13|Tnfsf12Tnfsf13|Tnfsf12tnfsf13|Twe-pril	tumor necrosis factor (ligand) superfamily, membrane-bound member 13	protein-coding	Intergenic	chr11:69714313-69717419
CHD4_shared_peak_24704	chr5	52782575	52783677	+	14.4	NA	promoter-TSS (NM_001308144)	promoter-TSS (NM_001308144)	71	NM_001308144	78796	Mm.266886	NM_030185	ENSMUSG00000029179	Zcchc4	4930449I23Rik	zinc finger, CCHC domain containing 4	protein-coding	promoter-TSS	chr5:52782575-52783677
CHD4_shared_peak_23057	chr4	120404669	120406239	+	14.4	NA	5' UTR (NM_013883, exon 1 of 17)	5' UTR (NM_013883, exon 1 of 17)	173	NM_001159630	29871	Mm.427014	NM_013883	ENSMUSG00000000085	Scmh1	AI315320|AI851618|Scml1|Scml3	sex comb on midleg homolog 1	protein-coding	5' UTR	chr4:120404669-120406239
CHD4_shared_peak_2758	chr10	60742368	60745404	+	14.4	NA	intron (NM_023596, intron 2 of 5)	intron (NM_023596, intron 2 of 5)	8896	NM_023596	71279	Mm.284462	NM_023596	ENSMUSG00000020100	Slc29a3	4933435C21Rik|AW987637|Ent3	solute carrier family 29 (nucleoside transporters), member 3	protein-coding	intron	chr10:60742368-60745404
CHD4_shared_peak_25439	chr5	114555260	114555708	+	14.4	NA	Intergenic	ID_B1|SINE|B4	-12767	NM_001004180	433940	Mm.194212	NM_001004180	ENSMUSG00000041930	Fam222a	-	family with sequence similarity 222, member A	protein-coding	Intergenic	chr5:114555260-114555708
CHD4_shared_peak_10281	chr14	63013400	63015081	+	14.4	NA	intron (NM_001039121, intron 1 of 1)	intron (NM_001039121, intron 1 of 1)	2469	NM_001039121	654458	Mm.390737	NM_001039121	ENSMUSG00000075572	Defb43	BD-43|EG654458|mBD-43	defensin beta 43	protein-coding	intron	chr14:63013400-63015081
CHD4_shared_peak_10338	chr14	65330011	65333941	+	14.4	NA	Intergenic	Intergenic	-26700	NM_199029	380912	Mm.270087	NM_199029	ENSMUSG00000034522	Zfp395	BC053701|Gm910	zinc finger protein 395	protein-coding	Intergenic	chr14:65330011-65333941
CHD4_shared_peak_16955	chr19	36789307	36790418	+	14.4	NA	Intergenic	Intergenic	-44370	NM_001163635	74493	Mm.249310	NM_001163635	ENSMUSG00000024811	Tnks2	5430432P15Rik|AA517131|AI662480|ARTD6|TNKS-2|Tank2	tankyrase, TRF1-interacting ankyrin-related ADP-ribose polymerase 2	protein-coding	Intergenic	chr19:36789307-36790418
CHD4_shared_peak_16705	chr19	17836092	17838094	+	14.4	NA	exon (NM_001163144, exon 1 of 21)	exon (NM_001163144, exon 1 of 21)	539	NM_001163144	18552	Mm.3401	NM_001163144	ENSMUSG00000024713	Pcsk5	PC5|PC6|SPC6|b2b1549Clo|b2b585Clo	proprotein convertase subtilisin/kexin type 5	protein-coding	exon	chr19:17836092-17838094
CHD4_shared_peak_27598	chr6	94282449	94284764	+	14.4	NA	5' UTR (NM_001286786, exon 1 of 22)	5' UTR (NM_001286786, exon 1 of 22)	311	NM_001286786	14924	Mm.217216	NM_010367	ENSMUSG00000045095	Magi1	AIP3|BAP1|Baiap1|Gukmi1|MAGI1c|Magi-1|TNRC19|WWP3|mKIAA4129	membrane associated guanylate kinase, WW and PDZ domain containing 1	protein-coding	5' UTR	chr6:94282449-94284764
CHD4_shared_peak_29950	chr7	118489823	118492621	+	14.4	NA	exon (NM_001033380, exon 1 of 1)	exon (NM_001033380, exon 1 of 1)	753	NM_001033380	319622	Mm.323386	NM_001033380	ENSMUSG00000095115	Itpripl2	C130081G24|E030018N11Rik	inositol 1,4,5-triphosphate receptor interacting protein-like 2	protein-coding	exon	chr7:118489823-118492621
CHD4_shared_peak_25207	chr5	104582200	104583292	+	14.4	NA	exon (NM_001346672, exon 4 of 4)	exon (NM_001346672, exon 4 of 4)	11074	NM_001346672	69623	Mm.69919	NM_027142	NA	Zfp33b	2310012P17Rik	zinc finger protein 33B	protein-coding	exon	chr5:104582200-104583292
CHD4_shared_peak_26961	chr6	47835309	47836384	+	14.4	NA	5' UTR (NM_027477, exon 1 of 6)	5' UTR (NM_027477, exon 1 of 6)	185	NM_173034	272347	Mm.169059	NM_027477	ENSMUSG00000062519	Zfp398	5730513I23Rik	zinc finger protein 398	protein-coding	5' UTR	chr6:47835309-47836384
CHD4_shared_peak_4507	chr11	44569715	44570729	+	14.4	NA	Intergenic	RLTR13D1|LTR|ERVK	-16095	NR_126460	75389	Mm.261421	NR_126460	ENSMUSG00000086501	4930597A21Rik	-	RIKEN cDNA 4930597A21 gene	ncRNA	Intergenic	chr11:44569715-44570729
CHD4_shared_peak_1735	chr1	171110788	171112593	+	14.3	NA	Intergenic	Intergenic	-9971	NM_001081275	75472	Mm.32760	NM_029301	ENSMUSG00000026649	Cfap126	1700009P17Rik|AV282292|Flattop|Fltp	cilia and flagella associated protein 126	protein-coding	Intergenic	chr1:171110788-171112593
CHD4_shared_peak_30378	chr7	142532854	142533747	+	14.3	NA	intron (NM_011288, intron 1 of 4)	CpG	268	NM_011288	19935	Mm.12144	NM_011288	ENSMUSG00000037772	Mrpl23	L23mrp|Rpl23|Rpl23l	mitochondrial ribosomal protein L23	protein-coding	intron	chr7:142532854-142533747
CHD4_shared_peak_31355	chr8	83916757	83918241	+	14.3	NA	intron (NM_181039, intron 2 of 22)	intron (NM_181039, intron 2 of 22)	17401	NM_181039	330814	Mm.260733	NM_181039	ENSMUSG00000013033	Adgrl1	2900070I05Rik|AI182398|CLIBA|Lec2|Lphn1|mKIAA0821	adhesion G protein-coupled receptor L1	protein-coding	intron	chr8:83916757-83918241
CHD4_shared_peak_1642	chr1	164198901	164200433	+	14.3	NA	intron (NM_007976, intron 15 of 24)	intron (NM_007976, intron 15 of 24)	-18011	NR_162776	114483421	NA	NR_162776	NA	Mir12178	mmu-mir-12178	microRNA mir-12178	ncRNA	intron	chr1:164198901-164200433
CHD4_shared_peak_16998	chr19	38352879	38353333	+	14.3	NA	Intergenic	B1_Mus2|SINE|Alu	-42874	NM_175507	240660	Mm.262085	NM_175507	ENSMUSG00000044026	Slc35g1	AA590464|D330039I19Rik|Tmem20	solute carrier family 35, member G1	protein-coding	Intergenic	chr19:38352879-38353333
CHD4_shared_peak_32881	chr9	56075050	56075917	+	14.3	NA	Intergenic	Intergenic	-14493	NM_011193	19200	Mm.2534	NM_011193	ENSMUSG00000032322	Pstpip1	CD2BP1|def-2	proline-serine-threonine phosphatase-interacting protein 1	protein-coding	Intergenic	chr9:56075050-56075917
CHD4_shared_peak_16945	chr19	34921236	34923442	+	14.3	NA	promoter-TSS (NM_183046)	promoter-TSS (NM_183046)	-19	NM_183046	240641	Mm.278471	NM_183046	ENSMUSG00000024795	Kif20b	33cex|C330014J10Rik|MPP1|Mphosph1|magoo	kinesin family member 20B	protein-coding	promoter-TSS	chr19:34921236-34923442
CHD4_shared_peak_26029	chr5	135743747	135744626	+	14.3	NA	promoter-TSS (NM_172541)	promoter-TSS (NM_172541)	-14	NM_172541	215210	Mm.11688	NM_172541	ENSMUSG00000039886	Tmem120a	2010310D06Rik|Tmpit	transmembrane protein 120A	protein-coding	promoter-TSS	chr5:135743747-135744626
CHD4_shared_peak_16781	chr19	23857964	23859892	+	14.3	NA	intron (NM_177034, intron 1 of 12)	intron (NM_177034, intron 1 of 12)	100052	NM_177034	319924	Mm.22879	NM_177034	ENSMUSG00000024897	Apba1	6430513E09Rik|Lin-10|Mint|Mint1|Urop11|X11|X11alpha	amyloid beta (A4) precursor protein binding, family A, member 1	protein-coding	intron	chr19:23857964-23859892
CHD4_shared_peak_4042	chr10	128704470	128706156	+	14.3	NA	promoter-TSS (NM_183417)	promoter-TSS (NM_183417)	-262	NM_183417	12566	Mm.111326	NM_016756	ENSMUSG00000025358	Cdk2	A630093N05Rik	cyclin-dependent kinase 2	protein-coding	promoter-TSS	chr10:128704470-128706156
CHD4_shared_peak_15121	chr17	87672445	87673658	+	14.3	NA	intron (NM_008628, intron 1 of 15)	B1F1|SINE|Alu	519	NM_008628	17685	Mm.4619	NM_008628	ENSMUSG00000024151	Msh2	AI788990	mutS homolog 2	protein-coding	intron	chr17:87672445-87673658
CHD4_shared_peak_1412	chr1	149825996	149826562	+	14.3	NA	Intergenic	RLTR13C1|LTR|ERVK	96160	NM_001305632	18783	Mm.4186	NM_008869	ENSMUSG00000056220	Pla2g4a	Pla2g4|cPLA2|cPLA2-alpha|cPLA2alpha	phospholipase A2, group IVA (cytosolic, calcium-dependent)	protein-coding	Intergenic	chr1:149825996-149826562
CHD4_shared_peak_27622	chr6	95583992	95584443	+	14.3	NA	intron (NM_011507, intron 6 of 10)	RLTR13D3A|LTR|ERVK	108665	NM_001326558	20917	Mm.371585	NM_011507	ENSMUSG00000061838	Suclg2	AF171077|AW556404|D6Wsu120e|G-SCS|GTPSCS|SCS-betaG	succinate-Coenzyme A ligase, GDP-forming, beta subunit	protein-coding	intron	chr6:95583992-95584443
CHD4_shared_peak_23481	chr4	133756169	133758214	+	14.3	NA	promoter-TSS (NM_001363070)	promoter-TSS (NM_001363070)	-422	NM_001363070	93760	Mm.22478	NM_001080819	ENSMUSG00000007880	Arid1a	1110030E03Rik|BAF250a|Osa1|Smarcf1	AT rich interactive domain 1A (SWI-like)	protein-coding	promoter-TSS	chr4:133756169-133758214
CHD4_shared_peak_28521	chr7	19117331	19120363	+	14.3	NA	promoter-TSS (NM_001370811)	promoter-TSS (NM_001370811)	-503	NM_001370812	243866	Mm.446370	NM_001370811	ENSMUSG00000085601	Gm4969	9330180I18|EG243866	predicted gene 4969	protein-coding	promoter-TSS	chr7:19117331-19120363
CHD4_shared_peak_14463	chr17	47009216	47011404	+	14.3	NA	5' UTR (NM_001177374, exon 1 of 47)	5' UTR (NM_001177374, exon 1 of 47)	222	NM_146078	224826	Mm.28234	NM_146078	ENSMUSG00000023977	Ubr2	9930021A08Rik|AI462103|AW540746|E130209G04Rik|mKIAA0349	ubiquitin protein ligase E3 component n-recognin 2	protein-coding	5' UTR	chr17:47009216-47011404
CHD4_shared_peak_26277	chr5	143625357	143628117	+	14.3	NA	intron (NM_011182, intron 1 of 12)	intron (NM_011182, intron 1 of 12)	4290	NM_011182	19159	Mm.281003	NM_011182	ENSMUSG00000018001	Cyth3	AI648983|ARNO3|CLM3|Grp1|Pscd3	cytohesin 3	protein-coding	intron	chr5:143625357-143628117
CHD4_shared_peak_31121	chr8	70418092	70420651	+	14.2	NA	intron (NM_001004062, intron 1 of 13)	intron (NM_001004062, intron 1 of 13)	20202	NM_001004062	382056	Mm.227767	NM_001004062	ENSMUSG00000003575	Crtc1	AI413414|Mect1|R74955|TORC1|mKIAA0616	CREB regulated transcription coactivator 1	protein-coding	intron	chr8:70418092-70420651
CHD4_shared_peak_25195	chr5	104046009	104047547	+	14.2	NA	promoter-TSS (NM_028794)	promoter-TSS (NM_028794)	-86	NM_028794	74167	Mm.241484	NM_028794	ENSMUSG00000029310	Nudt9	1190002C07Rik|ADPR-PPase|AI462474	nudix (nucleoside diphosphate linked moiety X)-type motif 9	protein-coding	promoter-TSS	chr5:104046009-104047547
CHD4_shared_peak_12310	chr15	103182096	103184324	+	14.2	NA	Intergenic	Intergenic	-19926	NM_027885	71726	Mm.254820	NM_027885	ENSMUSG00000036061	Smug1	1200013B09Rik|A930006H09Rik|C85220	single-strand selective monofunctional uracil DNA glycosylase	protein-coding	Intergenic	chr15:103182096-103184324
CHD4_shared_peak_20649	chr3	79787201	79787688	+	14.2	NA	Intergenic	B3|SINE|B2	-49493	NM_212452	381489	Mm.331086	NM_212452	ENSMUSG00000034009	Rxfp1	Gm1018|Lgr7	relaxin/insulin-like family peptide receptor 1	protein-coding	Intergenic	chr3:79787201-79787688
CHD4_shared_peak_13101	chr16	50374601	50375390	+	14.2	NA	intron (NM_027444, intron 2 of 16)	intron (NM_027444, intron 2 of 16)	57394	NM_027444	70508	Mm.28940	NM_027444	ENSMUSG00000022641	Bbx	5530401J07Rik|5730403O13Rik	bobby sox HMG box containing	protein-coding	intron	chr16:50374601-50375390
CHD4_shared_peak_2089	chr1	194976049	194976894	+	14.2	NA	non-coding (NR_033564, exon 1 of 5)	non-coding (NR_033564, exon 1 of 5)	488	NR_033564	320400	Mm.417608	NR_033564	ENSMUSG00000097325	Gm16897	C030002c11rik	predicted gene, 16897	ncRNA	non-coding	chr1:194976049-194976894
CHD4_shared_peak_4817	chr11	59227383	59228789	+	14.2	NA	promoter-TSS (NM_001130408)	promoter-TSS (NM_001130408)	76	NM_001130408	11840	Mm.371546	NM_007476	ENSMUSG00000048076	Arf1	-	ADP-ribosylation factor 1	protein-coding	promoter-TSS	chr11:59227383-59228789
CHD4_shared_peak_11641	chr15	79657649	79659319	+	14.2	NA	promoter-TSS (NM_028634)	promoter-TSS (NM_028634)	472	NM_029407	75729	Mm.78946	NM_029407	ENSMUSG00000042564	Fam227a	4933432B09Rik	family with sequence similarity 227, member A	protein-coding	promoter-TSS	chr15:79657649-79659319
CHD4_shared_peak_9327	chr13	100743614	100744806	+	14.2	NA	intron (NM_025369, intron 1 of 3)	CpG	449	NM_025369	66128	Mm.306173	NM_025369	ENSMUSG00000061474	Mrps36	1110018B13Rik|S36mt	mitochondrial ribosomal protein S36	protein-coding	intron	chr13:100743614-100744806
CHD4_shared_peak_18631	chr2	93246681	93247269	+	14.2	NA	intron (NM_183180, intron 2 of 9)	MIR3|SINE|MIR	59427	NM_001356535	277414	Mm.41033	NM_001025246	ENSMUSG00000068735	Trp53i11	Tp53i11	transformation related protein 53 inducible protein 11	protein-coding	intron	chr2:93246681-93247269
CHD4_shared_peak_5475	chr11	86257125	86259333	+	14.2	NA	promoter-TSS (NM_027421)	promoter-TSS (NM_027421)	-635	NM_001363130	70422	Mm.171304	NM_027421	ENSMUSG00000018068	Ints2	2810417D08Rik|AA408260|AI987735|mKIAA1287	integrator complex subunit 2	protein-coding	promoter-TSS	chr11:86257125-86259333
CHD4_shared_peak_13111	chr16	52031293	52032229	+	14.2	NA	intron (NM_001033238, intron 1 of 17)	CpG	212	NM_001033238	208650	Mm.328206	NM_001033238	ENSMUSG00000022637	Cblb	AI429560|AI851073|Cbl-b	Casitas B-lineage lymphoma b	protein-coding	intron	chr16:52031293-52032229
CHD4_shared_peak_850	chr1	86703469	86704139	+	14.2	NA	promoter-TSS (NM_001172157)	promoter-TSS (NM_001172157)	0	NM_153530	208718	Mm.389152	NM_153530	ENSMUSG00000053333	Dis3l2	4930429A22Rik|8030493P09Rik	DIS3 like 3'-5' exoribonuclease 2	protein-coding	promoter-TSS	chr1:86703469-86704139
CHD4_shared_peak_20956	chr3	95216860	95219021	+	14.1	NA	promoter-TSS (NM_029885)	promoter-TSS (NM_029885)	2	NM_172512	213054	Mm.224820	NM_029885	ENSMUSG00000038766	Gabpb2	1810015F01Rik|5830427M07|9430006E19Rik|A430024B14Rik|AV050852|Gabpb2-1	GA repeat binding protein, beta 2	protein-coding	promoter-TSS	chr3:95216860-95219021
CHD4_shared_peak_28879	chr7	35117808	35120646	+	14.1	NA	promoter-TSS (NM_001287523)	promoter-TSS (NM_001287523)	-66	NM_001287514	12606	Mm.349667	NM_007678	ENSMUSG00000034957	Cebpa	C/ebpalpha|CBF-A|Cebp	CCAAT/enhancer binding protein (C/EBP), alpha	protein-coding	promoter-TSS	chr7:35117808-35120646
CHD4_shared_peak_11663	chr15	80082655	80084766	+	14.1	NA	promoter-TSS (NM_013762)	promoter-TSS (NM_013762)	-304	NM_013762	27367	Mm.290771	NM_013762	ENSMUSG00000060036	Rpl3	F2|J1	ribosomal protein L3	protein-coding	promoter-TSS	chr15:80082655-80084766
CHD4_shared_peak_32811	chr9	50775092	50776142	+	14.1	NA	intron (NR_045601, intron 1 of 13)	CpG	392	NM_133981	102580	Mm.160035	NM_133981	ENSMUSG00000032059	Alg9	8230402H15Rik|AI747665|B430313H07Rik|Dibd1	asparagine-linked glycosylation 9 (alpha 1,2 mannosyltransferase)	protein-coding	intron	chr9:50775092-50776142
CHD4_shared_peak_6079	chr11	103359236	103361402	+	14.1	NA	exon (NM_001205236, exon 3 of 18)	exon (NM_001205236, exon 3 of 18)	3373	NM_183288	544817	Mm.259113	NM_133715	ENSMUSG00000034255	Arhgap27	2310069I04Rik|5730442P18Rik|Gm21552|Sh3d20	Rho GTPase activating protein 27	protein-coding	exon	chr11:103359236-103361402
CHD4_shared_peak_18429	chr2	76436269	76437542	+	14.1	NA	intron (NM_145525, intron 1 of 26)	intron (NM_145525, intron 1 of 26)	30397	NM_145525	99031	Mm.240435	NM_145525	ENSMUSG00000042359	Osbpl6	1110062M20Rik|AI596402|ORP-6|mKIAA4128	oxysterol binding protein-like 6	protein-coding	intron	chr2:76436269-76437542
CHD4_shared_peak_25261	chr5	107437475	107438318	+	14.1	NA	promoter-TSS (NM_001255991)	promoter-TSS (NM_001255991)	-101	NM_001255991	100503185	Mm.366650	NM_001255991	ENSMUSG00000111375	Btbd8	EG627196|Gm16115	BTB (POZ) domain containing 8	protein-coding	promoter-TSS	chr5:107437475-107438318
CHD4_shared_peak_28111	chr6	136517297	136520002	+	14.1	NA	promoter-TSS (NM_019426)	promoter-TSS (NM_019426)	-202	NM_019426	54343	Mm.173271	NM_019426	ENSMUSG00000030213	Atf7ip	2610204M12Rik|AM|Mcaf1	activating transcription factor 7 interacting protein	protein-coding	promoter-TSS	chr6:136517297-136520002
CHD4_shared_peak_31102	chr8	69901185	69903328	+	14.1	NA	promoter-TSS (NM_032004)	promoter-TSS (NM_032004)	72	NM_032004	83984	Mm.432504	NM_032004	ENSMUSG00000047654	Tssk6	Sstk|TSK-6|TSSK-6	testis-specific serine kinase 6	protein-coding	promoter-TSS	chr8:69901185-69903328
CHD4_shared_peak_34615	chrX	170011309	170011941	+	14.1	NA	Intergenic	Intergenic	-32708	NR_029457	654820	Mm.34441	NM_001039559	ENSMUSG00000072844	G530011O06Rik	-	RIKEN cDNA G530011O06 gene	ncRNA	Intergenic	chrX:170011309-170011941
CHD4_shared_peak_23710	chr4	138463444	138464633	+	14.1	NA	Intergenic	Intergenic	8890	NM_025451	66259	Mm.41603	NM_025451	ENSMUSG00000046447	Camk2n1	1810006K23Rik|AI848599|AI891706	calcium/calmodulin-dependent protein kinase II inhibitor 1	protein-coding	Intergenic	chr4:138463444-138464633
CHD4_shared_peak_26496	chr5	151368006	151369675	+	14.1	NA	non-coding (NR_045699, exon 1 of 4)	non-coding (NR_045699, exon 1 of 4)	165	NR_045700	625175	Mm.443286	NR_045699	ENSMUSG00000097321	1700028E10Rik	A630054D14|Gm6561	RIKEN cDNA 1700028E10 gene	ncRNA	non-coding	chr5:151368006-151369675
CHD4_shared_peak_22810	chr4	107265044	107265611	+	14.1	NA	intron (NM_001355460, intron 2 of 5)	RLTR13C1|LTR|ERVK	11424	NM_028394	72938	Mm.21787	NM_028394	ENSMUSG00000063172	Hspb11	2900042B11Rik|IFT25|PP25	heat shock protein family B (small), member 11	protein-coding	intron	chr4:107265044-107265611
CHD4_shared_peak_34454	chrX	104008534	104009058	+	14.1	NA	Intergenic	RLTR13C1|LTR|ERVK	-27511	NM_001358205	19820	Mm.427762	NM_011276	ENSMUSG00000056537	Rlim	AL022832|AW743871|Ha1r|Rlim1|Rnf12	ring finger protein, LIM domain interacting	protein-coding	Intergenic	chrX:104008534-104009058
CHD4_shared_peak_15276	chr18	9449180	9450470	+	14.1	NA	5' UTR (NM_026484, exon 1 of 10)	5' UTR (NM_026484, exon 1 of 10)	329	NM_026484	67974	Mm.86523	NM_026484	ENSMUSG00000024286	Ccny	1700025H17Rik|3110050L10Rik|4631402G10Rik|5730405I09Rik	cyclin Y	protein-coding	5' UTR	chr18:9449180-9450470
CHD4_shared_peak_13624	chr17	6987331	6987836	+	14.1	NA	intron (NM_026611, intron 4 of 8)	RLTR13C1|LTR|ERVK	8723	NM_026611	68195	Mm.181237	NM_026611	ENSMUSG00000094724	Rnaset2b	0610007O07Rik|4833423A10Rik|4930532K22Rik|C79750|RNASE6PL|Rnaset2	ribonuclease T2B	protein-coding	intron	chr17:6987331-6987836
CHD4_shared_peak_31064	chr8	66486140	66486899	+	14.1	NA	promoter-TSS (NM_025465)	promoter-TSS (NM_025465)	11	NM_025465	66282	Mm.294985	NM_025465	ENSMUSG00000025591	Tma16	1810029B16Rik	translation machinery associated 16	protein-coding	promoter-TSS	chr8:66486140-66486899
CHD4_shared_peak_29074	chr7	46710360	46711087	+	14.1	NA	promoter-TSS (NM_030233)	promoter-TSS (NM_030233)	-72	NM_030233	78935	Mm.289866	NM_030233	ENSMUSG00000006763	Saal1	5031425D22Rik|SPACIA1	serum amyloid A-like 1	protein-coding	promoter-TSS	chr7:46710360-46711087
CHD4_shared_peak_13578	chr17	5439836	5440651	+	14.1	NA	promoter-TSS (NM_027457)	promoter-TSS (NM_027457)	17	NM_027457	70544	Mm.46654	NM_027457	ENSMUSG00000004945	Tmem242	1110008A10Rik|2310046K16Rik|5730437N04Rik	transmembrane protein 242	protein-coding	promoter-TSS	chr17:5439836-5440651
CHD4_shared_peak_25706	chr5	122372011	122373402	+	14.1	NA	promoter-TSS (NM_026883)	promoter-TSS (NM_026883)	198	NM_024216	68080	Mm.266328	NM_024216	ENSMUSG00000029464	Gpn3	A930018B01Rik|Atpbd1c|D5Ertd708e	GPN-loop GTPase 3	protein-coding	promoter-TSS	chr5:122372011-122373402
CHD4_shared_peak_31589	chr8	104340479	104342516	+	14.1	NA	intron (NM_024217, intron 1 of 4)	intron (NM_024217, intron 1 of 4)	903	NM_024217	68119	Mm.390108	NM_024217	ENSMUSG00000031875	Cmtm3	9430096L06Rik|AI413895|BNAS2|Cklfsf3	CKLF-like MARVEL transmembrane domain containing 3	protein-coding	intron	chr8:104340479-104342516
CHD4_shared_peak_17724	chr2	27442024	27443105	+	14.1	NA	5' UTR (NM_001360792, exon 1 of 2)	5' UTR (NM_001360792, exon 1 of 2)	128	NM_001360792	100504116	Mm.36529	NM_001360790	NA	Brd3os	A230069D13|D2Bwg1423e|Gm20071	bromodomain containing 3, opposite strand	protein-coding	5' UTR	chr2:27442024-27443105
CHD4_shared_peak_8223	chr13	22028728	22030396	+	14.1	NA	Intergenic	Intergenic	6081	NM_175659	319168	Mm.250564	NM_175659	ENSMUSG00000069302	Hist1h2ah	-	histone cluster 1, H2ah	protein-coding	Intergenic	chr13:22028728-22030396
CHD4_shared_peak_18545	chr2	89680176	89681410	+	14.1	NA	Intergenic	IAPLTR4_I|LTR|ERVK	-12909	NM_001011529	259145	Mm.376637	NM_001011529	ENSMUSG00000111567	Olfr1251	GA_x5J8B7TT7VM-20-924|MOR231-15P	olfactory receptor 1251	protein-coding	Intergenic	chr2:89680176-89681410
CHD4_shared_peak_28343	chr7	3594815	3595897	+	14	NA	Intergenic	RLTR17|LTR|ERVK	20801	NM_175632	232790	Mm.358882	NM_175632	ENSMUSG00000054594	Oscar	mOSCAR|mOSCAR-M1|mOSCAR-M2|mOSCAR-M3	osteoclast associated receptor	protein-coding	Intergenic	chr7:3594815-3595897
CHD4_shared_peak_18422	chr2	75963774	75965290	+	14	NA	Intergenic	Intergenic	13647	NM_001081228	620631	Mm.389286	NM_001081228	ENSMUSG00000075272	Ttc30a2	-	tetratricopeptide repeat domain 30A2	protein-coding	Intergenic	chr2:75963774-75965290
CHD4_shared_peak_14010	chr17	28484675	28487516	+	14	NA	promoter-TSS (NM_010220)	promoter-TSS (NM_010220)	54	NM_010220	14229	Mm.276405	NM_010220	ENSMUSG00000024222	Fkbp5	D17Ertd592e|Dit1|FKBP-5|FKBP51	FK506 binding protein 5	protein-coding	promoter-TSS	chr17:28484675-28487516
CHD4_shared_peak_32462	chr9	22224169	22227443	+	14	NA	promoter-TSS (NM_001164624)	promoter-TSS (NM_001164624)	94	NM_001164624	235047	Mm.290849	NM_172763	ENSMUSG00000057982	Zfp809	BB114266|C330026E23	zinc finger protein 809	protein-coding	promoter-TSS	chr9:22224169-22227443
CHD4_shared_peak_11533	chr15	77186041	77186653	+	14	NA	intron (NM_175387, intron 2 of 12)	B3|SINE|B2	-32502	NM_001358771	93686	Mm.202774	NM_053104	ENSMUSG00000033565	Rbfox2	Fbm2|Fxh|Hrnbp2|Rbm9	RNA binding protein, fox-1 homolog (C. elegans) 2	protein-coding	intron	chr15:77186041-77186653
CHD4_shared_peak_15524	chr18	34953961	34955765	+	14	NA	promoter-TSS (NM_010481)	promoter-TSS (NM_010481)	-512	NM_010481	15526	Mm.209419	NM_010481	ENSMUSG00000024359	Hspa9	74kDa|Csa|Grp75|Hsc74|Hsp74|Hsp74a|Hspa9a|Mortalin|Mot-2|Mot2|Mthsp70|Pbp74	heat shock protein 9	protein-coding	promoter-TSS	chr18:34953961-34955765
CHD4_shared_peak_17304	chr19	53643954	53644654	+	14	NA	intron (NM_007790, intron 28 of 28)	B2_Mm1a|SINE|B2	-33002	NM_001170847	73713	Mm.313695	NM_001170847	ENSMUSG00000043639	Rbm20	1110018J23Rik|2010003H22Rik|AI646761	RNA binding motif protein 20	protein-coding	intron	chr19:53643954-53644654
CHD4_shared_peak_16144	chr18	75297557	75299981	+	14	NA	Intergenic	(CA)n|Simple_repeat|Simple_repeat	-1440	NR_045393	100503117	Mm.250517	NR_045393	ENSMUSG00000102047	2010010A06Rik	5033420E22Rik	RIKEN cDNA 2010010A06 gene	ncRNA	Intergenic	chr18:75297557-75299981
CHD4_shared_peak_2581	chr10	42525482	42526182	+	14	NA	intron (NM_017472, intron 1 of 3)	intron (NM_017472, intron 1 of 3)	23778	NM_017472	54198	Mm.277870	NM_017472	ENSMUSG00000019804	Snx3	SDP3	sorting nexin 3	protein-coding	intron	chr10:42525482-42526182
CHD4_shared_peak_15991	chr18	67191724	67192182	+	14	NA	intron (NM_177137, intron 5 of 11)	B3|SINE|B2	-13406	NM_024190	67064	Mm.73777	NM_024190	ENSMUSG00000109901	Chmp1b	2810405I11Rik|Chmp1b1	charged multivesicular body protein 1B	protein-coding	intron	chr18:67191724-67192182
CHD4_shared_peak_2276	chr10	19907013	19907752	+	14	NA	intron (NM_008822, intron 1 of 9)	CpG	292	NM_001161825	18634	Mm.338363	NM_008822	ENSMUSG00000020003	Pex7	MmPEX7	peroxisomal biogenesis factor 7	protein-coding	intron	chr10:19907013-19907752
CHD4_shared_peak_8078	chr13	6450853	6453356	+	14	NA	Intergenic	(TAGA)n|Simple_repeat|Simple_repeat	-96053	NM_001360106	69617	Mm.41933	NM_145131	ENSMUSG00000021193	Pitrm1	2310012C15Rik|AA410010|MP-1|MP1|Ntup1|PreP|mKIAA1104	pitrilysin metallepetidase 1	protein-coding	Intergenic	chr13:6450853-6453356
CHD4_shared_peak_29612	chr7	99151193	99151696	+	14	NA	Intergenic	Intergenic	-10300	NM_178635	78610	Mm.323072	NM_178635	ENSMUSG00000035354	Uvrag	9530039D02Rik|AI648770|BB124205|Uvrag1|Uvragl	UV radiation resistance associated gene	protein-coding	Intergenic	chr7:99151193-99151696
CHD4_shared_peak_2339	chr10	24149357	24149893	+	14	NA	5' UTR (NM_016797, exon 1 of 10)	5' UTR (NM_016797, exon 1 of 10)	308	NM_016797	53331	Mm.248042	NM_016797	ENSMUSG00000019998	Stx7	AI315064|AI317144|AW107239|Syn7	syntaxin 7	protein-coding	5' UTR	chr10:24149357-24149893
CHD4_shared_peak_833	chr1	86469914	86472802	+	14	NA	Intergenic	Intergenic	45029	NM_027966	71863	Mm.179627	NM_027966	ENSMUSG00000036574	Tex44	1700019O17Rik	testis expressed 44	protein-coding	Intergenic	chr1:86469914-86472802
CHD4_shared_peak_5645	chr11	94545695	94549939	+	14	NA	intron (NM_001013381, intron 3 of 8)	ID_B1|SINE|B4	1390	NM_001013381	237926	Mm.342275	NM_001013381	ENSMUSG00000039096	Rsad1	B430319G23|BC056485	radical S-adenosyl methionine domain containing 1	protein-coding	intron	chr11:94545695-94549939
CHD4_shared_peak_26010	chr5	135392598	135396040	+	14	NA	exon (NM_148932, exon 1 of 13)	exon (NM_148932, exon 1 of 13)	227	NM_148932	107939	Mm.28399	NM_148932	ENSMUSG00000053293	Pom121	2610027A18Rik|C80273|mKIAA0618	nuclear pore membrane protein 121	protein-coding	exon	chr5:135392598-135396040
CHD4_shared_peak_7795	chr12	102598464	102598856	+	14	NA	intron (NM_172584, intron 4 of 9)	B3|SINE|B2	43719	NM_007693	12652	Mm.4137	NM_007693	ENSMUSG00000021194	Chga	ChrA|cgA	chromogranin A	protein-coding	intron	chr12:102598464-102598856
CHD4_shared_peak_18560	chr2	91069983	91070985	+	14	NA	promoter-TSS (NM_026721)	promoter-TSS (NM_026721)	-169	NR_110981	68427	Mm.192375	NM_026721	ENSMUSG00000002105	Slc39a13	1100001L14Rik|AA387663|ZIP-13|ZIP13	solute carrier family 39 (metal ion transporter), member 13	protein-coding	promoter-TSS	chr2:91069983-91070985
CHD4_shared_peak_32740	chr9	45828295	45830885	+	14	NA	promoter-TSS (NM_001081373)	promoter-TSS (NM_001081373)	-927	NM_001081373	214552	Mm.260103	NM_001081373	ENSMUSG00000043987	Cep164	AI450905|BC027092|D030051D21	centrosomal protein 164	protein-coding	promoter-TSS	chr9:45828295-45830885
CHD4_shared_peak_11054	chr15	34082296	34083622	+	14	NA	5' UTR (NM_001357926, exon 1 of 13)	5' UTR (NM_001357926, exon 1 of 13)	240	NM_026002	67154	Mm.130883	NM_026002	ENSMUSG00000022255	Mtdh	2610103J23Rik|3D3|3D3/Lyric|AEG-1|AV353288|D8Bwg1112e|Lyric	metadherin	protein-coding	5' UTR	chr15:34082296-34083622
CHD4_shared_peak_7219	chr12	70968005	70970599	+	14	NA	Intergenic	(T)n|Simple_repeat|Simple_repeat	-5321	NM_001310595	19167	Mm.296338	NM_011184	ENSMUSG00000060073	Psma3	Lmpc8	proteasome (prosome, macropain) subunit, alpha type 3	protein-coding	Intergenic	chr12:70968005-70970599
CHD4_shared_peak_17778	chr2	30080830	30083150	+	14	NA	intron (NM_153805, intron 6 of 21)	intron (NM_153805, intron 6 of 21)	3292	NM_153805	263803	Mm.233843	NM_153805	ENSMUSG00000026785	Pkn3	AW209115|BC034126	protein kinase N3	protein-coding	intron	chr2:30080830-30083150
CHD4_shared_peak_16275	chr18	82812301	82813185	+	14	NA	Intergenic	Intergenic	-43154	NR_125720	73985	Mm.399211	NR_125720	ENSMUSG00000097738	4930445N18Rik	3010027C24Rik	RIKEN cDNA 4930445N18 gene	ncRNA	Intergenic	chr18:82812301-82813185
CHD4_shared_peak_26628	chr6	22482376	22482820	+	14	NA	Intergenic	RLTR13D3A|LTR|ERVK	-126517	NM_138587	27999	Mm.490307	NM_138587	ENSMUSG00000029672	Fam3c	D6Wsu176e|Ilei	family with sequence similarity 3, member C	protein-coding	Intergenic	chr6:22482376-22482820
CHD4_shared_peak_24056	chr4	150043314	150044275	+	14	NA	Intergenic	B3|SINE|B2	-24660	NR_029751	723848	NA	NR_029751	ENSMUSG00000065493	Mir34a	Mirn34a|mir-34a|mmu-mir-34a	microRNA 34a	ncRNA	Intergenic	chr4:150043314-150044275
CHD4_shared_peak_15817	chr18	56809373	56810046	+	13.9	NA	intron (NM_177115, intron 2 of 4)	MIR|SINE|MIR	101896	NM_010721	16906	Mm.4105	NM_010721	ENSMUSG00000024590	Lmnb1	-	lamin B1	protein-coding	intron	chr18:56809373-56810046
CHD4_shared_peak_21413	chr3	122728714	122731270	+	13.9	NA	intron (NM_153422, intron 1 of 20)	CpG	834	NM_153422	242202	Mm.134911	NM_153422	ENSMUSG00000053965	Pde5a	Cgbpde|Cn5n|PDE5a2|Pde5|Pde5a1	phosphodiesterase 5A, cGMP-specific	protein-coding	intron	chr3:122728714-122731270
CHD4_shared_peak_1862	chr1	180204218	180204949	+	13.9	NA	Intergenic	RMER6C|LTR|ERVK	-8563	NM_023341	67426	Mm.38330	NM_023341	ENSMUSG00000026489	Coq8a	4632432J16Rik|AI462003|Adck3|Cabc1|mKIAA0451	coenzyme Q8A	protein-coding	Intergenic	chr1:180204218-180204949
CHD4_shared_peak_12515	chr16	16287513	16288020	+	13.9	NA	Intergenic	RLTR13C1|LTR|ERVK	13449	NR_153656	433003	NA	NR_153656	NA	Gm5481	EG433003	ribosomal protein L30 pseudogene	pseudo	Intergenic	chr16:16287513-16288020
CHD4_shared_peak_2614	chr10	43901164	43902159	+	13.9	NA	promoter-TSS (NM_130892)	promoter-TSS (NM_130892)	75	NM_001081054	76563	Mm.5904	NM_001081054	ENSMUSG00000019863	Qrsl1	2700038P16Rik|C80053|GatA	glutaminyl-tRNA synthase (glutamine-hydrolyzing)-like 1	protein-coding	promoter-TSS	chr10:43901164-43902159
CHD4_shared_peak_22628	chr4	94606235	94607118	+	13.9	NA	Intergenic	PB1D9|SINE|Alu	-3429	NM_172695	18786	Mm.490101	NM_172695	ENSMUSG00000028577	Plaa	2410007N06|AI536418|AU018445|AW208417|D4Ertd618e|PLA2P|PLAP|Ufd3	phospholipase A2, activating protein	protein-coding	Intergenic	chr4:94606235-94607118
CHD4_shared_peak_6266	chr11	110266617	110267453	+	13.9	NA	Intergenic	Intergenic	-15259	NM_001166556	76184	Mm.159704	NM_147218	ENSMUSG00000044749	Abca6	6330565N06Rik	ATP-binding cassette, sub-family A (ABC1), member 6	protein-coding	Intergenic	chr11:110266617-110267453
CHD4_shared_peak_4812	chr11	59163433	59164202	+	13.9	NA	promoter-TSS (NM_001270791)	promoter-TSS (NM_001270791)	-72	NM_001270791	216792	Mm.266175	NM_173785	ENSMUSG00000049287	Iba57	4930543L23Rik|A230051G13Rik|C1orf69	IBA57 homolog, iron-sulfur cluster assembly	protein-coding	promoter-TSS	chr11:59163433-59164202
CHD4_shared_peak_30033	chr7	123096841	123099007	+	13.9	NA	Intergenic	Intergenic	-25961	NM_144925	233833	Mm.102305	NM_144925	ENSMUSG00000052707	Tnrc6a	2010321I05Rik|3110054G10Rik|AW557223|CAGH26|D130023A07Rik|GW182|Tnrc6	trinucleotide repeat containing 6a	protein-coding	Intergenic	chr7:123096841-123099007
CHD4_shared_peak_254	chr1	37424022	37424596	+	13.9	NA	intron (NM_198006, intron 2 of 2)	RLTR13C1|LTR|ERVK	5794	NM_198006	76178	Mm.28085	NM_198006	ENSMUSG00000026112	Coa5	1700001A24Rik|6330578E17Rik|Pet191	cytochrome C oxidase assembly factor 5	protein-coding	intron	chr1:37424022-37424596
CHD4_shared_peak_4012	chr10	128302885	128304172	+	13.9	NA	intron (NM_133992, intron 1 of 25)	intron (NM_133992, intron 1 of 25)	193	NM_001252326	103135	Mm.244183	NM_133992	ENSMUSG00000005682	Pan2	1200014O24Rik|AI047843|AW742773|Usp52|mKIAA0710	PAN2 poly(A) specific ribonuclease subunit	protein-coding	intron	chr10:128302885-128304172
CHD4_shared_peak_31682	chr8	106703304	106705770	+	13.9	NA	intron (NM_173037, intron 7 of 17)	B1_Mur1|SINE|Alu	21469	NM_173037	272538	Mm.87151	NM_173037	ENSMUSG00000041949	Tango6	AW413431|E330010G16|Tmco7	transport and golgi organization 6	protein-coding	intron	chr8:106703304-106705770
CHD4_shared_peak_11667	chr15	80132149	80134451	+	13.9	NA	intron (NM_025609, intron 1 of 10)	CpG	154	NM_025609	66513	Mm.288245	NM_025609	ENSMUSG00000022414	Tab1	2310012M03Rik|Map3k7ip1|b2b449Clo	TGF-beta activated kinase 1/MAP3K7 binding protein 1	protein-coding	intron	chr15:80132149-80134451
CHD4_shared_peak_29756	chr7	108934064	108934729	+	13.9	NA	promoter-TSS (NM_025344)	promoter-TSS (NM_025344)	-19	NM_025344	66085	Mm.182962	NM_025344	ENSMUSG00000031029	Eif3f	0610037M02Rik|AA409853|Eif3s5	eukaryotic translation initiation factor 3, subunit F	protein-coding	promoter-TSS	chr7:108934064-108934729
CHD4_shared_peak_19005	chr2	127206279	127208597	+	13.9	NA	promoter-TSS (NM_177214)	promoter-TSS (NM_177214)	842	NM_198630	329509	Mm.120738	NM_198630	ENSMUSG00000044145	1810024B03Rik	-	RIKEN cDNA 1810024B03 gene	protein-coding	promoter-TSS	chr2:127206279-127208597
CHD4_shared_peak_5731	chr11	96787887	96789785	+	13.9	NA	promoter-TSS (NM_001362564)	promoter-TSS (NM_001362564)	-299	NM_001362564	12412	Mm.29055	NM_007622	ENSMUSG00000018666	Cbx1	Cbx|Cbx-rs2|E430007M08Rik|HP1B|Hp1beta|M31|MOD1	chromobox 1	protein-coding	promoter-TSS	chr11:96787887-96789785
CHD4_shared_peak_18478	chr2	80580318	80582359	+	13.9	NA	promoter-TSS (NM_001290745)	promoter-TSS (NM_001290745)	-156	NM_001355410	50884	Mm.25203	NM_016965	ENSMUSG00000027002	Nckap1	C79304|H19|Hem-2|Hem2|Nap1|mKIAA0587|mh19|p125Nap1	NCK-associated protein 1	protein-coding	promoter-TSS	chr2:80580318-80582359
CHD4_shared_peak_28492	chr7	16873941	16877936	+	13.8	NA	intron (NM_001081655, intron 1 of 3)	intron (NM_001081655, intron 1 of 3)	621	NM_001081655	629378	Mm.491123	NM_001081655	ENSMUSG00000078794	Dact3	EG666671|naa-3	dishevelled-binding antagonist of beta-catenin 3	protein-coding	intron	chr7:16873941-16877936
CHD4_shared_peak_6960	chr12	36380999	36382550	+	13.8	NA	promoter-TSS (NM_001289503)	promoter-TSS (NM_001289503)	324	NM_001289502	75847	Mm.261764	NM_178629	ENSMUSG00000043153	Crppa	4930579E17Rik|AV040780|Ispd	CDP-L-ribitol pyrophosphorylase A	protein-coding	promoter-TSS	chr12:36380999-36382550
CHD4_shared_peak_23366	chr4	132508995	132510464	+	13.8	NA	intron (NM_144907, intron 1 of 9)	intron (NM_144907, intron 1 of 9)	727	NM_144907	230784	Mm.23608	NM_144907	ENSMUSG00000028893	Sesn2	HI95|SEST2|Ses2	sestrin 2	protein-coding	intron	chr4:132508995-132510464
CHD4_shared_peak_32042	chr8	122550588	122553484	+	13.8	NA	promoter-TSS (NM_001357349)	promoter-TSS (NM_001357349)	-707	NM_001037298	234839	Mm.37324	NM_001037298	ENSMUSG00000014444	Piezo1	9630020g22|Fam38a|mKIAA0233	piezo-type mechanosensitive ion channel component 1	protein-coding	promoter-TSS	chr8:122550588-122553484
CHD4_shared_peak_4786	chr11	57983910	57986108	+	13.8	NA	Intergenic	ID_B1|SINE|B4	-24055	NM_028451	73158	Mm.248843	NM_028451	ENSMUSG00000037331	Larp1	1810024J12Rik|3110040D16Rik|Larp|mKIAA0731	La ribonucleoprotein domain family, member 1	protein-coding	Intergenic	chr11:57983910-57986108
CHD4_shared_peak_24127	chr4	151933308	151934549	+	13.8	NA	intron (NM_172704, intron 1 of 15)	CpG	208	NM_172704	230935	Mm.21353	NM_172704	ENSMUSG00000039768	Dnajc11	E030019A03Rik	DnaJ heat shock protein family (Hsp40) member C11	protein-coding	intron	chr4:151933308-151934549
CHD4_shared_peak_4865	chr11	60725938	60728968	+	13.8	NA	promoter-TSS (NM_001302207)	promoter-TSS (NM_001302207)	-190	NM_001302207	14248	Mm.339755	NM_022009	ENSMUSG00000002812	Flii	3632430F08Rik|Fliih	flightless I actin binding protein	protein-coding	promoter-TSS	chr11:60725938-60728968
CHD4_shared_peak_6717	chr12	8616656	8621059	+	13.8	NA	Intergenic	Intergenic	-19791	NM_177802	328059	Mm.46326	NM_177802	ENSMUSG00000020600	Slc7a15	Arpat	solute carrier family 7 (cationic amino acid transporter, y+ system), member 15	protein-coding	Intergenic	chr12:8616656-8621059
CHD4_shared_peak_13184	chr16	62786189	62787524	+	13.8	NA	promoter-TSS (NM_178925)	promoter-TSS (NM_178925)	-140	NM_178925	106338	Mm.26321	NM_178925	ENSMUSG00000050312	Nsun3	6720484A09Rik|AU022521	NOL1/NOP2/Sun domain family member 3	protein-coding	promoter-TSS	chr16:62786189-62787524
CHD4_shared_peak_17373	chr19	57112418	57114650	+	13.8	NA	intron (NM_001362445, intron 6 of 20)	(TG)n|Simple_repeat|Simple_repeat	5490	NM_001103178	226251	Mm.217161	NM_178688	ENSMUSG00000025085	Ablim1	2210411C18Rik|2610209L21Rik|4833406P10Rik|9330196J19Rik|AV079770|AW060987|AW215784|Limab1|mKIAA0059	actin-binding LIM protein 1	protein-coding	intron	chr19:57112418-57114650
CHD4_shared_peak_22002	chr4	34873177	34874498	+	13.8	NA	intron (NM_013889, intron 1 of 7)	ID2|SINE|ID	9111	NM_013889	30046	Mm.38193	NM_013889	ENSMUSG00000039967	Zfp292	5730450D02Rik|5830493J20Rik|9430062L07Rik|AI449016|Krox-10|Zfp-15|Zfp15|Zn-15|Zn-16|mKIAA0530	zinc finger protein 292	protein-coding	intron	chr4:34873177-34874498
CHD4_shared_peak_28646	chr7	25801479	25806748	+	13.8	NA	intron (NM_028775, intron 7 of 8)	intron (NM_028775, intron 7 of 8)	12412	NM_028775	74134	Mm.275188	NM_028775	ENSMUSG00000040703	Cyp2s1	1200011C15Rik|AU041727|C79779|CYPIIS1	cytochrome P450, family 2, subfamily s, polypeptide 1	protein-coding	intron	chr7:25801479-25806748
CHD4_shared_peak_5418	chr11	83753581	83754091	+	13.8	NA	exon (NM_145432, exon 1 of 20)	exon (NM_145432, exon 1 of 20)	199	NM_145432	217026	Mm.117874	NM_145432	ENSMUSG00000000976	Heatr6	2700008B19Rik|BB135312|BB249351	HEAT repeat containing 6	protein-coding	exon	chr11:83753581-83754091
CHD4_shared_peak_2606	chr10	43478090	43480371	+	13.8	NA	promoter-TSS (NM_199028)	promoter-TSS (NM_199028)	90	NM_199028	331623	Mm.490388	NM_199028	ENSMUSG00000038214	Bend3	mKIAA1553	BEN domain containing 3	protein-coding	promoter-TSS	chr10:43478090-43480371
CHD4_shared_peak_15824	chr18	56974904	56975856	+	13.8	NA	promoter-TSS (NM_029909)	promoter-TSS (NM_029909)	-1	NM_029909	77422	Mm.256874	NM_029909	ENSMUSG00000024592	C330018D20Rik	AU018666	RIKEN cDNA C330018D20 gene	protein-coding	promoter-TSS	chr18:56974904-56975856
CHD4_shared_peak_18129	chr2	52069262	52074069	+	13.8	NA	Intergenic	PB1D7|SINE|Alu	-1172	NM_001355414	51869	Mm.254530	NM_175238	ENSMUSG00000036202	Rif1	5730435J01Rik|6530403D07Rik|AU016181|AW549474|D2Ertd145e	replication timing regulatory factor 1	protein-coding	Intergenic	chr2:52069262-52074069
CHD4_shared_peak_19770	chr2	167420981	167422366	+	13.8	NA	promoter-TSS (NM_001304542)	promoter-TSS (NM_001304542)	-37	NM_148929	77031	Mm.278924	NM_148929	ENSMUSG00000039463	Slc9a8	1200006P13Rik|6430709P13Rik|AI182282|NHE-8|NHE8	solute carrier family 9 (sodium/hydrogen exchanger), member 8	protein-coding	promoter-TSS	chr2:167420981-167422366
CHD4_shared_peak_30190	chr7	130518980	130521329	+	13.7	NA	promoter-TSS (NM_001136054)	promoter-TSS (NM_001136054)	215	NM_001029895	11907	Mm.216321	NM_013799	ENSMUSG00000030850	Ate1	AI225793|AW547406	arginyltransferase 1	protein-coding	promoter-TSS	chr7:130518980-130521329
CHD4_shared_peak_6701	chr12	8313326	8313859	+	13.7	NA	intron (NM_021429, intron 1 of 6)	CpG	159	NM_021429	58240	Mm.309954	NM_021429	ENSMUSG00000020605	Hs1bp3	-	HCLS1 binding protein 3	protein-coding	intron	chr12:8313326-8313859
CHD4_shared_peak_4101	chr11	3963289	3964511	+	13.7	NA	promoter-TSS (NM_022889)	promoter-TSS (NM_022889)	-75	NM_022889	64934	Mm.28659	NM_022889	ENSMUSG00000020430	Pes1	-	pescadillo ribosomal biogenesis factor 1	protein-coding	promoter-TSS	chr11:3963289-3964511
CHD4_shared_peak_22659	chr4	97772121	97773026	+	13.7	NA	intron (NM_001122952, intron 1 of 10)	(GA)n|Simple_repeat|Simple_repeat	-5053	NM_010905	18027	Mm.31274	NM_010905	ENSMUSG00000028565	Nfia	1110047K16Rik|9430022M17Rik|CTF|NF1-A|NF1A	nuclear factor I/A	protein-coding	intron	chr4:97772121-97773026
CHD4_shared_peak_20350	chr3	41544396	41545082	+	13.7	NA	Intergenic	Intergenic	-10995	NM_001130184	269424	Mm.286285	NM_172303	ENSMUSG00000025764	Jade1	AU041499|D530048A03Rik|Phf17|mKIAA1807	jade family PHD finger 1	protein-coding	Intergenic	chr3:41544396-41545082
CHD4_shared_peak_27899	chr6	122874112	122875327	+	13.7	NA	intron (NR_156733, intron 1 of 6)	CpG	162	NR_156733	67602	Mm.288114	NM_026267	ENSMUSG00000030327	Necap1	1200016B17Rik|AI747569	NECAP endocytosis associated 1	protein-coding	intron	chr6:122874112-122875327
CHD4_shared_peak_4644	chr11	51967342	51969675	+	13.7	NA	intron (NM_029976, intron 1 of 2)	intron (NM_029976, intron 1 of 2)	877	NM_029976	52626	Mm.289456	NM_029976	ENSMUSG00000020392	Cdkn2aipnl	A430101B06Rik|AA409260|D11Ertd497e|MNCb-1520	CDKN2A interacting protein N-terminal like	protein-coding	intron	chr11:51967342-51969675
CHD4_shared_peak_12968	chr16	37814422	37815029	+	13.7	NA	intron (NM_008047, intron 2 of 10)	intron (NM_008047, intron 2 of 10)	37670	NM_008047	14314	Mm.182434	NM_008047	ENSMUSG00000022816	Fstl1	AI316791|AW107808|Fstl|TSC-36	follistatin-like 1	protein-coding	intron	chr16:37814422-37815029
CHD4_shared_peak_17887	chr2	32289426	32289895	+	13.7	NA	intron (NM_001362696, intron 1 of 24)	B3|SINE|B2	1334	NM_133852	99412	Mm.106376	NM_133852	ENSMUSG00000002546	Golga2	AW555139|GM130	golgi autoantigen, golgin subfamily a, 2	protein-coding	intron	chr2:32289426-32289895
CHD4_shared_peak_19545	chr2	158146086	158146672	+	13.7	NA	promoter-TSS (NM_009373)	promoter-TSS (NM_009373)	13	NM_009373	21817	Mm.330731	NM_009373	ENSMUSG00000037820	Tgm2	G[a]h|TG2|TGase2|tTG|tTGas	transglutaminase 2, C polypeptide	protein-coding	promoter-TSS	chr2:158146086-158146672
CHD4_shared_peak_1830	chr1	178404998	178407889	+	13.7	NA	intron (NM_026626, intron 1 of 6)	CpG	425	NM_026626	68226	Mm.252132	NM_026626	ENSMUSG00000026495	Efcab2	1700073K01Rik|D830011E08Rik	EF-hand calcium binding domain 2	protein-coding	intron	chr1:178404998-178407889
CHD4_shared_peak_22439	chr4	63409151	63410732	+	13.7	NA	Intergenic	Intergenic	-6496	NM_001045514	100182	Mm.387725	NM_001045514	ENSMUSG00000039158	Akna	AI597013	AT-hook transcription factor	protein-coding	Intergenic	chr4:63409151-63410732
CHD4_shared_peak_5513	chr11	87086462	87088104	+	13.7	NA	promoter-TSS (NM_024262)	promoter-TSS (NM_024262)	-506	NM_024262	74133	Mm.23257	NM_024262	ENSMUSG00000020495	Smg8	1200011M11Rik	smg-8 homolog, nonsense mediated mRNA decay factor (C. elegans)	protein-coding	promoter-TSS	chr11:87086462-87088104
CHD4_shared_peak_7765	chr12	101067786	101068395	+	13.7	NA	intron (NM_211355, intron 2 of 14)	B1_Mus1|SINE|Alu	-14361	NR_038047	319760	Mm.440198	NM_176997	ENSMUSG00000097121	D130020L05Rik	9430007L23Rik	RIKEN cDNA D130020L05 gene	ncRNA	intron	chr12:101067786-101068395
CHD4_shared_peak_7121	chr12	57229757	57231732	+	13.7	NA	intron (NM_001164370, intron 1 of 9)	CpG	319	NM_001164370	73490	Mm.268180	NM_001164370	ENSMUSG00000047022	Mipol1	1700081O04Rik|6030439O22Rik|AU021838|AW536152|D12Ertd19e	mirror-image polydactyly 1	protein-coding	intron	chr12:57229757-57231732
CHD4_shared_peak_19548	chr2	158178441	158181075	+	13.7	NA	Intergenic	Intergenic	-12250	NR_036606	73399	Mm.416861	NR_036606	ENSMUSG00000078957	1700060C20Rik	-	RIKEN cDNA 1700060C20 gene	ncRNA	Intergenic	chr2:158178441-158181075
CHD4_shared_peak_21526	chr3	133116281	133117151	+	13.7	NA	intron (NM_001368752, intron 13 of 13)	intron (NM_001368752, intron 13 of 13)	-24677	NM_001356309	67553	Mm.304899	NM_026231	ENSMUSG00000028018	Gstcd	4933434L15Rik	glutathione S-transferase, C-terminal domain containing	protein-coding	intron	chr3:133116281-133117151
CHD4_shared_peak_32727	chr9	44881234	44883924	+	13.7	NA	Intergenic	Intergenic	-1290	NM_001357549	214162	Mm.2389	NM_001081049	ENSMUSG00000002028	Kmt2a	6430520K01|ALL-1|All1|Cxxc7|HRX|HTRX1|Mll|Mll1|mKIAA4050	lysine (K)-specific methyltransferase 2A	protein-coding	Intergenic	chr9:44881234-44883924
CHD4_shared_peak_26969	chr6	47978865	47979295	+	13.7	NA	Intergenic	Intergenic	25690	NM_178898	101197	Mm.241063	NM_178898	ENSMUSG00000045466	Zfp956	AI894139	zinc finger protein 956	protein-coding	Intergenic	chr6:47978865-47979295
CHD4_shared_peak_21850	chr4	11321565	11322571	+	13.7	NA	promoter-TSS (NM_001081201)	promoter-TSS (NM_001081201)	63	NM_001081201	381510	Mm.331486	NM_001081201	ENSMUSG00000045205	Dpy19l4	Gm1023|Narg3	dpy-19-like 4 (C. elegans)	protein-coding	promoter-TSS	chr4:11321565-11322571
CHD4_shared_peak_7865	chr12	105864387	105865598	+	13.7	NA	Intergenic	MTB|LTR|ERVL-MaLR	80295	NM_011112	18789	Mm.255877	NM_011112	ENSMUSG00000021111	Papola	Pap|PapIII|Plap	poly (A) polymerase alpha	protein-coding	Intergenic	chr12:105864387-105865598
CHD4_shared_peak_4147	chr11	5707040	5708500	+	13.6	NA	promoter-TSS (NM_026080)	promoter-TSS (NM_026080)	-69	NM_001362871	64660	Mm.7328	NM_026080	ENSMUSG00000020477	Mrps24	3110030K20Rik|AI414579|MRP-S24|Rpms24|S24mt	mitochondrial ribosomal protein S24	protein-coding	promoter-TSS	chr11:5707040-5708500
CHD4_shared_peak_5610	chr11	90486745	90487623	+	13.6	NA	intron (NM_011505, intron 17 of 17)	(CA)n|Simple_repeat|Simple_repeat	-96267	NM_172563	217082	Mm.158903	NM_172563	ENSMUSG00000003949	Hlf	E230015K02Rik	hepatic leukemia factor	protein-coding	intron	chr11:90486745-90487623
CHD4_shared_peak_17704	chr2	26586059	26587186	+	13.6	NA	promoter-TSS (NM_001164564)	promoter-TSS (NM_001164564)	-14	NM_001164564	353156	Mm.268933	NM_178444	ENSMUSG00000026921	Egfl7	VE-statin|Zneu1	EGF-like domain 7	protein-coding	promoter-TSS	chr2:26586059-26587186
CHD4_shared_peak_13579	chr17	5443379	5446022	+	13.6	NA	Intergenic	Intergenic	-4440	NM_027457	70544	Mm.46654	NM_027457	ENSMUSG00000004945	Tmem242	1110008A10Rik|2310046K16Rik|5730437N04Rik	transmembrane protein 242	protein-coding	Intergenic	chr17:5443379-5446022
CHD4_shared_peak_22161	chr4	45341775	45342678	+	13.6	NA	exon (NM_153167, exon 1 of 7)	exon (NM_153167, exon 1 of 7)	125	NM_153167	242418	Mm.317668	NM_153167	ENSMUSG00000035572	Dcaf10	AA959934|Wdr32	DDB1 and CUL4 associated factor 10	protein-coding	exon	chr4:45341775-45342678
CHD4_shared_peak_25278	chr5	108064353	108065987	+	13.6	NA	promoter-TSS (NM_001359089)	promoter-TSS (NM_001359089)	-504	NR_152817	17765	Mm.257149	NM_013827	ENSMUSG00000029267	Mtf2	9230112N11Rik|AA537621|C76717|M96|Pcl2	metal response element binding transcription factor 2	protein-coding	promoter-TSS	chr5:108064353-108065987
CHD4_shared_peak_15480	chr18	33196241	33197574	+	13.6	NA	Intergenic	RLTR13A|LTR|ERVK	16955	NM_001347624	170459	Mm.127058	NM_133774	ENSMUSG00000024378	Stard4	4632419C16Rik|9030213J02Rik	StAR-related lipid transfer (START) domain containing 4	protein-coding	Intergenic	chr18:33196241-33197574
CHD4_shared_peak_25185	chr5	103788711	103789672	+	13.6	NA	intron (NM_133919, intron 3 of 19)	intron (NM_133919, intron 3 of 19)	34618	NM_001080798	17355	Mm.6949	NM_133919	ENSMUSG00000029313	Aff1	9630032B01Rik|AW319193|Af4|Mllt2h|Rob	AF4/FMR2 family, member 1	protein-coding	intron	chr5:103788711-103789672
CHD4_shared_peak_32909	chr9	57130521	57131385	+	13.6	NA	non-coding (NR_102289, exon 1 of 2)	non-coding (NR_102289, exon 1 of 2)	176	NM_028636	73744	Mm.30110	NM_028636	ENSMUSG00000032295	Man2c1	1110025H24Rik	mannosidase, alpha, class 2C, member 1	protein-coding	non-coding	chr9:57130521-57131385
CHD4_shared_peak_26682	chr6	29272010	29272966	+	13.6	NA	promoter-TSS (NM_001190461)	promoter-TSS (NM_001190461)	0	NM_001190461	69573	Mm.45161	NM_023516	ENSMUSG00000043421	Hilpda	2310016C08Rik|AW049004|Hig2	hypoxia inducible lipid droplet associated	protein-coding	promoter-TSS	chr6:29272010-29272966
CHD4_shared_peak_18704	chr2	104573990	104574468	+	13.6	NA	Intergenic	B3A|SINE|B2	14770	NR_040323	74959	Mm.417819	NR_040322	ENSMUSG00000086454	Platr14	4930500J02Rik	pluripotency associated transcript 14	ncRNA	Intergenic	chr2:104573990-104574468
CHD4_shared_peak_27134	chr6	55037398	55038468	+	13.6	NA	promoter-TSS (NM_180678)	promoter-TSS (NM_180678)	-68	NM_180678	353172	Mm.250004	NM_180678	ENSMUSG00000029777	Gars	GENA202|Gena201|Nmf249|Sgrp23	glycyl-tRNA synthetase	protein-coding	promoter-TSS	chr6:55037398-55038468
CHD4_shared_peak_31858	chr8	115159298	115160333	+	13.6	NA	intron (NM_019573, intron 8 of 8)	intron (NM_019573, intron 8 of 8)	547079	NM_001025577	17132	Mm.275549	NM_001025577	ENSMUSG00000055435	Maf	2810401A20Rik|A230108G15Rik|AW047063|c-maf	avian musculoaponeurotic fibrosarcoma oncogene homolog	protein-coding	intron	chr8:115159298-115160333
CHD4_shared_peak_3419	chr10	86021790	86022688	+	13.6	NA	promoter-TSS (NM_001347151)	promoter-TSS (NM_001347151)	85	NM_001347151	69754	Mm.44236	NM_153195	ENSMUSG00000001786	Fbxo7	2410015K21Rik|A230052G17Rik|AI117679|AW260462|C85118	F-box protein 7	protein-coding	promoter-TSS	chr10:86021790-86022688
CHD4_shared_peak_25666	chr5	121618436	121618880	+	13.6	NA	intron (NM_178799, intron 1 of 10)	intron (NM_178799, intron 1 of 10)	280	NM_178799	338350	Mm.482918	NM_178799	ENSMUSG00000042647	Acad12	9330129D05Rik	acyl-Coenzyme A dehydrogenase family, member 12	protein-coding	intron	chr5:121618436-121618880
CHD4_shared_peak_24771	chr5	65258225	65259096	+	13.6	NA	3' UTR (NM_001359879, exon 36 of 36)	3' UTR (NM_001359879, exon 36 of 36)	58964	NM_153391	213081	Mm.127550	NM_153391	ENSMUSG00000037890	Wdr19	C330027H04Rik|D330023L08Rik|DYF2|Ift144|PWDMP|mKIAA1638	WD repeat domain 19	protein-coding	3' UTR	chr5:65258225-65259096
CHD4_shared_peak_28842	chr7	31055726	31059608	+	13.6	NA	Intergenic	Intergenic	-2011	NM_019503	56188	Mm.1491	NM_019503	ENSMUSG00000036570	Fxyd1	0610012C17Rik|1110006M24Rik|Plm|Pml	FXYD domain-containing ion transport regulator 1	protein-coding	Intergenic	chr7:31055726-31059608
CHD4_shared_peak_26872	chr6	39117527	39120392	+	13.6	NA	promoter-TSS (NM_172893)	promoter-TSS (NM_172893)	486	NR_045813	75379	Mm.348014	NR_045813	ENSMUSG00000073144	4930599N23Rik	-	RIKEN cDNA 4930599N23 gene	ncRNA	promoter-TSS	chr6:39117527-39120392
CHD4_shared_peak_18976	chr2	126151791	126152542	+	13.6	NA	promoter-TSS (NM_029455)	promoter-TSS (NM_029455)	25	NM_001355583	69185	Mm.29019	NM_026981	ENSMUSG00000023330	Dtwd1	1810033A06Rik	DTW domain containing 1	protein-coding	promoter-TSS	chr2:126151791-126152542
CHD4_shared_peak_8567	chr13	45696143	45696491	+	13.6	NA	intron (NM_001199304, intron 5 of 6)	B3A|SINE|B2	188873	NM_025508	66355	Mm.290802	NM_025508	ENSMUSG00000000253	Gmpr	2310004P21Rik|AV028449|GMPR 1	guanosine monophosphate reductase	protein-coding	intron	chr13:45696143-45696491
CHD4_shared_peak_4642	chr11	51855654	51859225	+	13.6	NA	5' UTR (NM_199299, exon 1 of 12)	5' UTR (NM_199299, exon 1 of 12)	229	NM_001357588	76901	Mm.259996	NM_199299	ENSMUSG00000020387	Jade2	1200017K05Rik|AI480685|Phf15|mKIAA0239	jade family PHD finger 2	protein-coding	5' UTR	chr11:51855654-51859225
CHD4_shared_peak_29954	chr7	118583517	118586768	+	13.6	NA	promoter-TSS (NM_172476)	promoter-TSS (NM_172476)	-456	NM_172476	209760	Mm.69380	NM_172476	ENSMUSG00000042246	Tmc7	1700030H01Rik|C230064B05|C630024K23Rik	transmembrane channel-like gene family 7	protein-coding	promoter-TSS	chr7:118583517-118586768
CHD4_shared_peak_27782	chr6	115808353	115809443	+	13.6	NA	promoter-TSS (NR_028546)	promoter-TSS (NR_028546)	-155	NM_172086	19951	Mm.104368	NM_172086	ENSMUSG00000057841	Rpl32	AU020185|rpL32-3A	ribosomal protein L32	protein-coding	promoter-TSS	chr6:115808353-115809443
CHD4_shared_peak_17028	chr19	40513477	40514776	+	13.6	NA	promoter-TSS (NM_178362)	promoter-TSS (NM_178362)	-314	NM_009166	20411	Mm.210815	NM_009166	ENSMUSG00000025006	Sorbs1	2310065E01Rik|9530001P15Rik|CAP|SH3P12|Sh3d5|mKIAA1296	sorbin and SH3 domain containing 1	protein-coding	promoter-TSS	chr19:40513477-40514776
CHD4_shared_peak_26952	chr6	47752460	47753686	+	13.6	NA	promoter-TSS (NR_002841).3	promoter-TSS (NR_002841).3	-148	NR_002841	19799	NA	NR_002841	NA	Rn4.5s	-	4.5S RNA	rRNA	promoter-TSS	chr6:47752460-47753686
CHD4_shared_peak_26800	chr6	35176674	35178315	+	13.5	NA	promoter-TSS (NM_027513)	promoter-TSS (NM_027513)	-122	NM_027513	70699	Mm.261208	NM_027513	ENSMUSG00000038759	Nup205	3830404O05Rik|AV248391|mKIAA0225	nucleoporin 205	protein-coding	promoter-TSS	chr6:35176674-35178315
CHD4_shared_peak_30452	chr8	4324524	4326247	+	13.5	NA	promoter-TSS (NM_010485)	promoter-TSS (NM_010485)	175	NR_033527	20300	Mm.7275	NM_009138	ENSMUSG00000023235	Ccl25	A130072A22Rik|AI852536|CKb15|Scya25|TECK	chemokine (C-C motif) ligand 25	protein-coding	promoter-TSS	chr8:4324524-4326247
CHD4_shared_peak_9019	chr13	73892503	73893119	+	13.5	NA	Intergenic	Intergenic	44956	NM_027182	69716	Mm.275095	NM_027182	ENSMUSG00000021569	Trip13	2410002G23Rik|D13Ertd328e	thyroid hormone receptor interactor 13	protein-coding	Intergenic	chr13:73892503-73893119
CHD4_shared_peak_3293	chr10	81174376	81177488	+	13.5	NA	promoter-TSS (NM_007907)	promoter-TSS (NM_007907)	-699	NM_007907	13629	Mm.2903	NM_007907	ENSMUSG00000034994	Eef2	Ef-2	eukaryotic translation elongation factor 2	protein-coding	promoter-TSS	chr10:81174376-81177488
CHD4_shared_peak_1205	chr1	133033591	133035104	+	13.5	NA	Intergenic	tRNA-Lys-AAA|tRNA|tRNA	-3760	NM_001302802	17248	Mm.426531	NM_008575	ENSMUSG00000054387	Mdm4	4933417N07Rik|AA414968|AL023055|AU018793|AU021806|C85810|Mdmx	transformed mouse 3T3 cell double minute 4	protein-coding	Intergenic	chr1:133033591-133035104
CHD4_shared_peak_12447	chr16	11670197	11671237	+	13.5	NA	intron (NM_028964, intron 18 of 20)	intron (NM_028964, intron 18 of 20)	-108985	NR_126430	73761	Mm.39183	NR_126430	NA	4833415N18Rik	-	RIKEN cDNA 4833415N18 gene	ncRNA	intron	chr16:11670197-11671237
CHD4_shared_peak_18373	chr2	73910634	73911927	+	13.5	NA	promoter-TSS (NM_001301721)	promoter-TSS (NM_001301721)	46	NM_175015	228033	Mm.2966	NM_175015	ENSMUSG00000018770	Atp5g3	6030447M23|Atp5mc3	ATP synthase, H+ transporting, mitochondrial F0 complex, subunit C3 (subunit 9)	protein-coding	promoter-TSS	chr2:73910634-73911927
CHD4_shared_peak_20950	chr3	95171152	95174566	+	13.5	NA	exon (NM_001272024, exon 21 of 21)	exon (NM_001272024, exon 21 of 21)	8520	NM_011351	20360	Mm.23662	NM_011351	ENSMUSG00000038777	Sema6c	Semay|mKIAA1869	sema domain, transmembrane domain (TM), and cytoplasmic domain, (semaphorin) 6C	protein-coding	exon	chr3:95171152-95174566
CHD4_shared_peak_33797	chr9	106788127	106789571	+	13.5	NA	intron (NM_030730, intron 1 of 21)	intron (NM_030730, intron 1 of 21)	364	NM_030730	81000	Mm.246689	NM_030730	ENSMUSG00000040661	Rad54l2	Arip4|D130058C05|G630026H09Rik|Srisnf2l	RAD54 like 2 (S. cerevisiae)	protein-coding	intron	chr9:106788127-106789571
CHD4_shared_peak_24424	chr5	25528049	25530870	+	13.5	NA	promoter-TSS (NR_027388)	promoter-TSS (NR_027388)	-559	NR_027388	73571	Mm.105263	NR_027388	ENSMUSG00000101856	1700096K18Rik	-	RIKEN cDNA 1700096K18 gene	ncRNA	promoter-TSS	chr5:25528049-25530870
CHD4_shared_peak_14798	chr17	70806407	70807460	+	13.5	NA	intron (NM_177639, intron 9 of 11)	(TTTTG)n|Simple_repeat|Simple_repeat	39844	NM_001164077	21815	Mm.101034	NM_009372	ENSMUSG00000047407	Tgif1	AA959811|AI462167|Tgif	TGFB-induced factor homeobox 1	protein-coding	intron	chr17:70806407-70807460
CHD4_shared_peak_4376	chr11	30379020	30379762	+	13.5	NA	Intergenic	RLTR13D3A|LTR|ERVK	92438	NM_001100394	75087	Mm.159422	NM_001100394	ENSMUSG00000040919	4930505A04Rik	-	RIKEN cDNA 4930505A04 gene	protein-coding	Intergenic	chr11:30379020-30379762
CHD4_shared_peak_25616	chr5	120197027	120197649	+	13.5	NA	intron (NM_028762, intron 23 of 23)	intron (NM_028762, intron 23 of 23)	-58075	NR_045793	100503427	Mm.446834	NR_045793	ENSMUSG00000097368	Gm10390	-	predicted gene 10390	ncRNA	intron	chr5:120197027-120197649
CHD4_shared_peak_32841	chr9	52167906	52169105	+	13.5	NA	promoter-TSS (NM_001162921)	promoter-TSS (NM_001162921)	-99	NM_001162921	244871	Mm.295686	NM_001162921	ENSMUSG00000035164	Zc3h12c	A230108E06|C230027N18Rik|mKIAA1726	zinc finger CCCH type containing 12C	protein-coding	promoter-TSS	chr9:52167906-52169105
CHD4_shared_peak_23068	chr4	120825093	120826459	+	13.5	NA	promoter-TSS (NM_008692)	promoter-TSS (NM_008692)	-35	NM_001277095	18046	Mm.318389	NM_008692	ENSMUSG00000032897	Nfyc	-	nuclear transcription factor-Y gamma	protein-coding	promoter-TSS	chr4:120825093-120826459
CHD4_shared_peak_24249	chr5	5361639	5362057	+	13.5	NA	intron (NM_011074, intron 2 of 14)	B3|SINE|B2	18403	NM_011074	18647	Mm.389061	NM_011074	ENSMUSG00000028926	Cdk14	Pftk1|mKIAA0834	cyclin-dependent kinase 14	protein-coding	intron	chr5:5361639-5362057
CHD4_shared_peak_27406	chr6	85451023	85452584	+	13.5	NA	promoter-TSS (NM_028505)	promoter-TSS (NM_028505)	167	NR_028081	73327	Mm.379221	NM_028505	ENSMUSG00000030008	Pradc1	1700040I03Rik|Pap21	protease-associated domain containing 1	protein-coding	promoter-TSS	chr6:85451023-85452584
CHD4_shared_peak_12757	chr16	30187509	30190672	+	13.5	NA	Intergenic	Intergenic	78442	NM_027904	71756	Mm.290614	NM_027904	ENSMUSG00000023176	Cpn2	1300018K11Rik	carboxypeptidase N, polypeptide 2	protein-coding	Intergenic	chr16:30187509-30190672
CHD4_shared_peak_4861	chr11	60454217	60454903	+	13.5	NA	promoter-TSS (NM_021354)	promoter-TSS (NM_021354)	-31	NM_021354	13495	Mm.41803	NM_021354	ENSMUSG00000020537	Drg2	AI255295|AI461605|DRG-2	developmentally regulated GTP binding protein 2	protein-coding	promoter-TSS	chr11:60454217-60454903
CHD4_shared_peak_34207	chrX	9272369	9273943	+	13.5	NA	exon (NM_023500, exon 1 of 3)	exon (NM_023500, exon 1 of 3)	372	NM_023500	22439	Mm.56468	NM_023500	ENSMUSG00000015342	Xk	1810038K19Rik|XRG1|Xkh	X-linked Kx blood group	protein-coding	exon	chrX:9272369-9273943
CHD4_shared_peak_3058	chr10	75883094	75883951	+	13.5	NA	Intergenic	Intergenic	-9876	NM_001358985	70377	Mm.275878	NM_024440	ENSMUSG00000009092	Derl3	1810006I20Rik|1810063P04Rik|IZP6|derlin-3	Der1-like domain family, member 3	protein-coding	Intergenic	chr10:75883094-75883951
CHD4_shared_peak_5722	chr11	96249864	96251991	+	13.5	NA	promoter-TSS (NR_037977)	promoter-TSS (NR_037977)	-733	NR_037977	193022	Mm.169508	NR_037977	NA	Gm53	-	predicted gene 53	ncRNA	promoter-TSS	chr11:96249864-96251991
CHD4_shared_peak_19835	chr2	168117056	168118505	+	13.4	NA	Intergenic	C-rich|Low_complexity|Low_complexity	36733	NR_040327	77017	Mm.407822	NR_040327	ENSMUSG00000087648	E130018N17Rik	-	RIKEN cDNA E130018N17 gene	ncRNA	Intergenic	chr2:168117056-168118505
CHD4_shared_peak_19688	chr2	165492861	165493859	+	13.4	NA	promoter-TSS (NM_001007581)	promoter-TSS (NM_001007581)	-46	NM_001007581	381406	Mm.330785	NM_001007581	ENSMUSG00000039725	Trp53rka	2810408M09Rik	transformation related protein 53 regulating kinase A	protein-coding	promoter-TSS	chr2:165492861-165493859
CHD4_shared_peak_12743	chr16	29579010	29579959	+	13.4	NA	5' UTR (NM_001199177, exon 1 of 30)	5' UTR (NM_001199177, exon 1 of 30)	150	NM_133752	74143	Mm.274285	NM_133752	ENSMUSG00000038084	Opa1	1200011N24Rik|AI225888|AI847218|lilr3|mKIAA0567	OPA1, mitochondrial dynamin like GTPase	protein-coding	5' UTR	chr16:29579010-29579959
CHD4_shared_peak_12234	chr15	101195691	101198392	+	13.4	NA	intron (NM_007395, intron 3 of 8)	intron (NM_007395, intron 3 of 8)	3172	NR_105927	102466774	NA	NR_105927	ENSMUSG00000106563	Mir6962	mmu-mir-6962	microRNA 6962	ncRNA	intron	chr15:101195691-101198392
CHD4_shared_peak_18319	chr2	71274121	71275004	+	13.4	NA	3' UTR (NM_172436, exon 18 of 18)	3' UTR (NM_172436, exon 18 of 18)	62616	NM_001198877	13427	Mm.249479	NM_010064	ENSMUSG00000027012	Dync1i2	3110079H08Rik|AW554389|Dncic2	dynein cytoplasmic 1 intermediate chain 2	protein-coding	3' UTR	chr2:71274121-71275004
CHD4_shared_peak_8672	chr13	51585590	51586033	+	13.4	NA	Intergenic	RLTR13D3|LTR|ERVK	-16360	NM_009167	20418	Mm.131870	NM_009167	ENSMUSG00000021448	Shc3	N-Shc|Rai|ShcC	src homology 2 domain-containing transforming protein C3	protein-coding	Intergenic	chr13:51585590-51586033
CHD4_shared_peak_13477	chr16	94568807	94571701	+	13.4	NA	promoter-TSS (NM_007890)	promoter-TSS (NM_007890)	48	NM_007890	13548	Mm.310973	NM_007890	ENSMUSG00000022897	Dyrk1a	2310043O08Rik|D16Ertd272e|D16Ertd493e|Dyrk|Gm10783|Mnbh|Mp86|mmb	dual-specificity tyrosine-(Y)-phosphorylation regulated kinase 1a	protein-coding	promoter-TSS	chr16:94568807-94571701
CHD4_shared_peak_25966	chr5	134636942	134639749	+	13.4	NA	intron (NM_001312867, intron 1 of 5)	ID4|SINE|ID	1064	NM_033561	22384	Mm.27955	NM_033561	ENSMUSG00000040731	Eif4h	AU018978|D5Ertd355e|E430026L18Rik|Ef4h|Wbscr1|Wscr1|eIF-4H	eukaryotic translation initiation factor 4H	protein-coding	intron	chr5:134636942-134639749
CHD4_shared_peak_19951	chr2	173253991	173256283	+	13.4	NA	intron (NM_022995, intron 1 of 3)	MIRb|SINE|MIR	21396	NM_022995	65112	Mm.73682	NM_022995	ENSMUSG00000038400	Pmepa1	2210418I02Rik|AW455466|Erg1.2|N4wbp4|Stag1|Tmepai	prostate transmembrane protein, androgen induced 1	protein-coding	intron	chr2:173253991-173256283
CHD4_shared_peak_25423	chr5	114173107	114177323	+	13.4	NA	intron (NM_133904, intron 1 of 51)	B2_Mm1a|SINE|B2	9697	NM_133904	100705	Mm.81793	NM_133904	ENSMUSG00000042010	Acacb	AI597064|AW743042|Acc2|Accb	acetyl-Coenzyme A carboxylase beta	protein-coding	intron	chr5:114173107-114177323
CHD4_shared_peak_25707	chr5	122391343	122392571	+	13.4	NA	promoter-TSS (NM_019824)	promoter-TSS (NM_019824)	79	NM_019824	56378	Mm.275942	NM_019824	ENSMUSG00000029465	Arpc3	1110006A04Rik|p21-ARC|p21-Ar|p21Arc	actin related protein 2/3 complex, subunit 3	protein-coding	promoter-TSS	chr5:122391343-122392571
CHD4_shared_peak_30328	chr7	140137458	140138163	+	13.4	NA	intron (NM_199301, intron 1 of 10)	CpG	246	NM_199301	212508	Mm.296088	NM_199301	ENSMUSG00000039018	Mtg1	Gm169|Gtpbp7	mitochondrial ribosome-associated GTPase 1	protein-coding	intron	chr7:140137458-140138163
CHD4_shared_peak_650	chr1	72254110	72255824	+	13.4	NA	intron (NR_155355, intron 1 of 3)	CpG	10974	NR_155355	320933	Mm.440953	NR_155355	NA	D230017M19Rik	B930094L07Rik	RIKEN cDNA D230017M19 gene	ncRNA	intron	chr1:72254110-72255824
CHD4_shared_peak_16591	chr19	9135206	9135895	+	13.4	NA	promoter-TSS (NM_025610)	promoter-TSS (NM_025610)	16	NM_025610	66514	Mm.272847	NM_025610	ENSMUSG00000024654	Asrgl1	2410004D18Rik|ALP|ALP1|AU040643|AW060375	asparaginase like 1	protein-coding	promoter-TSS	chr19:9135206-9135895
CHD4_shared_peak_22252	chr4	53438296	53441494	+	13.4	NA	promoter-TSS (NM_001159633)	promoter-TSS (NM_001159633)	-518	NM_001159633	100434	Mm.482207	NM_133891	ENSMUSG00000028412	Slc44a1	2210409B22Rik|4833416H08Rik|AW547365|CHTL1|CTL1|Cdw92	solute carrier family 44, member 1	protein-coding	promoter-TSS	chr4:53438296-53441494
CHD4_shared_peak_25848	chr5	125214094	125218808	+	13.4	NA	Intergenic	Intergenic	-37237	NM_011424	20602	Mm.278646	NM_011424	ENSMUSG00000029478	Ncor2	N-CoR|SMRT|SMRTe	nuclear receptor co-repressor 2	protein-coding	Intergenic	chr5:125214094-125218808
CHD4_shared_peak_17143	chr19	45014199	45020901	+	13.4	NA	promoter-TSS (NM_001130526)	promoter-TSS (NM_001130526)	-585	NM_001130526	226154	Mm.28204	NM_145503	ENSMUSG00000035342	Lzts2	BC014695|LAPSER1|mKIAA1813	leucine zipper, putative tumor suppressor 2	protein-coding	promoter-TSS	chr19:45014199-45020901
CHD4_shared_peak_22362	chr4	59172643	59175634	+	13.4	NA	Intergenic	B3|SINE|B2	-15412	NM_011673	22234	Mm.198803	NM_011673	ENSMUSG00000028381	Ugcg	AU043821|C80537|Epcs21|GlcT-1|Ugcgl	UDP-glucose ceramide glucosyltransferase	protein-coding	Intergenic	chr4:59172643-59175634
CHD4_shared_peak_32229	chr8	128684219	128686797	+	13.4	NA	promoter-TSS (NM_010578)	promoter-TSS (NM_010578)	-146	NM_010578	16412	Mm.263396	NM_010578	ENSMUSG00000025809	Itgb1	4633401G24Rik|AA409975|AA960159|CD29|Fnrb|Gm9863|gpIIa	integrin beta 1 (fibronectin receptor beta)	protein-coding	promoter-TSS	chr8:128684219-128686797
CHD4_shared_peak_436	chr1	55024447	55028091	+	13.4	NA	intron (NM_031179, intron 1 of 24)	intron (NM_031179, intron 1 of 24)	1209	NM_031179	81898	Mm.279736	NM_031179	ENSMUSG00000025982	Sf3b1	155kDa|2810001M05Rik|AA409119|Prp10|SAP155|SF3b155|TA-8|Targ4	splicing factor 3b, subunit 1	protein-coding	intron	chr1:55024447-55028091
CHD4_shared_peak_33896	chr9	108853713	108854601	+	13.4	NA	5' UTR (NM_134420, exon 1 of 18)	5' UTR (NM_134420, exon 1 of 18)	114	NM_134420	171429	Mm.45201	NM_134420	ENSMUSG00000023259	Slc26a6	B930010B04Rik|CFEX|Pat-1|Pat1	solute carrier family 26, member 6	protein-coding	5' UTR	chr9:108853713-108854601
CHD4_shared_peak_34559	chrX	153142526	153142923	+	13.4	NA	intron (NM_001004154, intron 2 of 10)	B1_Mus1|SINE|Alu	2766	NM_001004154	245670	Mm.190922	NM_001004154	ENSMUSG00000041658	Rragb	-	Ras-related GTP binding B	protein-coding	intron	chrX:153142526-153142923
CHD4_shared_peak_32155	chr8	125669416	125670371	+	13.4	NA	promoter-TSS (NM_028908)	promoter-TSS (NM_028908)	75	NM_028908	74393	Mm.41709	NM_028908	ENSMUSG00000050930	Map10	4933403G14Rik|AI835009|mKIAA1383	microtubule-associated protein 10	protein-coding	promoter-TSS	chr8:125669416-125670371
CHD4_shared_peak_4792	chr11	58167977	58168915	+	13.3	NA	promoter-TSS (NM_001166671)	promoter-TSS (NM_001166671)	93	NM_001166669	216766	Mm.275349	NM_172558	ENSMUSG00000037275	Gemin5	AA407055|AA407208|AI451603|BB194447|C330013N08	gem nuclear organelle associated protein 5	protein-coding	promoter-TSS	chr11:58167977-58168915
CHD4_shared_peak_4036	chr10	128589866	128590733	+	13.3	NA	promoter-TSS (NM_010153)	promoter-TSS (NM_010153)	-664	NM_010153	13867	Mm.373043	NM_010153	ENSMUSG00000018166	Erbb3	C76256|Erbb-3|Erbb3r|Her3	erb-b2 receptor tyrosine kinase 3	protein-coding	promoter-TSS	chr10:128589866-128590733
CHD4_shared_peak_878	chr1	88014926	88015460	+	13.3	NA	Intergenic	RLTR13D3|LTR|ERVK	-6642	NM_001198573	227334	Mm.80484	NM_001033291	ENSMUSG00000005501	Usp40	B230215L03Rik|C730029K03	ubiquitin specific peptidase 40	protein-coding	Intergenic	chr1:88014926-88015460
CHD4_shared_peak_19738	chr2	166903846	166906858	+	13.3	NA	promoter-TSS (NM_023565)	promoter-TSS (NM_023565)	-744	NM_023565	110750	Mm.22417	NM_023565	ENSMUSG00000002718	Cse1l	2610100P18Rik|AA407533|Capts|Cas|Xpo2	chromosome segregation 1-like (S. cerevisiae)	protein-coding	promoter-TSS	chr2:166903846-166906858
CHD4_shared_peak_28935	chr7	38270942	38271864	+	13.3	NA	promoter-TSS (NM_025390)	promoter-TSS (NM_025390)	-55	NM_025390	66161	Mm.22284	NM_025390	ENSMUSG00000030423	Pop4	1110023P21Rik|Rpp29	processing of precursor 4, ribonuclease P/MRP family, (S. cerevisiae)	protein-coding	promoter-TSS	chr7:38270942-38271864
CHD4_shared_peak_25888	chr5	129724470	129725678	+	13.3	NA	promoter-TSS (NM_008095)	promoter-TSS (NM_008095)	-1	NM_008095	14467	Mm.12468	NM_008095	ENSMUSG00000029432	Nipsnap2	AV006093|Gbas	nipsnap homolog 2	protein-coding	promoter-TSS	chr5:129724470-129725678
CHD4_shared_peak_6682	chr12	4801111	4801922	+	13.3	NA	Intergenic	RLTR6-int|LTR|ERV1	-16092	NM_025323	66055	Mm.102627	NM_025323	ENSMUSG00000037361	Sf3b6	0610009D07Rik|6030419K15Rik|AV001342|Sf3b14	splicing factor 3B, subunit 6	protein-coding	Intergenic	chr12:4801111-4801922
CHD4_shared_peak_17288	chr19	53394329	53395171	+	13.3	NA	Intergenic	Intergenic	-4116	NM_172429	76479	Mm.313687	NM_172429	ENSMUSG00000025024	Smndc1	-	survival motor neuron domain containing 1	protein-coding	Intergenic	chr19:53394329-53395171
CHD4_shared_peak_32712	chr9	44498100	44499394	+	13.3	NA	promoter-TSS (NM_030256)	promoter-TSS (NM_030256)	-389	NM_030256	80288	Mm.370270	NM_030256	ENSMUSG00000063382	Bcl9l	B9L|BC003321|BCL9-2|DLNB11	B cell CLL/lymphoma 9-like	protein-coding	promoter-TSS	chr9:44498100-44499394
CHD4_shared_peak_19600	chr2	163194095	163195604	+	13.3	NA	Intergenic	Intergenic	-9337	NM_001363063	269389	Mm.207709	NM_001098799	ENSMUSG00000074607	Tox2	AI851523|AV026525|BI987407|Gcx1|RxHMG1	TOX high mobility group box family member 2	protein-coding	Intergenic	chr2:163194095-163195604
CHD4_shared_peak_22705	chr4	99828933	99829505	+	13.3	NA	promoter-TSS (NM_001362976)	promoter-TSS (NM_001362976)	-61	NM_026348	67733	Mm.257094	NM_026348	ENSMUSG00000028549	Itgb3bp	4930471O16Rik|AU022583|CENP-R	integrin beta 3 binding protein (beta3-endonexin)	protein-coding	promoter-TSS	chr4:99828933-99829505
CHD4_shared_peak_14731	chr17	66519089	66520412	+	13.3	NA	promoter-TSS (NM_024448)	promoter-TSS (NM_024448)	-80	NM_024448	19328	Mm.248313	NM_024448	ENSMUSG00000023460	Rab12	2900054P15Rik|AW555448|C77700	RAB12, member RAS oncogene family	protein-coding	promoter-TSS	chr17:66519089-66520412
CHD4_shared_peak_8231	chr13	23400965	23402068	+	13.3	NA	Intergenic	L1MA8|LINE|L1	22350	NM_013924	30946	Mm.292094	NM_013924	ENSMUSG00000036376	Abt1	-	activator of basal transcription 1	protein-coding	Intergenic	chr13:23400965-23402068
CHD4_shared_peak_12368	chr16	4878710	4881552	+	13.3	NA	promoter-TSS (NM_145359)	promoter-TSS (NM_145359)	-280	NM_145359	207740	Mm.268895	NM_145359	ENSMUSG00000039568	Ubald1	1500031H01Rik|BC013706|Fam100a	UBA-like domain containing 1	protein-coding	promoter-TSS	chr16:4878710-4881552
CHD4_shared_peak_2302	chr10	20951869	20952916	+	13.3	NA	promoter-TSS (NM_026203)	promoter-TSS (NM_026203)	-155	NM_001358561	52906	Mm.253280	NM_026203	ENSMUSG00000019986	Ahi1	1700015F03Rik|Ahi-1|D10Bwg0629e	Abelson helper integration site 1	protein-coding	promoter-TSS	chr10:20951869-20952916
CHD4_shared_peak_22318	chr4	57395953	57396581	+	13.3	NA	Intergenic	RSINE1|SINE|B4	-31975	NR_038179	73349	Mm.393774	NR_038178	NA	1700042G15Rik	-	RIKEN cDNA 1700042G15 gene	ncRNA	Intergenic	chr4:57395953-57396581
CHD4_shared_peak_13842	chr17	24669185	24670174	+	13.3	NA	promoter-TSS (NM_001348231)	promoter-TSS (NM_001348231)	-8	NM_001348231	213753	Mm.219581	NM_183149	ENSMUSG00000041130	Zfp598	BC023040|Ntrap|Znf598	zinc finger protein 598	protein-coding	promoter-TSS	chr17:24669185-24670174
CHD4_shared_peak_7147	chr12	65035816	65037346	+	13.3	NA	intron (NM_177806, intron 1 of 13)	CpG	247	NM_177806	328110	Mm.283339	NM_177806	ENSMUSG00000035597	Prpf39	Srcs1	pre-mRNA processing factor 39	protein-coding	intron	chr12:65035816-65037346
CHD4_shared_peak_18624	chr2	93045330	93048943	+	13.3	NA	promoter-TSS (NM_001368848)	promoter-TSS (NM_001368848)	-971	NM_001177536	100042784	Mm.102816	NM_001177536	ENSMUSG00000075028	Prdm11	8030443D09Rik|AA163972|Gm29694|Gm707	PR domain containing 11	protein-coding	promoter-TSS	chr2:93045330-93048943
CHD4_shared_peak_30619	chr8	23085632	23087101	+	13.3	NA	intron (NR_102385, intron 5 of 45)	intron (NR_102385, intron 5 of 45)	28107	NM_001277286	11733	Mm.334444	NM_031158	ENSMUSG00000031543	Ank1	Ank-1|nb|pale	ankyrin 1, erythroid	protein-coding	intron	chr8:23085632-23087101
CHD4_shared_peak_17914	chr2	32756668	32757990	+	13.3	NA	promoter-TSS (NR_045485)	promoter-TSS (NR_045485)	95	NM_001369225	30933	Mm.200695	NM_152800	ENSMUSG00000009563	Tor2a	Prosalusin	torsin family 2, member A	protein-coding	promoter-TSS	chr2:32756668-32757990
CHD4_shared_peak_34597	chrX	166238418	166239064	+	13.2	NA	promoter-TSS (NM_001177962)	promoter-TSS (NM_001177962)	-202	NM_023122	14758	Mm.222320	NM_023122	ENSMUSG00000031342	Gpm6b	AI593561|Gpm6|M6B	glycoprotein m6b	protein-coding	promoter-TSS	chrX:166238418-166239064
CHD4_shared_peak_25732	chr5	122760625	122766531	+	13.2	NA	intron (NM_001199676, intron 2 of 16)	intron (NM_001199676, intron 2 of 16)	15832	NM_145358	207565	Mm.289237	NM_145358	ENSMUSG00000029471	Camkk2	6330570N16Rik|AW061083|mKIAA0787	calcium/calmodulin-dependent protein kinase kinase 2, beta	protein-coding	intron	chr5:122760625-122766531
CHD4_shared_peak_32135	chr8	125003113	125003839	+	13.2	NA	Intergenic	B1_Mus2|SINE|Alu	-9565	NM_016909	53424	Mm.5248	NM_016909	ENSMUSG00000056820	Tsnax	R74833|Trax	translin-associated factor X	protein-coding	Intergenic	chr8:125003113-125003839
CHD4_shared_peak_3227	chr10	80368018	80371570	+	13.2	NA	promoter-TSS (NR_038088)	promoter-TSS (NR_038088)	-157	NR_038088	100568459	NA	NR_038088	ENSMUSG00000115783	Bc1	Gm24367	brain cytoplasmic RNA 1	ncRNA	promoter-TSS	chr10:80368018-80371570
CHD4_shared_peak_29159	chr7	63896760	63897340	+	13.2	NA	intron (NM_021366, intron 1 of 1)	CpG	-19807	NM_001256311	381994	Mm.425466	NM_001256311	ENSMUSG00000095061	E030018B13Rik	Gm1697	RIKEN cDNA E030018B13 gene	protein-coding	intron	chr7:63896760-63897340
CHD4_shared_peak_11764	chr15	83226322	83227393	+	13.2	NA	3' UTR (NM_001004150, exon 3 of 3)	3' UTR (NM_001004150, exon 3 of 3)	24872	NM_001170954	239559	Mm.323805	NM_001004150	ENSMUSG00000047878	A4galt	-	alpha 1,4-galactosyltransferase	protein-coding	3' UTR	chr15:83226322-83227393
CHD4_shared_peak_26276	chr5	143621955	143623536	+	13.2	NA	intron (NM_011182, intron 1 of 12)	CpG	298	NM_011182	19159	Mm.281003	NM_011182	ENSMUSG00000018001	Cyth3	AI648983|ARNO3|CLM3|Grp1|Pscd3	cytohesin 3	protein-coding	intron	chr5:143621955-143623536
CHD4_shared_peak_23084	chr4	122885096	122887534	+	13.2	NA	promoter-TSS (NM_001301067)	promoter-TSS (NM_001301067)	-239	NM_001358035	12331	Mm.8687	NM_007598	ENSMUSG00000028656	Cap1	-	CAP, adenylate cyclase-associated protein 1 (yeast)	protein-coding	promoter-TSS	chr4:122885096-122887534
CHD4_shared_peak_26169	chr5	140320962	140325254	+	13.2	NA	intron (NM_001356585, intron 1 of 3)	B1_Mur4|SINE|Alu	1486	NM_001356585	17766	Mm.118846	NM_008637	ENSMUSG00000036639	Nudt1	Mth1	nudix (nucleoside diphosphate linked moiety X)-type motif 1	protein-coding	intron	chr5:140320962-140325254
CHD4_shared_peak_2235	chr10	17721269	17725538	+	13.2	NA	5' UTR (NM_010828, exon 1 of 2)	5' UTR (NM_010828, exon 1 of 2)	175	NM_010828	17684	Mm.272321	NM_010828	ENSMUSG00000039910	Cited2	AI835299|ER154-like|Mrg1|Msg2|p35srj	Cbp/p300-interacting transactivator, with Glu/Asp-rich carboxy-terminal domain, 2	protein-coding	5' UTR	chr10:17721269-17725538
CHD4_shared_peak_34179	chr9	124312190	124312811	+	13.2	NA	intron (NM_001243117, intron 1 of 4)	intron (NM_001243117, intron 1 of 4)	194	NM_001243119	630836	Mm.458553	NM_001243117	ENSMUSG00000074829	2010315B03Rik	BC029716	RIKEN cDNA 2010315B03 gene	protein-coding	intron	chr9:124312190-124312811
CHD4_shared_peak_7226	chr12	71136175	71139815	+	13.2	NA	exon (NM_001163378, exon 1 of 30)	exon (NM_001163378, exon 1 of 30)	1147	NM_029818	76967	Mm.87290	NM_029818	ENSMUSG00000034601	2700049A03Rik	Ta3|Talpid3|mKIAA0586	RIKEN cDNA 2700049A03 gene	protein-coding	exon	chr12:71136175-71139815
CHD4_shared_peak_13203	chr16	70938896	70939436	+	13.2	NA	Intergenic	RLTR13D2|LTR|ERVK	-191910	NR_040561	70972	Mm.399391	NR_040561	ENSMUSG00000116750	4931420L22Rik	-	RIKEN cDNA 4931420L22 gene	ncRNA	Intergenic	chr16:70938896-70939436
CHD4_shared_peak_26182	chr5	140617910	140619697	+	13.2	NA	Intergenic	B2_Mm2|SINE|B2	11462	NM_008494	16848	Mm.12834	NM_008494	ENSMUSG00000029570	Lfng	AW061165	LFNG O-fucosylpeptide 3-beta-N-acetylglucosaminyltransferase	protein-coding	Intergenic	chr5:140617910-140619697
CHD4_shared_peak_5200	chr11	75434200	75434581	+	13.2	NA	intron (NM_008878, intron 8 of 9)	B3|SINE|B2	5111	NM_008878	18816	Mm.279733	NM_008878	ENSMUSG00000038224	Serpinf2	AI747498|Pli|Serpimf2	serine (or cysteine) peptidase inhibitor, clade F, member 2	protein-coding	intron	chr11:75434200-75434581
CHD4_shared_peak_19944	chr2	173097229	173097696	+	13.2	NA	intron (NM_001081387, intron 9 of 10)	intron (NM_001081387, intron 9 of 10)	22063	NM_001355185	664799	Mm.389396	NM_001081387	ENSMUSG00000070495	Ctcfl	Boris	CCCTC-binding factor (zinc finger protein)-like	protein-coding	intron	chr2:173097229-173097696
CHD4_shared_peak_24121	chr4	151604555	151605365	+	13.2	NA	intron (NM_001081557, intron 3 of 23)	intron (NM_001081557, intron 3 of 23)	256808	NM_001195565	100072	Mm.318846	NM_001081557	ENSMUSG00000014592	Camta1	1810059M14Rik|2310058O09Rik|AI316882|AW987475|mKIAA0833	calmodulin binding transcription activator 1	protein-coding	intron	chr4:151604555-151605365
CHD4_shared_peak_26201	chr5	142366792	142368691	+	13.2	NA	Intergenic	CpG	-33756	NM_199068	17425	Mm.24214	NM_010812	ENSMUSG00000056493	Foxk1	A630048H08Rik|AI463295|Gm10868|Mnf	forkhead box K1	protein-coding	Intergenic	chr5:142366792-142368691
CHD4_shared_peak_14329	chr17	36840557	36841321	+	13.2	NA	intron (NM_001286726, intron 2 of 9)	intron (NM_001286726, intron 2 of 9)	3793	NM_001286726	22670	Mm.34587	NM_030698	ENSMUSG00000024457	Trim26	AI462198|Zfp173|Zfp1736	tripartite motif-containing 26	protein-coding	intron	chr17:36840557-36841321
CHD4_shared_peak_26747	chr6	31206899	31208301	+	13.2	NA	intron (NR_110469, intron 1 of 3)	intron (NR_110469, intron 1 of 3)	10874	NR_110469	232685	Mm.443019	NM_144555	ENSMUSG00000044471	Lncpint	Lincpint|MNCb-1768|Pint|linc-Pint	long non-protein coding RNA, Trp53 induced transcript	ncRNA	intron	chr6:31206899-31208301
CHD4_shared_peak_22872	chr4	109215040	109216461	+	13.2	NA	Intergenic	Intergenic	-2663	NM_001285895	108802	Mm.318248	NM_001033226	ENSMUSG00000028558	Calr4	4933403L16Rik|AU017583	calreticulin 4	protein-coding	Intergenic	chr4:109215040-109216461
CHD4_shared_peak_24200	chr4	155769542	155770734	+	13.2	NA	3' UTR (NM_147776, exon 4 of 4)	3' UTR (NM_147776, exon 4 of 4)	4423	NM_147776	246228	Mm.26515	NM_147776	ENSMUSG00000042116	Vwa1	4932416A11Rik|WARP	von Willebrand factor A domain containing 1	protein-coding	3' UTR	chr4:155769542-155770734
CHD4_shared_peak_33301	chr9	72267851	72268315	+	13.2	NA	Intergenic	MMETn-int|LTR|ERVK	-6805	NM_001311105	235469	Mm.242791	NM_146224	ENSMUSG00000038535	Zfp280d	A930005F02Rik|BC027163|Suhw4|ZNF634|Znf280d	zinc finger protein 280D	protein-coding	Intergenic	chr9:72267851-72268315
CHD4_shared_peak_6741	chr12	11220996	11223874	+	13.2	NA	Intergenic	Intergenic	-13487	NM_019544	56184	Mm.117113	NM_019544	ENSMUSG00000047002	Msgn1	Msgn|pMsgn1	mesogenin 1	protein-coding	Intergenic	chr12:11220996-11223874
CHD4_shared_peak_2959	chr10	69203571	69205186	+	13.1	NA	Intergenic	(TAGA)n|Simple_repeat|Simple_repeat	-4174	NM_001252636	69288	Mm.26659	NM_001081347	ENSMUSG00000019944	Rhobtb1	1700008H16Rik|3110048G13Rik|AI173445|AI573858|AV350930	Rho-related BTB domain containing 1	protein-coding	Intergenic	chr10:69203571-69205186
CHD4_shared_peak_842	chr1	86524763	86534329	+	13.1	NA	exon (NM_001360830, exon 3 of 5)	exon (NM_001360830, exon 3 of 5)	2989	NM_001360830	19231	Mm.19187	NM_008972	ENSMUSG00000026238	Ptma	Thym	prothymosin alpha	protein-coding	exon	chr1:86524763-86534329
CHD4_shared_peak_2608	chr10	43540320	43542681	+	13.1	NA	promoter-TSS (NM_026411)	promoter-TSS (NM_026411)	-482	NM_026411	67851	Mm.209953	NM_026411	ENSMUSG00000019797	1700021F05Rik	-	RIKEN cDNA 1700021F05 gene	protein-coding	promoter-TSS	chr10:43540320-43542681
CHD4_shared_peak_12100	chr15	98906535	98907113	+	13.1	NA	intron (NM_029098, intron 13 of 16)	B2_Mm1a|SINE|B2	-8284	NM_007857	13363	Mm.324688	NM_007857	ENSMUSG00000023000	Dhh	C78960	desert hedgehog	protein-coding	intron	chr15:98906535-98907113
CHD4_shared_peak_28714	chr7	28436498	28437320	+	13.1	NA	promoter-TSS (NM_001290550)	promoter-TSS (NM_001290550)	-538	NM_001290550	63986	Mm.194536	NM_022024	ENSMUSG00000060791	Gmfg	0610039G16Rik|2310057N07Rik|AI324845	glia maturation factor, gamma	protein-coding	promoter-TSS	chr7:28436498-28437320
CHD4_shared_peak_5525	chr11	87447482	87450104	+	13.1	NA	intron (NM_031386, intron 2 of 30)	U3|snRNA|snRNA	21202	NM_001199293	83560	Mm.440758	NM_031386	ENSMUSG00000010342	Tex14	C85585	testis expressed gene 14	protein-coding	intron	chr11:87447482-87450104
CHD4_shared_peak_26945	chr6	47593978	47595874	+	13.1	NA	5' UTR (NM_001146689, exon 1 of 20)	5' UTR (NM_001146689, exon 1 of 20)	104	NM_007971	14056	Mm.246688	NM_007971	ENSMUSG00000029687	Ezh2	Enx-1|Enx1h|KMT6|mKIAA4065	enhancer of zeste 2 polycomb repressive complex 2 subunit	protein-coding	5' UTR	chr6:47593978-47595874
CHD4_shared_peak_6921	chr12	32378050	32380171	+	13.1	NA	exon (NM_001162903, exon 1 of 1)	exon (NM_001162903, exon 1 of 1)	321	NM_001162903	72123	Mm.341352	NM_028111	ENSMUSG00000090946	Ccdc71l	2010109K11Rik|AV375874	coiled-coil domain containing 71 like	protein-coding	exon	chr12:32378050-32380171
CHD4_shared_peak_8757	chr13	55184912	55187537	+	13.1	NA	Intergenic	MMVL30-int|LTR|ERV1	-23558	NM_008739	18193	Mm.168965	NM_008739	ENSMUSG00000021488	Nsd1	AI528500|KMT3B	nuclear receptor-binding SET-domain protein 1	protein-coding	Intergenic	chr13:55184912-55187537
CHD4_shared_peak_23750	chr4	139335574	139339500	+	13.1	NA	Intergenic	Intergenic	15039	NM_001356476	69902	Mm.27871	NM_023536	ENSMUSG00000028741	Mrto4	2610012O22Rik|Mg684|Mrt4	mRNA turnover 4, ribosome maturation factor	protein-coding	Intergenic	chr4:139335574-139339500
CHD4_shared_peak_8246	chr13	23521696	23522103	+	13.1	NA	Intergenic	tRNA-Ser-AGY|tRNA|tRNA	-9145	NM_153173	69386	Mm.158272	NM_153173	ENSMUSG00000060981	Hist1h4h	1700024H08Rik	histone cluster 1, H4h	protein-coding	Intergenic	chr13:23521696-23522103
CHD4_shared_peak_23715	chr4	138815799	138818288	+	13.1	NA	intron (NM_001122954, intron 2 of 5)	L1MA4A|LINE|L1	2214	NM_011110	18784	Mm.486532	NM_011110	ENSMUSG00000041193	Pla2g5	PLA2|sPLA2	phospholipase A2, group V	protein-coding	intron	chr4:138815799-138818288
CHD4_shared_peak_2426	chr10	30808654	30809451	+	13.1	NA	Intergenic	L1MC4|LINE|L1	-5726	NM_001358842	211329	Mm.297903	NM_172495	ENSMUSG00000039697	Ncoa7	9030406N13Rik	nuclear receptor coactivator 7	protein-coding	Intergenic	chr10:30808654-30809451
CHD4_shared_peak_22622	chr4	94429913	94430512	+	13.1	NA	Intergenic	RLTR13D3|LTR|ERVK	126584	NM_026368	67770	Mm.35170	NM_026368	ENSMUSG00000028578	Caap1	5830433M19Rik|AI536248|CAAP	caspase activity and apoptosis inhibitor 1	protein-coding	Intergenic	chr4:94429913-94430512
CHD4_shared_peak_15892	chr18	61176201	61178316	+	13.1	NA	promoter-TSS (NM_134134)	promoter-TSS (NM_134134)	-208	NM_134134	106894	Mm.22574	NM_134134	ENSMUSG00000024622	Hmgxb3	2510002C16Rik|A630042L21Rik|AI413166|mKIAA0194	HMG box domain containing 3	protein-coding	promoter-TSS	chr18:61176201-61178316
CHD4_shared_peak_206	chr1	35474456	35475142	+	13.1	NA	Intergenic	RLTR13D2|LTR|ERVK	-593601	NM_015818	50785	Mm.213566	NM_015818	ENSMUSG00000045216	Hs6st1	6Ost1	heparan sulfate 6-O-sulfotransferase 1	protein-coding	Intergenic	chr1:35474456-35475142
CHD4_shared_peak_25912	chr5	130221622	130223306	+	13.1	NA	5' UTR (NM_027854, exon 1 of 7)	5' UTR (NM_027854, exon 1 of 7)	129	NM_027854	71667	Mm.258508	NM_027854	ENSMUSG00000053094	Tmem248	0610007L01Rik|A930023A16Rik|AW557951|G430067H08Rik	transmembrane protein 248	protein-coding	5' UTR	chr5:130221622-130223306
CHD4_shared_peak_18945	chr2	125055443	125056048	+	13.1	NA	Intergenic	B3|SINE|B2	-12382	NM_175034	317750	Mm.330538	NM_175034	ENSMUSG00000035183	Slc24a5	F630045L20Rik|JSX|NCKX5|NCX5|Oca6	solute carrier family 24, member 5	protein-coding	Intergenic	chr2:125055443-125056048
CHD4_shared_peak_14967	chr17	80372624	80374110	+	13.1	NA	exon (NM_001145452, exon 15 of 18)	exon (NM_001145452, exon 15 of 18)	175	NR_028385	791338	Mm.204722	NR_028385	NA	Gm10190	-	predicted gene 10190	ncRNA	exon	chr17:80372624-80374110
CHD4_shared_peak_21400	chr3	122104212	122105064	+	13.1	NA	intron (NM_007378, intron 13 of 49)	intron (NM_007378, intron 13 of 49)	60178	NM_007378	11304	Mm.3918	NM_007378	ENSMUSG00000028125	Abca4	AW050280|Abc10|Abcr|D430003I15Rik|RmP	ATP-binding cassette, sub-family A (ABC1), member 4	protein-coding	intron	chr3:122104212-122105064
CHD4_shared_peak_16350	chr19	3818942	3819943	+	13.1	NA	Intergenic	Intergenic	31374	NR_162795	114482860	NA	NR_162795	NA	Mir12192	mmu-mir-12192	microRNA mir-12192	ncRNA	Intergenic	chr19:3818942-3819943
CHD4_shared_peak_22175	chr4	45799003	45802265	+	13.1	NA	intron (NM_028270, intron 1 of 1)	intron (NM_028270, intron 1 of 1)	1612	NM_028270	72535	Mm.331583	NM_028270	ENSMUSG00000035561	Aldh1b1	2700007F14Rik	aldehyde dehydrogenase 1 family, member B1	protein-coding	intron	chr4:45799003-45802265
CHD4_shared_peak_14635	chr17	56761319	56764670	+	13.1	NA	Intergenic	Intergenic	-1757	NM_001360405	224907	Mm.293973	NM_144858	ENSMUSG00000007603	Dus3l	AI662135|AW557805	dihydrouridine synthase 3-like (S. cerevisiae)	protein-coding	Intergenic	chr17:56761319-56764670
CHD4_shared_peak_29170	chr7	64287071	64288163	+	13.1	NA	promoter-TSS (NM_172742)	promoter-TSS (NM_172742)	-53	NM_172742	233315	Mm.214959	NM_172742	ENSMUSG00000030522	Mtmr10	BB128963|C79734	myotubularin related protein 10	protein-coding	promoter-TSS	chr7:64287071-64288163
CHD4_shared_peak_18469	chr2	80314878	80316057	+	13.1	NA	promoter-TSS (NM_024181)	promoter-TSS (NM_024181)	1	NM_024181	66861	Mm.21762	NM_024181	ENSMUSG00000027006	Dnajc10	1200006L06Rik|D2Ertd706e|ERdj5|JPDI	DnaJ heat shock protein family (Hsp40) member C10	protein-coding	promoter-TSS	chr2:80314878-80316057
CHD4_shared_peak_18303	chr2	70661249	70662223	+	13.1	NA	non-coding (NR_027343, exon 1 of 11)	non-coding (NR_027343, exon 1 of 11)	227	NR_027343	70231	Mm.271950	NM_027352	ENSMUSG00000014959	Gorasp2	0610011A07Rik|2410043M02Rik|5730520M13Rik|9430094F20Rik|AW552058|GOLPH2|GRASP55|GRS2|p59	golgi reassembly stacking protein 2	protein-coding	non-coding	chr2:70661249-70662223
CHD4_shared_peak_34160	chr9	122922945	122923577	+	13.1	NA	intron (NM_009544, intron 1 of 3)	CpG	183	NM_009544	22646	Mm.290595	NM_009544	ENSMUSG00000057895	Zfp105	AW557864	zinc finger protein 105	protein-coding	intron	chr9:122922945-122923577
CHD4_shared_peak_8759	chr13	55197971	55199815	+	13.1	NA	Intergenic	B1_Mus2|SINE|Alu	-10889	NM_008739	18193	Mm.168965	NM_008739	ENSMUSG00000021488	Nsd1	AI528500|KMT3B	nuclear receptor-binding SET-domain protein 1	protein-coding	Intergenic	chr13:55197971-55199815
CHD4_shared_peak_6019	chr11	102156256	102156801	+	13	NA	promoter-TSS (NM_029649)	promoter-TSS (NM_029649)	-121	NM_029649	76547	Mm.46529	NM_029649	ENSMUSG00000020921	Tmem101	2610511E22Rik	transmembrane protein 101	protein-coding	promoter-TSS	chr11:102156256-102156801
CHD4_shared_peak_24729	chr5	58106707	58107562	+	13	NA	intron (NM_001310608, intron 3 of 3)	intron (NM_001310608, intron 3 of 3)	345864	NR_046190	78163	Mm.243828	NR_046190	ENSMUSG00000105234	4930459L07Rik	-	RIKEN cDNA 4930459L07 gene	ncRNA	intron	chr5:58106707-58107562
CHD4_shared_peak_21507	chr3	131278792	131279264	+	13	NA	Intergenic	RLTR13D|LTR|ERVK	-6927	NM_008212	15107	Mm.260164	NM_008212	ENSMUSG00000027984	Hadh	AA409008|AU019341|AW742602|HCDH|Hadhsc|Schad	hydroxyacyl-Coenzyme A dehydrogenase	protein-coding	Intergenic	chr3:131278792-131279264
CHD4_shared_peak_31864	chr8	115588162	115590494	+	13	NA	Intergenic	Intergenic	117566	NM_001025577	17132	Mm.275549	NM_001025577	ENSMUSG00000055435	Maf	2810401A20Rik|A230108G15Rik|AW047063|c-maf	avian musculoaponeurotic fibrosarcoma oncogene homolog	protein-coding	Intergenic	chr8:115588162-115590494
CHD4_shared_peak_24374	chr5	23753622	23754909	+	13	NA	intron (NM_178403, intron 8 of 15)	intron (NM_178403, intron 8 of 15)	25398	NM_001289781	78697	Mm.58660	NM_178403	ENSMUSG00000057541	Pus7	C330017I15Rik	pseudouridylate synthase 7	protein-coding	intron	chr5:23753622-23754909
CHD4_shared_peak_14184	chr17	33781067	33782035	+	13	NA	promoter-TSS (NM_020581)	promoter-TSS (NM_020581)	24	NM_020581	57875	Mm.196189	NM_020581	ENSMUSG00000002289	Angptl4	Arp4|Bk89|Fiaf|Hfarp|Ng27|Pgar|Pgarg|Pp1158	angiopoietin-like 4	protein-coding	promoter-TSS	chr17:33781067-33782035
CHD4_shared_peak_24693	chr5	51995209	51996664	+	13	NA	Intergenic	Intergenic	140081	NR_105845	102466648	NA	NR_105845	ENSMUSG00000098726	Mir6417	Gm27334|mmu-mir-6417	microRNA 6417	ncRNA	Intergenic	chr5:51995209-51996664
CHD4_shared_peak_30588	chr8	19979761	19980870	+	13	NA	intron (NM_001270553, intron 6 of 9).2	CpG	250739	NM_001270553	100861668	Mm.491087	NM_001270553	ENSMUSG00000095294	Gm21119	-	predicted gene, 21119	protein-coding	intron	chr8:19979761-19980870
CHD4_shared_peak_2167	chr10	8518158	8519767	+	13	NA	promoter-TSS (NM_177387)	promoter-TSS (NM_177387)	-137	NM_177387	338362	Mm.41163	NM_177387	ENSMUSG00000047712	Ust	D930010O20Rik|UA2OST	uronyl-2-sulfotransferase	protein-coding	promoter-TSS	chr10:8518158-8519767
CHD4_shared_peak_25658	chr5	121397091	121398479	+	13	NA	promoter-TSS (NM_172722)	promoter-TSS (NM_172722)	-210	NM_172722	231713	Mm.33919	NM_172722	ENSMUSG00000042719	Naa25	4833422K13Rik|A630046C11|AI450868|C330023M02Rik|Mdm20	N(alpha)-acetyltransferase 25, NatB auxiliary subunit	protein-coding	promoter-TSS	chr5:121397091-121398479
CHD4_shared_peak_1461	chr1	152618390	152618930	+	13	NA	intron (NM_001346119, intron 2 of 17)	B3|SINE|B2	6557	NM_016846	19731	Mm.245270	NM_016846	ENSMUSG00000026482	Rgl1	Rgl|mKIAA0959	ral guanine nucleotide dissociation stimulator,-like 1	protein-coding	intron	chr1:152618390-152618930
CHD4_shared_peak_19960	chr2	173585469	173587186	+	13	NA	intron (NR_027957, intron 13 of 14)	CpG	-8054	NM_001199955	70065	Mm.425115	NM_027303	ENSMUSG00000027517	Ankrd60	1700019A24Rik|1700030G11Rik	ankyrin repeat domain 60	protein-coding	intron	chr2:173585469-173587186
CHD4_shared_peak_23954	chr4	147124490	147125598	+	13	NA	Intergenic	CpG	-56608	NR_045446	71270	Mm.460830	NR_045446	ENSMUSG00000093617	4933438K21Rik	-	RIKEN cDNA 4933438K21 gene	ncRNA	Intergenic	chr4:147124490-147125598
CHD4_shared_peak_17875	chr2	32078489	32079859	+	13	NA	intron (NM_175511, intron 1 of 1)	intron (NM_175511, intron 1 of 1)	4531	NM_175511	241303	Mm.250441	NM_175511	ENSMUSG00000050592	Fam78a	A130092J06Rik	family with sequence similarity 78, member A	protein-coding	intron	chr2:32078489-32079859
CHD4_shared_peak_8180	chr13	21222219	21223588	+	13	NA	Intergenic	Intergenic	42972	NM_009054	19720	Mm.314056	NM_009054	ENSMUSG00000021326	Trim27	AW538890|Gm19403|Rfp	tripartite motif-containing 27	protein-coding	Intergenic	chr13:21222219-21223588
CHD4_shared_peak_33683	chr9	100548394	100548820	+	13	NA	Intergenic	RLTR49|LTR|ERVK	-2473	NM_010878	17973	Mm.181485	NM_010878	ENSMUSG00000032475	Nck1	6330586M15Rik|D230010O13Rik|Nck|Nck-1	non-catalytic region of tyrosine kinase adaptor protein 1	protein-coding	Intergenic	chr9:100548394-100548820
CHD4_shared_peak_32171	chr8	126190819	126191317	+	13	NA	intron (NM_001363500, intron 2 of 7)	RLTR13A3|LTR|ERVK	51943	NM_001363500	210027	Mm.405238	NM_175434	ENSMUSG00000057060	Slc35f3	B230375D17Rik	solute carrier family 35, member F3	protein-coding	intron	chr8:126190819-126191317
CHD4_shared_peak_21961	chr4	32100671	32101695	+	13	NA	Intergenic	L1MB3|LINE|L1	137076	NM_009316	26409	Mm.258589	NM_009316	ENSMUSG00000028284	Map3k7	B430101B05|C87327|Tak1	mitogen-activated protein kinase kinase kinase 7	protein-coding	Intergenic	chr4:32100671-32101695
CHD4_shared_peak_13865	chr17	25272812	25274495	+	13	NA	promoter-TSS (NM_001357694)	promoter-TSS (NM_001357694)	-59	NM_001357694	22196	Mm.240044	NM_011665	ENSMUSG00000015120	Ube2i	5830467E05Rik|UBC9|Ubce2i|Ubce9	ubiquitin-conjugating enzyme E2I	protein-coding	promoter-TSS	chr17:25272812-25274495
CHD4_shared_peak_1655	chr1	165240709	165241103	+	13	NA	Intergenic	B1_Mus1|SINE|Alu	-3946	NM_001357411	226591	Mm.21520	NM_145513	ENSMUSG00000040843	Tiprl	1810011K17Rik	TIP41, TOR signalling pathway regulator-like (S. cerevisiae)	protein-coding	Intergenic	chr1:165240709-165241103
CHD4_shared_peak_27196	chr6	66895986	66897357	+	13	NA	promoter-TSS (NM_001177558)	promoter-TSS (NM_001177558)	-220	NM_001177558	14701	Mm.234342	NM_025278	ENSMUSG00000036402	Gng12	2010305F15Rik|AA536815|AI115529|AI314170|AI842738	guanine nucleotide binding protein (G protein), gamma 12	protein-coding	promoter-TSS	chr6:66895986-66897357
CHD4_shared_peak_23202	chr4	127059567	127062167	+	13	NA	intron (NM_001356311, intron 1 of 8)	intron (NM_001356311, intron 1 of 8)	287	NM_001356311	68310	Mm.273806	NM_026670	ENSMUSG00000043872	Zmym1	5830412B09Rik|AW209050	zinc finger, MYM domain containing 1	protein-coding	intron	chr4:127059567-127062167
CHD4_shared_peak_20538	chr3	63411414	63414409	+	12.9	NA	Intergenic	Intergenic	-26340	NR_153189	102637430	Mm.209619	NR_153189	ENSMUSG00000104336	Gm34240	-	predicted gene, 34240	ncRNA	Intergenic	chr3:63411414-63414409
CHD4_shared_peak_17386	chr19	57403291	57404452	+	12.9	NA	Intergenic	Intergenic	42862	NM_145505	226252	Mm.358870	NM_145505	ENSMUSG00000033478	Fam160b1	AI450540|mKIAA1600	family with sequence similarity 160, member B1	protein-coding	Intergenic	chr19:57403291-57404452
CHD4_shared_peak_13789	chr17	23585911	23586791	+	12.9	NA	promoter-TSS (NM_001356268)	promoter-TSS (NM_001356268)	-99	NM_001356268	22654	Mm.40326	NM_011747	ENSMUSG00000062012	Zfp13	AI835008|Krox-8|Zfp-13	zinc finger protein 13	protein-coding	promoter-TSS	chr17:23585911-23586791
CHD4_shared_peak_2626	chr10	45256631	45257330	+	12.9	NA	Intergenic	RMER6C|LTR|ERVK	-32325	NM_024286	78977	Mm.24748	NM_024286	ENSMUSG00000019848	Popdc3	AA682104|Pop3	popeye domain containing 3	protein-coding	Intergenic	chr10:45256631-45257330
CHD4_shared_peak_24922	chr5	74973739	74975761	+	12.9	NA	Intergenic	Intergenic	25556	NR_045866	619945	Mm.359372	NM_001037908	ENSMUSG00000072874	Gm6116	EG619945	predicted gene 6116	ncRNA	Intergenic	chr5:74973739-74975761
CHD4_shared_peak_12062	chr15	98092842	98093843	+	12.9	NA	5' UTR (NM_144851, exon 1 of 18)	5' UTR (NM_144851, exon 1 of 18)	227	NM_144851	223870	Mm.384023	NM_144851	ENSMUSG00000033075	Senp1	2310046A20Rik|D15Ertd528e|E330036L07Rik|suPr-2	SUMO1/sentrin specific peptidase 1	protein-coding	5' UTR	chr15:98092842-98093843
CHD4_shared_peak_8474	chr13	41000051	41001315	+	12.9	NA	promoter-TSS (NM_026550)	promoter-TSS (NM_026550)	-327	NM_026550	68083	Mm.24789	NM_026550	ENSMUSG00000038683	Pak1ip1	5830431I15Rik|5930415H02Rik|AA419825|AI314040|AW556169|Gdpd1|PIP1	PAK1 interacting protein 1	protein-coding	promoter-TSS	chr13:41000051-41001315
CHD4_shared_peak_652	chr1	72306462	72307978	+	12.9	NA	promoter-TSS (NM_009533)	promoter-TSS (NM_009533)	-201	NM_009533	22596	Mm.246952	NM_009533	ENSMUSG00000026187	Xrcc5	AI314015|CTC85|CTCBF|Ku80|Ku86	X-ray repair complementing defective repair in Chinese hamster cells 5	protein-coding	promoter-TSS	chr1:72306462-72307978
CHD4_shared_peak_7868	chr12	105983064	105984109	+	12.9	NA	Intergenic	Intergenic	-26677	NM_001029843	22367	Mm.2981	NM_011705	ENSMUSG00000021115	Vrk1	51PK	vaccinia related kinase 1	protein-coding	Intergenic	chr12:105983064-105984109
CHD4_shared_peak_12680	chr16	23107164	23108601	+	12.9	NA	intron (NR_110335, intron 1 of 11)	CpG	414	NM_013506	13682	Mm.260084	NM_013506	ENSMUSG00000022884	Eif4a2	4833432N07Rik|BM-010|Ddx2b|Eif4|eIF-4A-II|eIF4A-II	eukaryotic translation initiation factor 4A2	protein-coding	intron	chr16:23107164-23108601
CHD4_shared_peak_29447	chr7	81211877	81214338	+	12.9	NA	promoter-TSS (NM_008803)	promoter-TSS (NM_008803)	-158	NM_008803	18584	Mm.371577	NM_008803	ENSMUSG00000025584	Pde8a	AI551852|Pde8	phosphodiesterase 8A	protein-coding	promoter-TSS	chr7:81211877-81214338
CHD4_shared_peak_33582	chr9	96096393	96099205	+	12.9	NA	Intergenic	ERVB4_1B-I_MM-int|LTR|ERVK	-21630	NM_001368879	235533	Mm.213651	NM_177352	ENSMUSG00000041440	Gk5	AV095337|C330018K18Rik|G630067D24Rik	glycerol kinase 5 (putative)	protein-coding	Intergenic	chr9:96096393-96099205
CHD4_shared_peak_7643	chr12	86805098	86805893	+	12.9	NA	Intergenic	Intergenic	71126	NM_001195767	627607	Mm.341880	NM_001195767	ENSMUSG00000059114	Lrrc74a	EG627607|Gm6772|Lrrc74	leucine rich repeat containing 74A	protein-coding	Intergenic	chr12:86805098-86805893
CHD4_shared_peak_13259	chr16	78576095	78577817	+	12.9	NA	promoter-TSS (NM_025967)	promoter-TSS (NM_025967)	-268	NM_025967	67102	Mm.37332	NM_025967	ENSMUSG00000022864	D16Ertd472e	1700010I10Rik|2310009O17Rik|E330003K22Rik|Eurl	DNA segment, Chr 16, ERATO Doi 472, expressed	protein-coding	promoter-TSS	chr16:78576095-78577817
CHD4_shared_peak_31794	chr8	111298630	111307823	+	12.9	NA	Intergenic	MURVY-LTR|LTR|ERV1	-3004	NM_146218	234736	Mm.334816	NM_146218	ENSMUSG00000033596	Rfwd3	BC027246	ring finger and WD repeat domain 3	protein-coding	Intergenic	chr8:111298630-111307823
CHD4_shared_peak_3586	chr10	95712086	95713922	+	12.9	NA	Intergenic	B1_Mm|SINE|Alu	-148858	NM_001358996	71207	Mm.24397	NM_027722	ENSMUSG00000020029	Nudt4	4933436C10Rik|DIPP-2|DIPP2|DIPP2alpha|DIPP2beta|HDCMB47P	nudix (nucleoside diphosphate linked moiety X)-type motif 4	protein-coding	Intergenic	chr10:95712086-95713922
CHD4_shared_peak_6591	chr11	120796149	120797173	+	12.9	NA	promoter-TSS (NM_026824)	promoter-TSS (NM_026824)	-266	NM_026824	68730	Mm.180622	NM_026824	ENSMUSG00000025155	Dus1l	1110032N12Rik	dihydrouridine synthase 1-like (S. cerevisiae)	protein-coding	promoter-TSS	chr11:120796149-120797173
CHD4_shared_peak_28459	chr7	15945565	15946544	+	12.9	NA	promoter-TSS (NM_133831)	promoter-TSS (NM_133831)	54	NM_133831	68077	Mm.277634	NM_133831	ENSMUSG00000041560	Nop53	5330430H08Rik|9430097C02Rik|AU041936|AW536441|Gltscr2|PICT-1|R74911	NOP53 ribosome biogenesis factor	protein-coding	promoter-TSS	chr7:15945565-15946544
CHD4_shared_peak_9167	chr13	93191737	93193131	+	12.9	NA	promoter-TSS (NM_133905)	promoter-TSS (NM_133905)	-17	NR_154997	100715	Mm.242865	NM_133905	ENSMUSG00000042167	Tent2	8030446C20Rik|AI649009|GLD-2|Gld2|Papd4	terminal nucleotidyltransferase 2	protein-coding	promoter-TSS	chr13:93191737-93193131
CHD4_shared_peak_17726	chr2	27479204	27480607	+	12.9	NA	Intergenic	Intergenic	-4232	NM_001113574	67382	Mm.28721	NM_023336	ENSMUSG00000026918	Brd3	2410084F24Rik|AW060456|Fsrg2|ORFX|RINGL3	bromodomain containing 3	protein-coding	Intergenic	chr2:27479204-27480607
CHD4_shared_peak_23729	chr4	139096235	139097025	+	12.9	NA	Intergenic	Lx8|LINE|L1	-3660	NM_008675	17965	Mm.9404	NM_008675	ENSMUSG00000041120	Nbl1	D4H1S1733E|DAN|Dana|NO3	NBL1, DAN family BMP antagonist	protein-coding	Intergenic	chr4:139096235-139097025
CHD4_shared_peak_27252	chr6	72122638	72123470	+	12.9	NA	promoter-TSS (NR_045163)	promoter-TSS (NR_045163)	-114	NR_045163	71265	Mm.442035	NR_045163	ENSMUSG00000108709	4933431G14Rik	4930565C19Rik	RIKEN cDNA 4933431G14 gene	ncRNA	promoter-TSS	chr6:72122638-72123470
CHD4_shared_peak_19598	chr2	163016968	163018607	+	12.9	NA	intron (NM_001356522, intron 1 of 12)	intron (NM_001356522, intron 1 of 12)	434	NM_172150	245866	Mm.34034	NM_172150	ENSMUSG00000017858	Ift52	BC037708|NGD5	intraflagellar transport 52	protein-coding	intron	chr2:163016968-163018607
CHD4_shared_peak_17095	chr19	43881231	43882664	+	12.9	NA	intron (NM_028029, intron 4 of 15)	intron (NM_028029, intron 4 of 15)	-2179	NM_001306088	71972	Mm.159024	NM_028029	ENSMUSG00000025195	Dnmbp	2410003L07Rik|2410003M15Rik|TUBA	dynamin binding protein	protein-coding	intron	chr19:43881231-43882664
CHD4_shared_peak_4333	chr11	23665450	23666987	+	12.9	NA	promoter-TSS (NR_157299)	promoter-TSS (NR_157299)	226	NR_156455	74467	Mm.29536	NM_028304	ENSMUSG00000020280	Pus10	2810013G11Rik|4933435A13Rik|AU014648|C77560|Ccdc139	pseudouridylate synthase 10	protein-coding	promoter-TSS	chr11:23665450-23666987
CHD4_shared_peak_19278	chr2	151493981	151494779	+	12.8	NA	exon (NM_001291074, exon 1 of 9)	exon (NM_001291074, exon 1 of 9)	198	NM_198326	386649	Mm.419479	NM_198326	ENSMUSG00000027455	Nsfl1c	Munc-18c|Stxbp3a|p47	NSFL1 (p97) cofactor (p47)	protein-coding	exon	chr2:151493981-151494779
CHD4_shared_peak_28813	chr7	30293109	30293814	+	12.8	NA	intron (NM_001360763, intron 2 of 13)	intron (NM_001360763, intron 2 of 13)	1766	NM_001081114	76686	Mm.159258	NM_001081114	ENSMUSG00000013921	Clip3	1500005P14Rik|AI844915|Clipr-59	CAP-GLY domain containing linker protein 3	protein-coding	intron	chr7:30293109-30293814
CHD4_shared_peak_6755	chr12	12420950	12421645	+	12.8	NA	Intergenic	Intergenic	-28822	NR_045829	70858	Mm.410838	NR_045829	ENSMUSG00000114136	4921511I17Rik	-	RIKEN cDNA 4921511I17 gene	ncRNA	Intergenic	chr12:12420950-12421645
CHD4_shared_peak_20713	chr3	84706933	84707446	+	12.8	NA	Intergenic	B3|SINE|B2	40997	NM_177260	320782	Mm.107370	NM_177260	ENSMUSG00000056498	Tmem154	9930117H01Rik	transmembrane protein 154	protein-coding	Intergenic	chr3:84706933-84707446
CHD4_shared_peak_29318	chr7	74822657	74823639	+	12.8	NA	Intergenic	(CA)n|Simple_repeat|Simple_repeat	-207063	NR_131122	75205	Mm.399304	NR_131122	ENSMUSG00000108803	4930533N22Rik	Gm44904	RIKEN cDNA 4930533N22 gene	ncRNA	Intergenic	chr7:74822657-74823639
CHD4_shared_peak_31726	chr8	107501902	107505115	+	12.8	NA	intron (NM_025830, intron 6 of 23)	intron (NM_025830, intron 6 of 23)	-47736	NR_029553	387158	NA	NR_029553	ENSMUSG00000065439	Mir140	Mirn140|mir-140|mmu-mir-140	microRNA 140	ncRNA	intron	chr8:107501902-107505115
CHD4_shared_peak_26863	chr6	38590706	38591138	+	12.8	NA	intron (NM_001331223, intron 8 of 12)	B2_Mm2|SINE|B2	35199	NM_001331223	192196	Mm.276133	NM_138680	ENSMUSG00000029823	Luc7l2	4930471C18Rik|AA522013|AU015269|CGI59|Cgi74	LUC7-like 2 (S. cerevisiae)	protein-coding	intron	chr6:38590706-38591138
CHD4_shared_peak_21060	chr3	97157482	97159087	+	12.8	NA	promoter-TSS (NM_019800)	promoter-TSS (NM_019800)	-493	NM_019800	66659	Mm.101368	NM_019800	ENSMUSG00000028093	Acp6	5730559A09Rik|ACPL1|AU022842|mPACPL1	acid phosphatase 6, lysophosphatidic	protein-coding	promoter-TSS	chr3:97157482-97159087
CHD4_shared_peak_23151	chr4	124741787	124743383	+	12.8	NA	exon (NM_008385, exon 2 of 24)	exon (NM_008385, exon 2 of 24)	735	NR_126474	16330	Mm.296202	NM_008385	ENSMUSG00000028894	Inpp5b	5PTase|AW260155|INPP5P	inositol polyphosphate-5-phosphatase B	protein-coding	exon	chr4:124741787-124743383
CHD4_shared_peak_3560	chr10	95323403	95324357	+	12.8	NA	promoter-TSS (NM_001330138)	promoter-TSS (NM_001330138)	-171	NM_001330138	12905	Mm.473739	NM_009950	ENSMUSG00000045867	Cradd	RAIDD	CASP2 and RIPK1 domain containing adaptor with death domain	protein-coding	promoter-TSS	chr10:95323403-95324357
CHD4_shared_peak_8130	chr13	14178158	14179446	+	12.8	NA	intron (NM_194262, intron 17 of 23)	B1_Mur3|SINE|Alu	115018	NM_194262	94246	Mm.439784	NM_194262	ENSMUSG00000039219	Arid4b	BCAA|BRCAA1|RBBP1L1|Rbp1l1|SAP180	AT rich interactive domain 4B (RBP1-like)	protein-coding	intron	chr13:14178158-14179446
CHD4_shared_peak_26885	chr6	39319204	39320125	+	12.8	NA	Intergenic	Intergenic	57771	NR_155076	72144	Mm.482167	NM_028123	ENSMUSG00000029924	Slc37a3	2610507O21Rik|AU044904	solute carrier family 37 (glycerol-3-phosphate transporter), member 3	protein-coding	Intergenic	chr6:39319204-39320125
CHD4_shared_peak_9799	chr14	27803871	27804374	+	12.8	NA	intron (NM_177814, intron 3 of 15)	intron (NM_177814, intron 3 of 15)	181715	NM_001347497	238988	Mm.318004	NM_177814	ENSMUSG00000040640	Erc2	6430531D06|CAST|CAST1/ERC2|D14Ertd171e|ELKS2alpha	ELKS/RAB6-interacting/CAST family member 2	protein-coding	intron	chr14:27803871-27804374
CHD4_shared_peak_15372	chr18	16768955	16769451	+	12.8	NA	intron (NM_007664, intron 2 of 15)	intron (NM_007664, intron 2 of 15)	40043	NM_007664	12558	Mm.257437	NM_007664	ENSMUSG00000024304	Cdh2	CDHN|N-CAD|Ncad	cadherin 2	protein-coding	intron	chr18:16768955-16769451
CHD4_shared_peak_34632	chrY	4154206	4155508	+	12.8	NA	Intergenic	SYNREP_MM|Satellite|Satellite	383184	NM_001270516	100862398	Mm.4711	NM_001270516	ENSMUSG00000095948	Gm21708	Rbm|Rbmy1a1	predicted gene, 21708	protein-coding	Intergenic	chrY:4154206-4155508
CHD4_shared_peak_25164	chr5	103397217	103398311	+	12.8	NA	Intergenic	Intergenic	-27428	NM_011204	19249	Mm.3414	NM_011204	ENSMUSG00000034573	Ptpn13	AI324989|PTP-BL|PTPL1|Ptpri|RIP	protein tyrosine phosphatase, non-receptor type 13	protein-coding	Intergenic	chr5:103397217-103398311
CHD4_shared_peak_12309	chr15	103169019	103170293	+	12.8	NA	Intergenic	L3b|LINE|CR1	-6372	NM_027885	71726	Mm.254820	NM_027885	ENSMUSG00000036061	Smug1	1200013B09Rik|A930006H09Rik|C85220	single-strand selective monofunctional uracil DNA glycosylase	protein-coding	Intergenic	chr15:103169019-103170293
CHD4_shared_peak_25510	chr5	115488954	115494825	+	12.8	NA	Intergenic	Intergenic	-7405	NM_133760	75387	Mm.332616	NM_133760	ENSMUSG00000029524	Sirt4	4930596O17Rik	sirtuin 4	protein-coding	Intergenic	chr5:115488954-115494825
CHD4_shared_peak_16487	chr19	6173975	6175274	+	12.8	NA	Intergenic	RMER17C|LTR|ERVK	-9786	NM_001165919	622554	Mm.159757	NM_001165919	ENSMUSG00000024786	Majin	1700123I01Rik	membrane anchored junction protein	protein-coding	Intergenic	chr19:6173975-6175274
CHD4_shared_peak_32865	chr9	54698883	54699930	+	12.8	NA	promoter-TSS (NM_021422)	promoter-TSS (NM_021422)	123	NM_001357875	58233	Mm.489676	NM_021422	ENSMUSG00000032285	Dnaja4	1110021L12Rik|AV358213|Dj4|Hsj4|mmDjA4	DnaJ heat shock protein family (Hsp40) member A4	protein-coding	promoter-TSS	chr9:54698883-54699930
CHD4_shared_peak_12976	chr16	38069727	38070444	+	12.8	NA	Intergenic	RLTR17C_Mm|LTR|ERVK	-18916	NM_001347232	56637	Mm.394930	NM_019827	ENSMUSG00000022812	Gsk3b	7330414F15Rik|8430431H08Rik|C86142|GSK-3|GSK-3beta|GSK3	glycogen synthase kinase 3 beta	protein-coding	Intergenic	chr16:38069727-38070444
CHD4_shared_peak_19676	chr2	164906033	164906555	+	12.8	NA	intron (NM_199027, intron 6 of 27)	B3A|SINE|B2	5456	NM_199027	329559	Mm.330776	NM_199027	ENSMUSG00000039834	Zfp335	1810045J01Rik|NIF-1|Nif1|Znf335	zinc finger protein 335	protein-coding	intron	chr2:164906033-164906555
CHD4_shared_peak_1533	chr1	155557711	155558691	+	12.7	NA	promoter-TSS (NM_026683)	promoter-TSS (NM_026683)	81	NM_001145781	72482	Mm.288249	NM_026683	ENSMUSG00000033701	Acbd6	0610010G04Rik|2610100E10Rik	acyl-Coenzyme A binding domain containing 6	protein-coding	promoter-TSS	chr1:155557711-155558691
CHD4_shared_peak_25101	chr5	99339520	99342949	+	12.7	NA	intron (NR_030692, intron 3 of 3)	intron (NR_030692, intron 3 of 3)	-88307	NM_181318	320292	Mm.259074	NM_145839	ENSMUSG00000089809	Rasgef1b	4732452O09Rik|GPIgamma4|Gpig4	RasGEF domain family, member 1B	protein-coding	intron	chr5:99339520-99342949
CHD4_shared_peak_20899	chr3	93443222	93448465	+	12.7	NA	exon (NM_001163098, exon 2 of 2)	exon (NM_001163098, exon 2 of 2)	3513	NM_001163098	99681	Mm.316671	NM_001163098	ENSMUSG00000052415	Tchh	AHF|AI597080|Thh	trichohyalin	protein-coding	exon	chr3:93443222-93448465
CHD4_shared_peak_26960	chr6	47830235	47830784	+	12.7	NA	promoter-TSS (NM_177882)	promoter-TSS (NM_177882)	-4	NM_177882	330301	Mm.128149	NM_177882	ENSMUSG00000051499	Zfp786	A730012O14Rik|Znf786	zinc finger protein 786	protein-coding	promoter-TSS	chr6:47830235-47830784
CHD4_shared_peak_10852	chr15	6386316	6387526	+	12.7	NA	5' UTR (NM_001310446, exon 1 of 14)	5' UTR (NM_001310446, exon 1 of 14)	173	NM_001037905	13132	Mm.240830	NM_023118	ENSMUSG00000022150	Dab2	5730435J12Rik|AA960054|AI957090|D15Wsu122e|D630005B22Rik|Doc-2|Doc2|p96	disabled 2, mitogen-responsive phosphoprotein	protein-coding	5' UTR	chr15:6386316-6387526
CHD4_shared_peak_21103	chr3	100225062	100226105	+	12.7	NA	Intergenic	Intergenic	63120	NR_104341	14547	Mm.279228	NM_010269	ENSMUSG00000027865	Gdap2	C77050|D3Ertd801e	ganglioside-induced differentiation-associated-protein 2	protein-coding	Intergenic	chr3:100225062-100226105
CHD4_shared_peak_80	chr1	14336151	14336800	+	12.7	NA	Intergenic	RLTR13D3|LTR|ERVK	-26276	NM_010164	14048	Mm.250185	NM_010164	ENSMUSG00000025932	Eya1	bor	EYA transcriptional coactivator and phosphatase 1	protein-coding	Intergenic	chr1:14336151-14336800
CHD4_shared_peak_5976	chr11	101441092	101442762	+	12.7	NA	promoter-TSS (NM_011289)	promoter-TSS (NM_011289)	-318	NM_011289	19942	Mm.340658	NM_011289	ENSMUSG00000063316	Rpl27	-	ribosomal protein L27	protein-coding	promoter-TSS	chr11:101441092-101442762
CHD4_shared_peak_28763	chr7	29232079	29235359	+	12.7	NA	Intergenic	B1_Mur1|SINE|Alu	-1197	NM_001033525	52150	Mm.24877	NM_001033525	ENSMUSG00000046410	Kcnk6	D7Ertd764e|Toss|Twik2	potassium inwardly-rectifying channel, subfamily K, member 6	protein-coding	Intergenic	chr7:29232079-29235359
CHD4_shared_peak_27766	chr6	114919862	114923020	+	12.7	NA	5' UTR (NM_177683, exon 1 of 5)	5' UTR (NM_177683, exon 1 of 5)	380	NM_177683	232334	Mm.268357	NM_177683	ENSMUSG00000030315	Vgll4	BC048841|VGL-4	vestigial like family member 4	protein-coding	5' UTR	chr6:114919862-114923020
CHD4_shared_peak_3675	chr10	105840973	105841727	+	12.7	NA	promoter-TSS (NM_025602)	promoter-TSS (NM_025602)	30	NM_001359640	216292	Mm.250875	NM_207522	ENSMUSG00000036009	Mettl25	-	methyltransferase like 25	protein-coding	promoter-TSS	chr10:105840973-105841727
CHD4_shared_peak_6350	chr11	115501492	115505003	+	12.7	NA	intron (NM_008258, intron 1 of 4)	intron (NM_008258, intron 1 of 4)	11146	NM_008258	15374	Mm.1775	NM_008258	ENSMUSG00000020737	Jpt1	Hn1	Jupiter microtubule associated homolog 1	protein-coding	intron	chr11:115501492-115505003
CHD4_shared_peak_4701	chr11	53769810	53770701	+	12.7	NA	promoter-TSS (NM_001159396)	promoter-TSS (NM_001159396)	-218	NM_001159396	16362	Mm.105218	NM_008390	ENSMUSG00000018899	Irf1	AU020929|Irf-1	interferon regulatory factor 1	protein-coding	promoter-TSS	chr11:53769810-53770701
CHD4_shared_peak_27332	chr6	82808193	82809861	+	12.7	NA	Intergenic	ID_B1|SINE|B4	-34573	NM_013820	15277	Mm.255848	NM_013820	ENSMUSG00000000628	Hk2	AI642394|HKII	hexokinase 2	protein-coding	Intergenic	chr6:82808193-82809861
CHD4_shared_peak_26264	chr5	143527409	143528621	+	12.7	NA	promoter-TSS (NM_001347530)	promoter-TSS (NM_001347530)	16	NM_001347530	19353	Mm.292510	NM_009007	ENSMUSG00000001847	Rac1	AL023026|D5Ertd559e	Rac family small GTPase 1	protein-coding	promoter-TSS	chr5:143527409-143528621
CHD4_shared_peak_13366	chr16	91023498	91023870	+	12.7	NA	intron (NR_152264, intron 12 of 17)	L1_Mus3|LINE|L1	-12376	NM_001164483	104015	Mm.187079	NM_001045515	ENSMUSG00000022973	Synj1	A930006D20Rik|AA675315|mKIAA0910	synaptojanin 1	protein-coding	intron	chr16:91023498-91023870
CHD4_shared_peak_20972	chr3	95356677	95358022	+	12.7	NA	promoter-TSS (NM_001163642)	promoter-TSS (NM_001163642)	-147	NM_018877	84505	Mm.490259	NM_018877	ENSMUSG00000015697	Setdb1	AU022152|ESET|KMT1E|mKIAA0067	SET domain, bifurcated 1	protein-coding	promoter-TSS	chr3:95356677-95358022
CHD4_shared_peak_34168	chr9	123528439	123530539	+	12.7	NA	promoter-TSS (NM_001357485)	promoter-TSS (NM_001357485)	-264	NM_030692	83493	Mm.273671	NM_030692	ENSMUSG00000025240	Sacm1l	SAC1|Sac1p|mKIAA0851	SAC1 suppressor of actin mutations 1-like (yeast)	protein-coding	promoter-TSS	chr9:123528439-123530539
CHD4_shared_peak_13202	chr16	70313849	70314641	+	12.7	NA	exon (NM_028803, exon 1 of 16)	exon (NM_028803, exon 1 of 16)	296	NM_028803	74185	Mm.396102	NM_028803	ENSMUSG00000022707	Gbe1	2310045H19Rik|2810426P10Rik|D16Ertd536e	glucan (1,4-alpha-), branching enzyme 1	protein-coding	exon	chr16:70313849-70314641
CHD4_shared_peak_29082	chr7	47007815	47009230	+	12.7	NA	promoter-TSS (NM_175318)	promoter-TSS (NM_175318)	-108	NM_175318	101685	Mm.155687	NM_175318	ENSMUSG00000049516	Spty2d1	5830435K17Rik|AI852426|P16H6	SPT2, Suppressor of Ty, domain containing 1 (S. cerevisiae)	protein-coding	promoter-TSS	chr7:47007815-47009230
CHD4_shared_peak_16506	chr19	6877593	6878833	+	12.6	NA	Intergenic	RLTR19-int|LTR|ERVK	-20002	NM_001081291	78317	Mm.329596	NM_198008	ENSMUSG00000047810	Ccdc88b	2610041P08Rik|Ccdc88	coiled-coil domain containing 88B	protein-coding	Intergenic	chr19:6877593-6878833
CHD4_shared_peak_23364	chr4	132463586	132464483	+	12.6	NA	promoter-TSS (NM_026039)	promoter-TSS (NM_026039)	-113	NM_026039	67219	Mm.45929	NM_026039	ENSMUSG00000066042	Med18	2810046C01Rik	mediator complex subunit 18	protein-coding	promoter-TSS	chr4:132463586-132464483
CHD4_shared_peak_34191	chrX	7714199	7716233	+	12.6	NA	Intergenic	Intergenic	-7004	NM_001290792	54636	Mm.305725	NM_172372	ENSMUSG00000039382	Wdr45	C79260|DXImx38e|JM5|Sfc19|WIPI-4|Wdrx1	WD repeat domain 45	protein-coding	Intergenic	chrX:7714199-7716233
CHD4_shared_peak_21422	chr3	122995453	122996679	+	12.6	NA	Intergenic	RLTR17D_Mm|LTR|ERVK	-11619	NM_133857	99526	Mm.491248	NM_133857	ENSMUSG00000039701	Usp53	AA939927|Phxr3|Sp6|mKIAA1350|mbo	ubiquitin specific peptidase 53	protein-coding	Intergenic	chr3:122995453-122996679
CHD4_shared_peak_13852	chr17	24936200	24937822	+	12.6	NA	promoter-TSS (NM_001163449)	promoter-TSS (NM_001163449)	-34	NM_001163449	30957	Mm.43081	NM_013931	ENSMUSG00000024163	Mapk8ip3	BB120594|D17Wsu15e|JIP-3|JSAP1|JSAP1a|JSAP1b|JSAP1c|JSAP1d|Jip3|Syd2|mKIAA1066	mitogen-activated protein kinase 8 interacting protein 3	protein-coding	promoter-TSS	chr17:24936200-24937822
CHD4_shared_peak_16113	chr18	74259370	74260258	+	12.6	NA	Intergenic	RLTR6-int|LTR|ERV1	-8361	NM_001357421	17190	Mm.22522	NM_013594	ENSMUSG00000024561	Mbd1	Cxxc3|PCM1	methyl-CpG binding domain protein 1	protein-coding	Intergenic	chr18:74259370-74260258
CHD4_shared_peak_19073	chr2	130423615	130424785	+	12.6	NA	promoter-TSS (NM_178762)	promoter-TSS (NM_178762)	88	NM_178762	319513	Mm.482539	NM_178762	ENSMUSG00000037773	Pced1a	A930025D01Rik|AI480484|Fam113a	PC-esterase domain containing 1A	protein-coding	promoter-TSS	chr2:130423615-130424785
CHD4_shared_peak_12513	chr16	16201878	16202247	+	12.6	NA	Intergenic	B1_Mus2|SINE|Alu	-11283	NM_026163	67451	Mm.2252	NM_026163	ENSMUSG00000041957	Pkp2	1200008D14Rik|1200012P04Rik|AA516617|Pkp2l	plakophilin 2	protein-coding	Intergenic	chr16:16201878-16202247
CHD4_shared_peak_23538	chr4	134913459	134916128	+	12.6	NA	intron (NM_027935, intron 1 of 6)	CpG	123	NM_027935	71817	Mm.88349	NM_027935	ENSMUSG00000028822	Tmem50a	3200001F09Rik|CAM|Smp1	transmembrane protein 50A	protein-coding	intron	chr4:134913459-134916128
CHD4_shared_peak_23140	chr4	124155602	124155922	+	12.6	NA	Intergenic	(TAGA)n|Simple_repeat|Simple_repeat	238329	NM_017475	54170	Mm.220922	NM_017475	ENSMUSG00000028646	Rragc	AU041672|Gtr2|RAGC|TIB929|YGR163W	Ras-related GTP binding C	protein-coding	Intergenic	chr4:124155602-124155922
CHD4_shared_peak_23948	chr4	146263182	146263781	+	12.6	NA	Intergenic	CpG	-6904	NM_001083918	666532	Mm.392861	NM_001083918	ENSMUSG00000067916	Zfp991	Gm13139	zinc finger protein 991	protein-coding	Intergenic	chr4:146263182-146263781
CHD4_shared_peak_33667	chr9	99575234	99576278	+	12.6	NA	promoter-TSS (NM_031403)	promoter-TSS (NM_031403)	-30	NM_001368298	83703	Mm.31324	NM_031403	ENSMUSG00000032469	Dbr1	AW018415	debranching RNA lariats 1	protein-coding	promoter-TSS	chr9:99575234-99576278
CHD4_shared_peak_33484	chr9	86464485	86465222	+	12.6	NA	promoter-TSS (NM_027394)	promoter-TSS (NM_027394)	63	NM_027394	70348	Mm.53469	NM_027394	ENSMUSG00000032415	Ube2cbp	2610018I03Rik|Ube3d	ubiquitin-conjugating enzyme E2C binding protein	protein-coding	promoter-TSS	chr9:86464485-86465222
CHD4_shared_peak_3360	chr10	83211346	83211802	+	12.6	NA	Intergenic	L2|LINE|L2	126243	NM_177388	338365	Mm.67073	NM_177388	ENSMUSG00000034591	Slc41a2	A230035L05Rik|SLC41A1-L1	solute carrier family 41, member 2	protein-coding	Intergenic	chr10:83211346-83211802
CHD4_shared_peak_22220	chr4	48585574	48588111	+	12.6	NA	intron (NM_021436, intron 1 of 9)	intron (NM_021436, intron 1 of 9)	1668	NM_021436	230157	Mm.422686	NM_021436	ENSMUSG00000028347	Tmeff1	A830033E11|M7365|TR-1|Tr1	transmembrane protein with EGF-like and two follistatin-like domains 1	protein-coding	intron	chr4:48585574-48588111
CHD4_shared_peak_33986	chr9	114389428	114390836	+	12.6	NA	exon (NM_019922, exon 1 of 7)	exon (NM_019922, exon 1 of 7)	580	NM_019922	56693	Mm.20904	NM_019922	ENSMUSG00000032431	Crtap	5730529N23Rik|CASP|Leprel3|P3h5	cartilage associated protein	protein-coding	exon	chr9:114389428-114390836
CHD4_shared_peak_28660	chr7	27283909	27285912	+	12.6	NA	Intergenic	Intergenic	26149	NM_010950	18223	Mm.458153	NM_010950	ENSMUSG00000063160	Numbl	nbl	numb-like	protein-coding	Intergenic	chr7:27283909-27285912
CHD4_shared_peak_1283	chr1	134708936	134713565	+	12.6	NA	intron (NM_001355726, intron 1 of 8)	intron (NM_001355726, intron 1 of 8)	1950	NM_001355726	20980	Mm.5102	NM_009307	ENSMUSG00000026452	Syt2	IP4BP|R74640|mKIAA4194|sytII	synaptotagmin II	protein-coding	intron	chr1:134708936-134713565
CHD4_shared_peak_11604	chr15	78925956	78927490	+	12.5	NA	promoter-TSS (NM_008495)	promoter-TSS (NM_008495)	-2	NM_008495	16852	Mm.43831	NM_008495	ENSMUSG00000068220	Lgals1	AA410090|Gal-1|Galbp|L-14.5|L14|Lect14|galectin-1	lectin, galactose binding, soluble 1	protein-coding	promoter-TSS	chr15:78925956-78927490
CHD4_shared_peak_33913	chr9	109930804	109933487	+	12.5	NA	intron (NM_001205332, intron 1 of 17)	CpG	371	NM_001205331	17758	Mm.217318	NM_008633	ENSMUSG00000032479	Map4	AA407148|MAP-4|Mtap-4|Mtap4	microtubule-associated protein 4	protein-coding	intron	chr9:109930804-109933487
CHD4_shared_peak_28845	chr7	31148709	31153362	+	12.5	NA	non-coding (NR_153431, exon 1 of 19)	non-coding (NR_153431, exon 1 of 19)	136	NM_001360351	52857	Mm.27366	NM_027898	ENSMUSG00000001248	Gramd1a	1300003M23Rik|AI415002|AW547240|D7Bwg0611e	GRAM domain containing 1A	protein-coding	non-coding	chr7:31148709-31153362
CHD4_shared_peak_18637	chr2	93445635	93446203	+	12.5	NA	intron (NM_001136055, intron 1 of 9)	intron (NM_001136055, intron 1 of 9)	6753	NM_001271462	12521	Mm.4261	NM_007656	ENSMUSG00000027215	Cd82	AA682076|AL023070|C33|IA4|Kai1|Tspan27	CD82 antigen	protein-coding	intron	chr2:93445635-93446203
CHD4_shared_peak_12126	chr15	99093785	99094533	+	12.5	NA	Intergenic	Intergenic	-5325	NM_176835	72778	Mm.30544	NM_176835	ENSMUSG00000038009	Dnajc22	2810451A06Rik|AI506245	DnaJ heat shock protein family (Hsp40) member C22	protein-coding	Intergenic	chr15:99093785-99094533
CHD4_shared_peak_10668	chr14	100970771	100971808	+	12.5	NA	Intergenic	Tigger20a|DNA|TcMar-Tigger	228780	NM_029680	76627	Mm.31415	NM_029680	ENSMUSG00000042888	Prr30	1700110M21Rik	proline rich 30	protein-coding	Intergenic	chr14:100970771-100971808
CHD4_shared_peak_27423	chr6	85964588	85965285	+	12.5	NA	Intergenic	Intergenic	-3269	NM_028099	72102	Mm.24007	NM_028099	ENSMUSG00000030002	Dusp11	2010300F21Rik|AI481497	dual specificity phosphatase 11 (RNA/RNP complex 1-interacting)	protein-coding	Intergenic	chr6:85964588-85965285
CHD4_shared_peak_32897	chr9	56900214	56900874	+	12.5	NA	TTS (NM_139001)	TTS (NM_139001)	27827	NM_175483	235406	Mm.191459	NM_175483	ENSMUSG00000032733	Snx33	E130307J07Rik|Sh3px3	sorting nexin 33	protein-coding	TTS	chr9:56900214-56900874
CHD4_shared_peak_2895	chr10	67126437	67127591	+	12.5	NA	promoter-TSS (NM_207221)	promoter-TSS (NM_207221)	-74	NM_207221	108829	Mm.23846	NM_207221	ENSMUSG00000037876	Jmjd1c	5430433L24Rik|D630035I23Rik|Jmjdic|TRIP8	jumonji domain containing 1C	protein-coding	promoter-TSS	chr10:67126437-67127591
CHD4_shared_peak_16765	chr19	23134098	23136591	+	12.5	NA	Intergenic	CpG	-5882	NM_010638	16601	Mm.291595	NM_010638	ENSMUSG00000033863	Klf9	2310051E17Rik|AA589643|BTEB-1|Bteb1|Gm9971	Kruppel-like factor 9	protein-coding	Intergenic	chr19:23134098-23136591
CHD4_shared_peak_17681	chr2	25740266	25741909	+	12.5	NA	TTS (NM_001099301)	TTS (NM_001099301)	4078	NM_001099301	383678	Mm.464561	NM_001099301	ENSMUSG00000079539	Obp2b	Lcn14	odorant binding protein 2B	protein-coding	TTS	chr2:25740266-25741909
CHD4_shared_peak_30974	chr8	48554087	48556082	+	12.5	NA	intron (NM_011857, intron 2 of 28)	CpG	119606	NM_001145937	23965	Mm.42191	NM_011857	ENSMUSG00000031561	Tenm3	2610100B16Rik|Odz1|Odz3|Ten-m3|mKIAA1455	teneurin transmembrane protein 3	protein-coding	intron	chr8:48554087-48556082
CHD4_shared_peak_23303	chr4	130320561	130321169	+	12.5	NA	intron (NM_001355400, intron 5 of 5)	B1_Mus1|SINE|Alu	12127	NM_010174	14077	Mm.388886	NM_010174	ENSMUSG00000028773	Fabp3	Fabph-1|Fabph-4|Fabph1|Fabph4|H-FABP|Mdgi	fatty acid binding protein 3, muscle and heart	protein-coding	intron	chr4:130320561-130321169
CHD4_shared_peak_23108	chr4	123304052	123306082	+	12.5	NA	Intergenic	Intergenic	18612	NM_022033	64059	Mm.270287	NM_022033	ENSMUSG00000076436	Oxct2a	Oxct|Oxct2|Scot|Scot-t1	3-oxoacid CoA transferase 2A	protein-coding	Intergenic	chr4:123304052-123306082
CHD4_shared_peak_19591	chr2	160876017	160876449	+	12.5	NA	Intergenic	B3|SINE|B2	-3243	NM_177263	320799	Mm.436734	NM_177263	ENSMUSG00000035877	Zhx3	1810059C13Rik|4932418O04Rik|9530010N21Rik|Tix1|mKIAA0395	zinc fingers and homeoboxes 3	protein-coding	Intergenic	chr2:160876017-160876449
CHD4_shared_peak_27771	chr6	115543987	115544568	+	12.5	NA	promoter-TSS (NM_199033)	promoter-TSS (NM_199033)	-414	NM_199033	381802	Mm.291208	NM_199033	ENSMUSG00000042389	Tsen2	AU067695	tRNA splicing endonuclease subunit 2	protein-coding	promoter-TSS	chr6:115543987-115544568
CHD4_shared_peak_19332	chr2	152785151	152786566	+	12.5	NA	intron (NM_001289716, intron 2 of 2)	intron (NM_001289716, intron 2 of 2)	31685	NM_053091	84682	Mm.196668	NM_053091	ENSMUSG00000009876	Cox4i2	Cox4b|CoxIV-2	cytochrome c oxidase subunit 4I2	protein-coding	intron	chr2:152785151-152786566
CHD4_shared_peak_11784	chr15	83585872	83586341	+	12.4	NA	intron (NM_183017, intron 5 of 13)	intron (NM_183017, intron 5 of 13)	9051	NM_183017	223723	Mm.46778	NM_183017	ENSMUSG00000016757	Ttll12	BC055368|D430005B17	tubulin tyrosine ligase-like family, member 12	protein-coding	intron	chr15:83585872-83586341
CHD4_shared_peak_2550	chr10	41784806	41785613	+	12.4	NA	intron (NM_026643, intron 1 of 10)	intron (NM_026643, intron 1 of 10)	24454	NM_029132	103268	Mm.338605	NM_026643	ENSMUSG00000019813	Cep57l1	2410017P07Rik|4930484D11Rik|AI607327|cep57R	centrosomal protein 57-like 1	protein-coding	intron	chr10:41784806-41785613
CHD4_shared_peak_31728	chr8	107530301	107530898	+	12.4	NA	intron (NM_025830, intron 8 of 23)	RSINE1|SINE|B4	-20645	NR_029553	387158	NA	NR_029553	ENSMUSG00000065439	Mir140	Mirn140|mir-140|mmu-mir-140	microRNA 140	ncRNA	intron	chr8:107530301-107530898
CHD4_shared_peak_1585	chr1	160212281	160213473	+	12.4	NA	promoter-TSS (NM_009786)	promoter-TSS (NM_009786)	15	NM_009786	12301	Mm.10702	NM_009786	ENSMUSG00000014226	Cacybp	SIP	calcyclin binding protein	protein-coding	promoter-TSS	chr1:160212281-160213473
CHD4_shared_peak_33221	chr9	68653055	68655073	+	12.4	NA	intron (NM_013646, intron 1 of 10)	CpG	278	NM_001289917	19883	Mm.378450	NM_013646	ENSMUSG00000032238	Rora	9530021D13Rik|Nr1f1|ROR1|ROR2|ROR3|nmf267|sg|staggerer|tmgc26	RAR-related orphan receptor alpha	protein-coding	intron	chr9:68653055-68655073
CHD4_shared_peak_28399	chr7	4995663	4997545	+	12.4	NA	promoter-TSS (NM_026741)	promoter-TSS (NM_026741)	-503	NM_026741	68490	Mm.76400	NM_026741	ENSMUSG00000051550	Zfp579	1110003A17Rik|Znf579	zinc finger protein 579	protein-coding	promoter-TSS	chr7:4995663-4997545
CHD4_shared_peak_7669	chr12	87443202	87444190	+	12.4	NA	promoter-TSS (NM_026958)	promoter-TSS (NM_026958)	143	NM_001102565	211064	Mm.486235	NM_001102565	ENSMUSG00000079036	Alkbh1	2700073G19Rik|Abh|Alkbh|alkB|hABH	alkB homolog 1, histone H2A dioxygenase	protein-coding	promoter-TSS	chr12:87443202-87444190
CHD4_shared_peak_8463	chr13	38658239	38660216	+	12.4	NA	promoter-TSS (NM_025380)	promoter-TSS (NM_025380)	-199	NM_025380	66143	Mm.490319	NM_025380	ENSMUSG00000001707	Eef1e1	1110003A02Rik	eukaryotic translation elongation factor 1 epsilon 1	protein-coding	promoter-TSS	chr13:38658239-38660216
CHD4_shared_peak_32991	chr9	59281733	59282831	+	12.4	NA	Intergenic	Intergenic	-9290	NM_028121	72141	Mm.22456	NM_028121	ENSMUSG00000025236	Adpgk	2610017G09Rik|Adp-gk|C77577	ADP-dependent glucokinase	protein-coding	Intergenic	chr9:59281733-59282831
CHD4_shared_peak_34542	chrX	150587683	150589264	+	12.4	NA	promoter-TSS (NM_029943)	promoter-TSS (NM_029943)	-318	NM_029943	77622	Mm.440275	NM_029943	ENSMUSG00000025269	Apex2	C430040P13Rik|ape2	apurinic/apyrimidinic endonuclease 2	protein-coding	promoter-TSS	chrX:150587683-150589264
CHD4_shared_peak_10485	chr14	74714950	74715613	+	12.4	NA	Intergenic	RLTR13A|LTR|ERVK	-17016	NM_001285423	13885	Mm.38055	NM_016903	ENSMUSG00000021996	Esd	Es-10|Es10|FGH|sid478	esterase D/formylglutathione hydrolase	protein-coding	Intergenic	chr14:74714950-74715613
CHD4_shared_peak_9131	chr13	90922880	90923667	+	12.4	NA	intron (NM_024175, intron 1 of 3)	CpG	151	NM_024175	66475	Mm.306302	NM_024175	ENSMUSG00000049517	Rps23	2410044J15Rik	ribosomal protein S23	protein-coding	intron	chr13:90922880-90923667
CHD4_shared_peak_26944	chr6	47498814	47499667	+	12.4	NA	intron (NM_012042, intron 4 of 21)	intron (NM_012042, intron 4 of 21)	44483	NM_001355550	26965	Mm.87611	NM_012042	ENSMUSG00000029686	Cul1	Cul-1	cullin 1	protein-coding	intron	chr6:47498814-47499667
CHD4_shared_peak_9595	chr14	14703074	14703966	+	12.4	NA	intron (NM_001033270, intron 1 of 24)	CpG	495	NM_001360506	218756	Mm.258893	NM_001033270	ENSMUSG00000021733	Slc4a7	E430014N10Rik|NBC3|NBCn1|NBCn1-G|Tg(Thy1-SNCA)12Mjff	solute carrier family 4, sodium bicarbonate cotransporter, member 7	protein-coding	intron	chr14:14703074-14703966
CHD4_shared_peak_28551	chr7	19506481	19509872	+	12.4	NA	promoter-TSS (NM_025960)	promoter-TSS (NM_025960)	194	NM_177692	232946	Mm.64557	NM_177692	ENSMUSG00000057667	Bloc1s3	BC043666|Blos3|E230011O18|rp	biogenesis of lysosomal organelles complex-1, subunit 3	protein-coding	promoter-TSS	chr7:19506481-19509872
CHD4_shared_peak_18447	chr2	78398830	78400060	+	12.4	NA	Intergenic	Intergenic	161898	NM_177843	329436	Mm.235448	NM_177843	NA	Gm14461	A830093M07	predicted gene 14461	protein-coding	Intergenic	chr2:78398830-78400060
CHD4_shared_peak_18767	chr2	112260979	112262301	+	12.4	NA	promoter-TSS (NM_025403)	promoter-TSS (NM_025403)	-286	NM_025403	66181	Mm.272346	NM_025403	ENSMUSG00000027133	Nop10	1110036B12Rik|NOP10P|Nola3	NOP10 ribonucleoprotein	protein-coding	promoter-TSS	chr2:112260979-112262301
CHD4_shared_peak_27179	chr6	63945767	63947056	+	12.4	NA	intron (NM_001370966, intron 4 of 15)	RMER1B|Other|Other	690405	NM_008167	14804	Mm.439651	NM_008167	ENSMUSG00000071424	Grid2	B230104L07Rik|GluD2|GluRdelta2|Lc|Lc<J>|MMS10-AC|Ms10ac|cpr|ho|nmf408|tpr	glutamate receptor, ionotropic, delta 2	protein-coding	intron	chr6:63945767-63947056
CHD4_shared_peak_27701	chr6	108782637	108783737	+	12.4	NA	5' UTR (NM_026011, exon 1 of 7)	5' UTR (NM_026011, exon 1 of 7)	128	NM_026011	67166	Mm.271178	NM_026011	ENSMUSG00000030105	Arl8b	2610313E07Rik|3100002J04Rik|Arl10c|gie1	ADP-ribosylation factor-like 8B	protein-coding	5' UTR	chr6:108782637-108783737
CHD4_shared_peak_23701	chr4	138304548	138304953	+	12.4	NA	promoter-TSS (NM_007838)	promoter-TSS (NM_007838)	12	NM_007838	13200	Mm.7236	NM_007838	ENSMUSG00000028757	Ddost	-	dolichyl-di-phosphooligosaccharide-protein glycotransferase	protein-coding	promoter-TSS	chr4:138304548-138304953
CHD4_shared_peak_5049	chr11	69660107	69663556	+	12.4	NA	intron (NR_125917, intron 1 of 5)	MT2B2|LTR|ERVL	818	NM_001301711	24070	Mm.89579	NM_011900	ENSMUSG00000018761	Mpdu1	LEC35|SL15|Supl15h	mannose-P-dolichol utilization defect 1	protein-coding	intron	chr11:69660107-69663556
CHD4_shared_peak_14617	chr17	56288573	56291577	+	12.4	NA	intron (NM_025836, intron 1 of 7)	intron (NM_025836, intron 1 of 7)	436	NM_025836	66905	Mm.311696	NM_025836	ENSMUSG00000024197	Plin3	1300012C15Rik|M6prbp1|Tip47	perilipin 3	protein-coding	intron	chr17:56288573-56291577
CHD4_shared_peak_13134	chr16	56037307	56039482	+	12.4	NA	promoter-TSS (NM_029092)	promoter-TSS (NM_029092)	-608	NM_029092	52575	Mm.288742	NM_029092	ENSMUSG00000044763	Trmt10c	1300018J16Rik|D16Ertd454e|Rg9mtd1|Rnmtd1	tRNA methyltransferase 10C, mitochondrial RNase P subunit	protein-coding	promoter-TSS	chr16:56037307-56039482
CHD4_shared_peak_9948	chr14	45457304	45457967	+	12.4	NA	Intergenic	Intergenic	-68839	NM_019425	54342	Mm.312945	NM_019425	ENSMUSG00000037722	Gnpnat1	AU017428|AU040593|EMeg32|Gpnat1|Gsnpat	glucosamine-phosphate N-acetyltransferase 1	protein-coding	Intergenic	chr14:45457304-45457967
CHD4_shared_peak_4180	chr11	7230097	7230805	+	12.3	NA	Intergenic	Intergenic	-16528	NM_008343	16009	Mm.29254	NM_008343	ENSMUSG00000020427	Igfbp3	AI649005|IGFBP-3|IGgfbp3	insulin-like growth factor binding protein 3	protein-coding	Intergenic	chr11:7230097-7230805
CHD4_shared_peak_14694	chr17	65700650	65704216	+	12.3	NA	intron (NM_133685, intron 3 of 6)	intron (NM_133685, intron 3 of 6)	-60229	NM_001146002	213272	Mm.255732	NM_153519	ENSMUSG00000050612	Txndc2	AU021712|Sptrx-1|Sptrx1|Trx4	thioredoxin domain containing 2 (spermatozoa)	protein-coding	intron	chr17:65700650-65704216
CHD4_shared_peak_6544	chr11	119913529	119914168	+	12.3	NA	promoter-TSS (NM_001085498)	promoter-TSS (NM_001085498)	38	NM_001085498	208092	Mm.306673	NM_001085498	ENSMUSG00000025371	Chmp6	2400004G01Rik	charged multivesicular body protein 6	protein-coding	promoter-TSS	chr11:119913529-119914168
CHD4_shared_peak_12490	chr16	14327692	14329904	+	12.3	NA	Intergenic	Intergenic	-11466	NM_025345	66086	Mm.42072	NM_025345	ENSMUSG00000022677	Fopnl	0610037P05Rik	Fgfr1op N-terminal like	protein-coding	Intergenic	chr16:14327692-14329904
CHD4_shared_peak_15054	chr17	84185175	84189273	+	12.3	NA	intron (NM_001001806, intron 1 of 1)	CpG	723	NM_001001806	12193	Mm.259321	NM_001001806	ENSMUSG00000045817	Zfp36l2	Brf2|ERF2|Tis11d	zinc finger protein 36, C3H type-like 2	protein-coding	intron	chr17:84185175-84189273
CHD4_shared_peak_31743	chr8	108591080	108592166	+	12.3	NA	Intergenic	L2c|LINE|L2	-6946	NR_077224	109215	Mm.65282	NR_077224	ENSMUSG00000110613	Lncbate1	3010033K07Rik|Lnc-BATE1	brown adipose tissue enriched long non-coding RNA 1	ncRNA	Intergenic	chr8:108591080-108592166
CHD4_shared_peak_8174	chr13	21158692	21161773	+	12.3	NA	Intergenic	Intergenic	-17177	NM_146534	258527	Mm.271440	NM_146534	ENSMUSG00000045474	Olfr1368	MOR256-15	olfactory receptor 1368	protein-coding	Intergenic	chr13:21158692-21161773
CHD4_shared_peak_30734	chr8	31142305	31144538	+	12.3	NA	Intergenic	Intergenic	6537	NR_028522	100217422	NA	NR_028522	ENSMUSG00000088252	Snord13	MBII-136	small nucleolar RNA, C/D box 13	snoRNA	Intergenic	chr8:31142305-31144538
CHD4_shared_peak_11781	chr15	83553691	83555739	+	12.3	NA	intron (NM_001030014, intron 1 of 3)	B2_Mm2|SINE|B2	996	NM_001030014	223722	Mm.37560	NM_001030014	ENSMUSG00000048755	Mcat	AI225907|BC025519	malonyl CoA:ACP acyltransferase (mitochondrial)	protein-coding	intron	chr15:83553691-83555739
CHD4_shared_peak_29207	chr7	66687789	66690569	+	12.3	NA	promoter-TSS (NR_034030)	promoter-TSS (NR_034030)	382	NM_080443	117589	Mm.34785	NM_080443	ENSMUSG00000030509	Asb7	AI449039|Asb-7|D030055C23Rik	ankyrin repeat and SOCS box-containing 7	protein-coding	promoter-TSS	chr7:66687789-66690569
CHD4_shared_peak_21007	chr3	95882074	95883168	+	12.3	NA	promoter-TSS (NM_001033302)	promoter-TSS (NM_001033302)	-393	NM_001033302	229599	Mm.331218	NM_001033302	ENSMUSG00000038550	Ciart	Chrono|Gm129	circadian associated repressor of transcription	protein-coding	promoter-TSS	chr3:95882074-95883168
CHD4_shared_peak_9282	chr13	98890706	98891408	+	12.3	NA	promoter-TSS (NM_001048267)	promoter-TSS (NM_001048267)	-15	NM_001048267	238799	Mm.173286	NM_178716	ENSMUSG00000009470	Tnpo1	AU021749|D13Ertd688e|IPO2|Kpnb2|MIP|MIP1|TRN	transportin 1	protein-coding	promoter-TSS	chr13:98890706-98891408
CHD4_shared_peak_28077	chr6	134640449	134641691	+	12.3	NA	5' UTR (NM_026371, exon 1 of 4)	5' UTR (NM_026371, exon 1 of 4)	130	NM_026371	67774	Mm.41892	NM_026371	ENSMUSG00000042992	Borcs5	5830457J20Rik|AW124643|Loh12cr1	BLOC-1 related complex subunit 5	protein-coding	5' UTR	chr6:134640449-134641691
CHD4_shared_peak_23669	chr4	137770526	137772832	+	12.3	NA	intron (NM_007431, intron 1 of 11)	PB1D10|SINE|Alu	-5204	NM_001287172	11647	Mm.288186	NM_007431	ENSMUSG00000028766	Alpl	ALP|APTNAP|Akp-2|Akp2|TNAP|TNSALP	alkaline phosphatase, liver/bone/kidney	protein-coding	intron	chr4:137770526-137772832
CHD4_shared_peak_27665	chr6	100670370	100671487	+	12.3	NA	exon (NM_181590, exon 1 of 11)	exon (NM_181590, exon 1 of 11)	229	NM_181590	72171	Mm.256022	NM_181590	ENSMUSG00000035378	Shq1	2810403P18Rik|Grim-1	SHQ1 homolog (S. cerevisiae)	protein-coding	exon	chr6:100670370-100671487
CHD4_shared_peak_3191	chr10	79925060	79928616	+	12.3	NA	promoter-TSS (NM_007880)	promoter-TSS (NM_007880)	-205	NM_007880	13496	Mm.301282	NM_007880	ENSMUSG00000019564	Arid3a	Bright|Dri1|Dril1	AT rich interactive domain 3A (BRIGHT-like)	protein-coding	promoter-TSS	chr10:79925060-79928616
CHD4_shared_peak_5480	chr11	86339173	86339644	+	12.3	NA	intron (NM_001080931, intron 3 of 29)	B2_Mm2|SINE|B2	18188	NM_001080931	327987	Mm.341886	NM_001080931	ENSMUSG00000034297	Med13	1110067M05Rik|D030023K18|Thrap1|Trap240	mediator complex subunit 13	protein-coding	intron	chr11:86339173-86339644
CHD4_shared_peak_1752	chr1	171445750	171446798	+	12.3	NA	intron (NM_172647, intron 1 of 9)	B3|SINE|B2	8713	NM_172647	16456	Mm.294882	NM_172647	ENSMUSG00000038235	F11r	9130004G24|AA638916|ESTM33|JAM|JAM-1|JAM-A|Jcam|Jcam1|Ly106	F11 receptor	protein-coding	intron	chr1:171445750-171446798
CHD4_shared_peak_5412	chr11	83270959	83272888	+	12.3	NA	Intergenic	B1F1|SINE|Alu	14803	NM_001166028	237890	Mm.297670	NM_001166028	ENSMUSG00000082101	Slfn14	Gm20|Slfn14-ps	schlafen 14	protein-coding	Intergenic	chr11:83270959-83272888
CHD4_shared_peak_16547	chr19	7523152	7523569	+	12.3	NA	intron (NM_001163505, intron 8 of 12)	intron (NM_001163505, intron 8 of 12)	28922	NM_146091	109168	Mm.264016	NM_146091	ENSMUSG00000024759	Atl3	4633402C03Rik|5730596K20Rik|AI465397|AW228836	atlastin GTPase 3	protein-coding	intron	chr19:7523152-7523569
CHD4_shared_peak_22083	chr4	41753983	41756243	+	12.3	NA	promoter-TSS (NM_001369135)	promoter-TSS (NM_001369135)	-404	NM_001369140	14430	Mm.439669	NM_016658	ENSMUSG00000036073	Galt	AW553376	galactose-1-phosphate uridyl transferase	protein-coding	promoter-TSS	chr4:41753983-41756243
CHD4_shared_peak_7045	chr12	51827830	51830979	+	12.3	NA	5' UTR (NM_144788, exon 1 of 43)	5' UTR (NM_144788, exon 1 of 43)	132	NM_144788	207304	Mm.249391	NM_144788	ENSMUSG00000035247	Hectd1	A630086P08Rik|AI844876|b2b327Clo|opm	HECT domain E3 ubiquitin protein ligase 1	protein-coding	5' UTR	chr12:51827830-51830979
CHD4_shared_peak_21538	chr3	134235338	134236589	+	12.3	NA	promoter-TSS (NM_001004367)	promoter-TSS (NM_001004367)	-532	NM_001004367	319478	Mm.224814	NM_001004367	ENSMUSG00000044365	Cxxc4	9330210J02Rik|C030003J12Rik|Idax	CXXC finger 4	protein-coding	promoter-TSS	chr3:134235338-134236589
CHD4_shared_peak_13334	chr16	90100088	90101693	+	12.3	NA	Intergenic	Intergenic	-41347	NR_033476	100038709	Mm.484070	NR_033476	NA	Gm10789	-	predicted gene 10789	ncRNA	Intergenic	chr16:90100088-90101693
CHD4_shared_peak_33993	chr9	114639022	114640668	+	12.3	NA	intron (NM_153585, intron 1 of 19)	CpG	355	NM_153585	78893	Mm.283708	NM_153585	ENSMUSG00000056167	Cnot10	2600001P13Rik	CCR4-NOT transcription complex, subunit 10	protein-coding	intron	chr9:114639022-114640668
CHD4_shared_peak_17428	chr19	60873288	60874508	+	12.3	NA	intron (NM_007452, intron 1 of 6)	intron (NM_007452, intron 1 of 6)	640	NM_007452	11757	Mm.29821	NM_007452	ENSMUSG00000024997	Prdx3	AW822249|Aop1|D0Tohi1|Ef2l|Mer5|Prx3|SP22|TDXM	peroxiredoxin 3	protein-coding	intron	chr19:60873288-60874508
CHD4_shared_peak_16674	chr19	15796538	15797547	+	12.3	NA	Intergenic	Intergenic	127580	NM_001205339	107272	Mm.289936	NM_177420	ENSMUSG00000024640	Psat1	D8Ertd814e|EPIP|PSA|Psat	phosphoserine aminotransferase 1	protein-coding	Intergenic	chr19:15796538-15797547
CHD4_shared_peak_32206	chr8	126944804	126946546	+	12.3	NA	exon (NM_024214, exon 1 of 5)	exon (NM_024214, exon 1 of 5)	246	NM_024214	67952	Mm.6932	NM_024214	ENSMUSG00000093904	Tomm20	1810060K07Rik|BB284719|Gm19268|MAS20|MOM19|TOM20|mKIAA0016	translocase of outer mitochondrial membrane 20	protein-coding	exon	chr8:126944804-126946546
CHD4_shared_peak_28276	chr6	146577572	146578630	+	12.3	NA	promoter-TSS (NM_138757)	promoter-TSS (NM_138757)	190	NM_026218	67529	Mm.333499	NM_026218	ENSMUSG00000040242	Fgfr1op2	1500031J01Rik	FGFR1 oncogene partner 2	protein-coding	promoter-TSS	chr6:146577572-146578630
CHD4_shared_peak_11516	chr15	76876886	76879306	+	12.2	NA	Intergenic	(CA)n|Simple_repeat|Simple_repeat	-1157	NM_145916	223669	Mm.38948	NM_145916	ENSMUSG00000033669	Zfp7	KRAB20|KRAB7|Krox-2|Zfp-7|Zfp65|Zfp80|Zfp86-rs1|mszf73-2	zinc finger protein 7	protein-coding	Intergenic	chr15:76876886-76879306
CHD4_shared_peak_13797	chr17	23704020	23704441	+	12.2	NA	Intergenic	B3|SINE|B2	-20204	NM_020293	56863	Mm.491368	NM_020293	ENSMUSG00000066720	Cldn9	nmf329	claudin 9	protein-coding	Intergenic	chr17:23704020-23704441
CHD4_shared_peak_21001	chr3	95817700	95820422	+	12.2	NA	promoter-TSS (NM_001081293)	promoter-TSS (NM_001081293)	-108	NM_001368179	75137	Mm.196275	NM_028328	ENSMUSG00000028106	Rprd2	2810036A19Rik|4930535B03Rik|6720469I21Rik|AL022841|AL022940|AU021304|BB077382|mKIAA0460	regulation of nuclear pre-mRNA domain containing 2	protein-coding	promoter-TSS	chr3:95817700-95820422
CHD4_shared_peak_28688	chr7	27688972	27689587	+	12.2	NA	promoter-TSS (NM_001112731)	promoter-TSS (NM_001112731)	-61	NM_001112731	112415	Mm.145362	NM_198417	ENSMUSG00000057093	Zfp607b	C030039L03Rik	zinc finger protein 607B	protein-coding	promoter-TSS	chr7:27688972-27689587
CHD4_shared_peak_28899	chr7	35646289	35647809	+	12.2	NA	intron (NM_019746, intron 1 of 5)	CpG	433	NM_019746	56330	Mm.371609	NM_019746	ENSMUSG00000030417	Pdcd5	2200003D22Rik|AA408513|Tfar19	programmed cell death 5	protein-coding	intron	chr7:35646289-35647809
CHD4_shared_peak_5828	chr11	98342482	98345509	+	12.2	NA	Intergenic	B3|SINE|B2	-4411	NM_144828	19049	Mm.45372	NM_144828	ENSMUSG00000061718	Ppp1r1b	AU040756|DARPP-32|Darpp32	protein phosphatase 1, regulatory inhibitor subunit 1B	protein-coding	Intergenic	chr11:98342482-98345509
CHD4_shared_peak_31814	chr8	111676273	111678278	+	12.2	NA	Intergenic	Intergenic	12399	NR_106044	102466993	NA	NR_106044	ENSMUSG00000099129	Mir7076	Gm27318|mmu-mir-7076	microRNA 7076	ncRNA	Intergenic	chr8:111676273-111678278
CHD4_shared_peak_32192	chr8	126735224	126737441	+	12.2	NA	Intergenic	Intergenic	-112688	NR_151740	414091	Mm.240068	NM_001033546	NA	A630001O12Rik	Gm45803	RIKEN cDNA A630001O12 gene	ncRNA	Intergenic	chr8:126735224-126737441
CHD4_shared_peak_29237	chr7	67950148	67954076	+	12.2	NA	promoter-TSS (NM_010513)	promoter-TSS (NM_010513)	-145	NM_010513	16001	Mm.275742	NM_010513	ENSMUSG00000005533	Igf1r	A330103N21Rik|CD221|D930020L01|IGF-1R|hyft	insulin-like growth factor I receptor	protein-coding	promoter-TSS	chr7:67950148-67954076
CHD4_shared_peak_5360	chr11	79702074	79705479	+	12.2	NA	Intergenic	Intergenic	-8193	NR_029579	387188	NA	NR_029579	ENSMUSG00000065395	Mir193a	Mir193|Mirn193|mir-193a|mmu-mir-193|mmu-mir-193a	microRNA 193a	ncRNA	Intergenic	chr11:79702074-79705479
CHD4_shared_peak_15263	chr18	7692266	7693864	+	12.2	NA	Intergenic	CpG	-66202	NM_001081287	75739	Mm.133293	NM_001081287	ENSMUSG00000057440	Mpp7	1110068J02Rik|2810038M04Rik|5430426E14Rik|AI415104|Gm955	membrane protein, palmitoylated 7 (MAGUK p55 subfamily member 7)	protein-coding	Intergenic	chr18:7692266-7693864
CHD4_shared_peak_14515	chr17	47928916	47930384	+	12.2	NA	Intergenic	B3|SINE|B2	-5018	NM_001110825	74123	Mm.240062	NM_028767	ENSMUSG00000023991	Foxp4	1200010K03Rik|2310007G05Rik|mFKHLA	forkhead box P4	protein-coding	Intergenic	chr17:47928916-47930384
CHD4_shared_peak_6696	chr12	5303891	5304380	+	12.2	NA	intron (NM_001164493, intron 1 of 13)	LTR16C|LTR|ERVL	71547	NM_001164493	208439	Mm.388281	NM_001164493	ENSMUSG00000020627	Klhl29	A230106N14Rik|Gm68|Kbtbd9|mKIAA1921	kelch-like 29	protein-coding	intron	chr12:5303891-5304380
CHD4_shared_peak_9391	chr13	105612748	105613136	+	12.2	NA	Intergenic	RLTR13D|LTR|ERVK	169249	NM_008308	15550	Mm.4716	NM_008308	ENSMUSG00000021721	Htr1a	Gpcr18	5-hydroxytryptamine (serotonin) receptor 1A	protein-coding	Intergenic	chr13:105612748-105613136
CHD4_shared_peak_14732	chr17	66522045	66524037	+	12.2	NA	Intergenic	Tigger6a|DNA|TcMar-Tigger	-3371	NM_024448	19328	Mm.248313	NM_024448	ENSMUSG00000023460	Rab12	2900054P15Rik|AW555448|C77700	RAB12, member RAS oncogene family	protein-coding	Intergenic	chr17:66522045-66524037
CHD4_shared_peak_2320	chr10	22874971	22877296	+	12.2	NA	Intergenic	Intergenic	-55990	NM_011545	21412	Mm.16497	NM_011545	ENSMUSG00000045680	Tcf21	Pod-1|Pod1|bHLHa23|capsulin|epc|epicardin	transcription factor 21	protein-coding	Intergenic	chr10:22874971-22877296
CHD4_shared_peak_34574	chrX	159987955	159988391	+	12.2	NA	promoter-TSS (NM_001163085)	promoter-TSS (NM_001163085)	-31	NM_001163085	270672	Mm.386889	NM_001163085	ENSMUSG00000031303	Map3k15	BC031147|MEKK15	mitogen-activated protein kinase kinase kinase 15	protein-coding	promoter-TSS	chrX:159987955-159988391
CHD4_shared_peak_26348	chr5	146866992	146867700	+	12.2	NA	Intergenic	Intergenic	22275	NM_026864	68895	Mm.266978	NM_026864	ENSMUSG00000029641	Rasl11a	1110065D03Rik|AI852031	RAS-like, family 11, member A	protein-coding	Intergenic	chr5:146866992-146867700
CHD4_shared_peak_28858	chr7	34317280	34325219	+	12.2	NA	Intergenic	Intergenic	-35640	NM_172741	233103	Mm.491097	NM_172741	ENSMUSG00000066571	4931406P16Rik	AA553327|mKIAA0355	RIKEN cDNA 4931406P16 gene	protein-coding	Intergenic	chr7:34317280-34325219
CHD4_shared_peak_9995	chr14	47418227	47418810	+	12.2	NA	promoter-TSS (NM_144553)	promoter-TSS (NM_144553)	-111	NM_144553	218977	Mm.240543	NM_144553	ENSMUSG00000037544	Dlgap5	C77459|C86398|Dap-5|Dlg7|Hurp|mKIAA0008	DLG associated protein 5	protein-coding	promoter-TSS	chr14:47418227-47418810
CHD4_shared_peak_23170	chr4	125930924	125932314	+	12.2	NA	Intergenic	Intergenic	-9216	NR_015560	72395	Mm.112888	NR_015560	ENSMUSG00000085562	2610028E06Rik	BB043107	RIKEN cDNA 2610028E06 gene	ncRNA	Intergenic	chr4:125930924-125932314
CHD4_shared_peak_28441	chr7	12897702	12898734	+	12.2	NA	intron (NM_001290442, intron 1 of 1)	B1_Mus2|SINE|Alu	409	NM_001290442	232878	Mm.40706	NM_001001447	ENSMUSG00000054715	Zscan22	AW227621|D530006B18Rik|Hkr2	zinc finger and SCAN domain containing 22	protein-coding	intron	chr7:12897702-12898734
CHD4_shared_peak_33534	chr9	89958231	89963589	+	12.2	NA	intron (NM_011245, intron 5 of 26)	(TAGA)n|Simple_repeat|Simple_repeat	51135	NM_011245	19417	Mm.44561	NM_011245	ENSMUSG00000032356	Rasgrf1	AI844718|CDC25|CDC25Mm|Gnrp|Grf1|Grfbeta|P190-A|Ras-GRF1|p190|p190RhoGEF	RAS protein-specific guanine nucleotide-releasing factor 1	protein-coding	intron	chr9:89958231-89963589
CHD4_shared_peak_33122	chr9	64810712	64812211	+	12.2	NA	5' UTR (NM_001162917, exon 2 of 35)	5' UTR (NM_001162917, exon 2 of 35)	450	NM_001162917	102442	Mm.222473	NM_176935	ENSMUSG00000053641	Dennd4a	AI115600|AI851943|F730015K02Rik	DENN/MADD domain containing 4A	protein-coding	5' UTR	chr9:64810712-64812211
CHD4_shared_peak_23387	chr4	132767413	132769956	+	12.2	NA	exon (NM_011284, exon 2 of 9)	exon (NM_011284, exon 2 of 9)	324	NM_011284	19891	Mm.2870	NM_011284	ENSMUSG00000028884	Rpa2	AA409079|AI325195|AU020965|RPA34|Rf-A2	replication protein A2	protein-coding	exon	chr4:132767413-132769956
CHD4_shared_peak_30932	chr8	46973950	46974581	+	12.2	NA	Intergenic	RLTR13D2|LTR|ERVK	-12622	NM_177304	320981	Mm.211429	NM_177304	ENSMUSG00000038173	Enpp6	4833421B01Rik|B830047L21Rik|D8Ertd514e|E-NPP 6|GPC-Cpde|Npp6	ectonucleotide pyrophosphatase/phosphodiesterase 6	protein-coding	Intergenic	chr8:46973950-46974581
CHD4_shared_peak_16864	chr19	28989683	28992525	+	12.2	NA	intron (NM_025950, intron 1 of 6)	intron (NM_025950, intron 1 of 6)	752	NM_001302382	67072	Mm.78875	NM_025950	ENSMUSG00000024780	Cdc37l1	2700033A15Rik|BB159850|Cdc37l|Harc	cell division cycle 37-like 1	protein-coding	intron	chr19:28989683-28992525
CHD4_shared_peak_10349	chr14	65717749	65719302	+	12.1	NA	intron (NM_001168318, intron 3 of 7)	intron (NM_001168318, intron 3 of 7)	52122	NM_028903	71145	Mm.83840	NM_028903	ENSMUSG00000022032	Scara5	4932433F15Rik|4933425F03Rik|AV278087|Tesr	scavenger receptor class A, member 5	protein-coding	intron	chr14:65717749-65719302
CHD4_shared_peak_20289	chr3	37418783	37420810	+	12.1	NA	promoter-TSS (NM_001163511)	promoter-TSS (NM_001163511)	-154	NM_001163511	57815	Mm.172679	NM_021343	ENSMUSG00000027722	Spata5	2510048F20Rik|C78064|Spaf	spermatogenesis associated 5	protein-coding	promoter-TSS	chr3:37418783-37420810
CHD4_shared_peak_27477	chr6	87850310	87851374	+	12.1	NA	intron (NM_001355195, intron 1 of 4)	CpG	264	NM_013493	12785	Mm.290251	NM_013493	ENSMUSG00000030057	Cnbp	AA408710|Cnbp1|Znf9	cellular nucleic acid binding protein	protein-coding	intron	chr6:87850310-87851374
CHD4_shared_peak_1400	chr1	143837387	143842324	+	12.1	NA	Intergenic	Intergenic	62577	NM_019562	56207	Mm.261004	NM_019562	ENSMUSG00000018189	Uchl5	5830413B11Rik|Uch37	ubiquitin carboxyl-terminal esterase L5	protein-coding	Intergenic	chr1:143837387-143842324
CHD4_shared_peak_23769	chr4	139925405	139925895	+	12.1	NA	TTS (NR_045159)	TTS (NR_045159)	7424	NR_045160	71235	Mm.61253	NR_045159	ENSMUSG00000085928	4933427I22Rik	-	RIKEN cDNA 4933427I22 gene	ncRNA	TTS	chr4:139925405-139925895
CHD4_shared_peak_26989	chr6	49073307	49074504	+	12.1	NA	exon (NM_029353, exon 1 of 4)	exon (NM_029353, exon 1 of 4)	110	NM_029353	75593	Mm.439947	NM_029353	ENSMUSG00000029815	Malsu1	2410003K15Rik|Matsu1	mitochondrial assembly of ribosomal large subunit 1	protein-coding	exon	chr6:49073307-49074504
CHD4_shared_peak_21784	chr4	3835135	3836014	+	12.1	NA	promoter-TSS (NM_026147)	promoter-TSS (NM_026147)	81	NM_026147	67427	Mm.21938	NM_026147	ENSMUSG00000028234	Rps20	4632426K06Rik|Dsk4	ribosomal protein S20	protein-coding	promoter-TSS	chr4:3835135-3836014
CHD4_shared_peak_20614	chr3	69323946	69324559	+	12.1	NA	intron (NM_178726, intron 1 of 3)	intron (NM_178726, intron 1 of 3)	7334	NM_178726	242083	Mm.40577	NM_178726	ENSMUSG00000027784	Ppm1l	3222401G13|5930404J21Rik|AI481720|AW045850|PP2C|PP2Cepsilon|Pp2ce|Ppp2ce|mKIAA4175	protein phosphatase 1 (formerly 2C)-like	protein-coding	intron	chr3:69323946-69324559
CHD4_shared_peak_17692	chr2	26139521	26140537	+	12.1	NA	promoter-TSS (NM_001256522)	promoter-TSS (NM_001256522)	477	NM_001256521	109299	Mm.389259	NM_001256521	NA	Tmem250-ps	AI551216|C330006A16Rik	transmembrane protein 250, pseudogene	protein-coding	promoter-TSS	chr2:26139521-26140537
CHD4_shared_peak_26319	chr5	144983078	144983540	+	12.1	NA	TTS (NM_001347531)	TTS (NM_001347531)	-17479	NM_001038627	75788	Mm.27735	NM_029438	ENSMUSG00000038780	Smurf1	4930431E10Rik|mKIAA1625	SMAD specific E3 ubiquitin protein ligase 1	protein-coding	TTS	chr5:144983078-144983540
CHD4_shared_peak_7595	chr12	85338905	85340135	+	12.1	NA	promoter-TSS (NM_145138)	promoter-TSS (NM_145138)	-158	NM_145138	217718	Mm.29071	NM_145138	ENSMUSG00000034290	Nek9	C130021H08Rik	NIMA (never in mitosis gene a)-related expressed kinase 9	protein-coding	promoter-TSS	chr12:85338905-85340135
CHD4_shared_peak_1057	chr1	118458519	118459952	+	12.1	NA	promoter-TSS (NR_027901)	promoter-TSS (NR_027901)	30	NR_027901	68204	Mm.443536	NR_027901	ENSMUSG00000107722	2900060B14Rik	-	RIKEN cDNA 2900060B14 gene	ncRNA	promoter-TSS	chr1:118458519-118459952
CHD4_shared_peak_15424	chr18	24289217	24289836	+	12.1	NA	Intergenic	Intergenic	-49840	NR_152129	328919	Mm.118671	NR_152129	ENSMUSG00000117570	Gm38410	9530053H22	predicted gene, 38410	ncRNA	Intergenic	chr18:24289217-24289836
CHD4_shared_peak_25884	chr5	129669628	129670382	+	12.1	NA	promoter-TSS (NM_172462)	promoter-TSS (NM_172462)	83	NM_172462	22648	Mm.135067	NM_172462	ENSMUSG00000051034	Zfp11	6720465D24|Krox-6|Zfp-11	zinc finger protein 11	protein-coding	promoter-TSS	chr5:129669628-129670382
CHD4_shared_peak_8663	chr13	51328222	51329183	+	12.1	NA	Intergenic	Intergenic	-79916	NM_010101	13610	Mm.136736	NM_010101	ENSMUSG00000067586	S1pr3	AI132464|Edg3|Lpb3|S1p3	sphingosine-1-phosphate receptor 3	protein-coding	Intergenic	chr13:51328222-51329183
CHD4_shared_peak_6108	chr11	104812896	104815997	+	12.1	NA	Intergenic	Intergenic	206446	NM_016780	16416	Mm.87150	NM_016780	ENSMUSG00000020689	Itgb3	CD61|GP3A|INGRB3	integrin beta 3	protein-coding	Intergenic	chr11:104812896-104815997
CHD4_shared_peak_22979	chr4	117209628	117211476	+	12.1	NA	Intergenic	Intergenic	-27928	NM_134471	73804	Mm.247651	NM_134471	ENSMUSG00000028678	Kif2c	4930402F02Rik|ESTM5|Knsl6|MCAK|X83316	kinesin family member 2C	protein-coding	Intergenic	chr4:117209628-117211476
CHD4_shared_peak_24279	chr5	13398824	13399749	+	12.1	NA	promoter-TSS (NM_009152)	promoter-TSS (NM_009152)	-23	NM_009152	20346	Mm.372039	NM_009152	ENSMUSG00000028883	Sema3a	Hsema-I|SEMA1|SemD|Semad|coll-1	sema domain, immunoglobulin domain (Ig), short basic domain, secreted, (semaphorin) 3A	protein-coding	promoter-TSS	chr5:13398824-13399749
CHD4_shared_peak_21279	chr3	108553650	108555035	+	12.1	NA	promoter-TSS (NR_028538)	promoter-TSS (NR_028538)	60	NR_028538	100217438	NA	NR_028538	NA	Scarna2	MBII-382	small Cajal body-specific RNA 2	ncRNA	promoter-TSS	chr3:108553650-108555035
CHD4_shared_peak_19529	chr2	157456849	157457747	+	12.1	NA	exon (NM_009271, exon 4 of 15)	exon (NM_009271, exon 4 of 15)	33005	NM_001025395	20779	Mm.22845	NM_009271	ENSMUSG00000027646	Src	AW259666|pp60c-src	Rous sarcoma oncogene	protein-coding	exon	chr2:157456849-157457747
CHD4_shared_peak_26121	chr5	138155135	138156472	+	12.1	NA	promoter-TSS (NM_019747)	promoter-TSS (NM_019747)	-59	NM_019747	56314	Mm.19274	NM_019747	ENSMUSG00000037007	Zfp113	4732456B05Rik|mKIAA4229	zinc finger protein 113	protein-coding	promoter-TSS	chr5:138155135-138156472
CHD4_shared_peak_30562	chr8	13869135	13870192	+	12.1	NA	promoter-TSS (NM_181854)	promoter-TSS (NM_181854)	22	NM_001363455	101994	Mm.289346	NM_181854	ENSMUSG00000047710	Champ1	AA675043|AI116001|D8Ertd457e|D8Ertd569e|Zfp828|Znf828|mKIAA1802	chromosome alignment maintaining phosphoprotein 1	protein-coding	promoter-TSS	chr8:13869135-13870192
CHD4_shared_peak_15260	chr18	7608245	7610582	+	12.1	NA	intron (NM_001081287, intron 1 of 16)	SUBTEL_sa|Satellite|Satellite	-1259	NM_001360860	75739	Mm.133293	NM_001081287	ENSMUSG00000057440	Mpp7	1110068J02Rik|2810038M04Rik|5430426E14Rik|AI415104|Gm955	membrane protein, palmitoylated 7 (MAGUK p55 subfamily member 7)	protein-coding	intron	chr18:7608245-7610582
CHD4_shared_peak_33927	chr9	110300584	110301835	+	12.1	NA	Intergenic	B2_Mm1a|SINE|B2	-3983	NM_001081381	72341	Mm.374250	NM_001081381	ENSMUSG00000054836	Elp6	2610001P13Rik|2610002I17Rik|AV159994|Tmem103	elongator acetyltransferase complex subunit 6	protein-coding	Intergenic	chr9:110300584-110301835
CHD4_shared_peak_28102	chr6	136422501	136424052	+	12.1	NA	Intergenic	Intergenic	-7707	NM_001201390	100502936	Mm.21182	NM_001201390	ENSMUSG00000045291	E330021D16Rik	C85549	RIKEN cDNA E330021D16 gene	protein-coding	Intergenic	chr6:136422501-136424052
CHD4_shared_peak_12806	chr16	32105605	32106055	+	12.1	NA	intron (NM_025892, intron 3 of 3)	B3|SINE|B2	6041	NM_025892	66994	Mm.22990	NM_025892	ENSMUSG00000035790	Cep19	1500031L02Rik|AI428934|AL022620	centrosomal protein 19	protein-coding	intron	chr16:32105605-32106055
CHD4_shared_peak_22596	chr4	88094507	88095612	+	12.1	NA	intron (NM_001081184, intron 1 of 43)	CpG	429	NM_001081184	230393	Mm.287210	NM_001081184	ENSMUSG00000038368	Focad	-	focadhesin	protein-coding	intron	chr4:88094507-88095612
CHD4_shared_peak_20798	chr3	88834470	88835835	+	12.1	NA	promoter-TSS (NM_001242372)	promoter-TSS (NM_001242372)	-79	NM_001242372	76022	Mm.126870	NM_027389	ENSMUSG00000054199	Gon4l	1500041I23Rik|2610100B20Rik|3632445O20Rik|5430404N14Rik|AA387005	gon-4-like (C.elegans)	protein-coding	promoter-TSS	chr3:88834470-88835835
CHD4_shared_peak_16626	chr19	10524742	10526205	+	12.1	NA	promoter-TSS (NM_025333)	promoter-TSS (NM_025333)	229	NM_172302	269061	Mm.490260	NM_172302	ENSMUSG00000034820	Cpsf7	5730453I16Rik|AL022757|C330017N18Rik	cleavage and polyadenylation specific factor 7	protein-coding	promoter-TSS	chr19:10524742-10526205
CHD4_shared_peak_11522	chr15	76948399	76949173	+	12	NA	exon (NM_001347540, exon 2 of 5)	exon (NM_001347540, exon 2 of 5)	525	NM_001347540	117171	Mm.322968	NM_054099	ENSMUSG00000063236	1110038F14Rik	-	RIKEN cDNA 1110038F14 gene	protein-coding	exon	chr15:76948399-76949173
CHD4_shared_peak_31229	chr8	72719924	72723559	+	12	NA	Intergenic	Intergenic	-1529	NM_001113248	20467	Mm.2137	NM_009188	ENSMUSG00000031622	Sin3b	2810430C10Rik	transcriptional regulator, SIN3B (yeast)	protein-coding	Intergenic	chr8:72719924-72723559
CHD4_shared_peak_29033	chr7	45516978	45517316	+	12	NA	intron (NM_001045555, intron 6 of 13)	B2_Mm1t|SINE|B2	2545	NM_001290998	56734	Mm.439742	NM_008807	ENSMUSG00000023467	Tulp2	Pdet	tubby-like protein 2	protein-coding	intron	chr7:45516978-45517316
CHD4_shared_peak_30876	chr8	44934823	44939095	+	12	NA	Intergenic	Intergenic	-13249	NM_001081286	14107	Mm.27365	NM_001081286	ENSMUSG00000070047	Fat1	2310038E12Rik|AU023433|Fath|mFat1	FAT atypical cadherin 1	protein-coding	Intergenic	chr8:44934823-44939095
CHD4_shared_peak_16884	chr19	29684080	29686911	+	12	NA	Intergenic	RLTR16|LTR|ERVK	-12446	NM_029993	77836	Mm.138437	NM_029993	ENSMUSG00000024806	Mlana	A930034P04Rik|Mart1	melan-A	protein-coding	Intergenic	chr19:29684080-29686911
CHD4_shared_peak_2269	chr10	19014927	19016694	+	12	NA	promoter-TSS (NM_009397)	promoter-TSS (NM_009397)	-400	NM_009397	21929	Mm.116683	NM_009397	ENSMUSG00000019850	Tnfaip3	A20|Tnfip3	tumor necrosis factor, alpha-induced protein 3	protein-coding	promoter-TSS	chr10:19014927-19016694
CHD4_shared_peak_27420	chr6	85915440	85916375	+	12	NA	promoter-TSS (NM_001362065)	promoter-TSS (NM_001362065)	-64	NM_001362065	69786	Mm.218434	NM_176842	ENSMUSG00000054226	Tprkb	0610033G21Rik|1810034M08Rik|Cgi-121|DRWMS1|mDRWMS1	Tp53rk binding protein	protein-coding	promoter-TSS	chr6:85915440-85916375
CHD4_shared_peak_17000	chr19	38395474	38395973	+	12	NA	promoter-TSS (NM_175507)	promoter-TSS (NM_175507)	-257	NM_175507	240660	Mm.262085	NM_175507	ENSMUSG00000044026	Slc35g1	AA590464|D330039I19Rik|Tmem20	solute carrier family 35, member G1	protein-coding	promoter-TSS	chr19:38395474-38395973
CHD4_shared_peak_22217	chr4	48472818	48473659	+	12	NA	intron (NM_172304, intron 1 of 15)	CpG	225	NM_001355740	269536	Mm.272025	NM_172304	ENSMUSG00000028345	Tex10	2610206N19Rik|2810462N03Rik|BC006867	testis expressed gene 10	protein-coding	intron	chr4:48472818-48473659
CHD4_shared_peak_17356	chr19	56547935	56549705	+	12	NA	promoter-TSS (NM_018831)	promoter-TSS (NM_018831)	559	NM_025811	66866	Mm.46346	NM_025811	ENSMUSG00000025078	Nhlrc2	1200003G01Rik|AI835049|AV002846|AW496455	NHL repeat containing 2	protein-coding	promoter-TSS	chr19:56547935-56549705
CHD4_shared_peak_16118	chr18	74441970	74444557	+	12	NA	intron (NM_201600, intron 1 of 38)	intron (NM_201600, intron 1 of 38)	644	NM_201600	17919	Mm.260098	NM_008661	ENSMUSG00000025885	Myo5b	AI661750|mKIAA1119	myosin VB	protein-coding	intron	chr18:74441970-74444557
CHD4_shared_peak_11367	chr15	65786677	65787810	+	12	NA	exon (NM_133766, exon 1 of 23)	exon (NM_133766, exon 1 of 23)	223	NM_133766	76740	Mm.260647	NM_133766	ENSMUSG00000015002	Efr3a	A130089M23Rik|BB071175|C76891|C920006C10Rik|D030063F01Rik|mKIAA0143	EFR3 homolog A	protein-coding	exon	chr15:65786677-65787810
CHD4_shared_peak_14684	chr17	65568131	65568679	+	12	NA	Intergenic	Intergenic	-27623	NM_001289485	381107	Mm.141275	NM_001008973	ENSMUSG00000045036	Tmem232	E130009J12Rik|Gm940|Tes13-L|Tes13-S	transmembrane protein 232	protein-coding	Intergenic	chr17:65568131-65568679
CHD4_shared_peak_25484	chr5	115206036	115207988	+	12	NA	Intergenic	Intergenic	-12631	NM_001310712	29867	Mm.38551	NM_013879	ENSMUSG00000029544	Cabp1	caldendrin	calcium binding protein 1	protein-coding	Intergenic	chr5:115206036-115207988
CHD4_shared_peak_9197	chr13	94646996	94647687	+	12	NA	Intergenic	Intergenic	-141579	NM_009321	21371	Mm.379025	NM_009321	ENSMUSG00000042043	Tbca	Tbca13	tubulin cofactor A	protein-coding	Intergenic	chr13:94646996-94647687
CHD4_shared_peak_27442	chr6	86524944	86527732	+	12	NA	promoter-TSS (NM_011865)	promoter-TSS (NM_011865)	-149	NM_011865	23983	Mm.274146	NM_011865	ENSMUSG00000051695	Pcbp1	WBP17|[a]CP-1|alphaCP-1|hnRNP E1|hnRNP-E1	poly(rC) binding protein 1	protein-coding	promoter-TSS	chr6:86524944-86527732
CHD4_shared_peak_28010	chr6	128227050	128227958	+	12	NA	3' UTR (NM_011567, exon 12 of 12)	3' UTR (NM_011567, exon 12 of 12)	-43701	NR_077223	330427	Mm.426356	NR_077223	ENSMUSG00000107879	9330102E08Rik	-	RIKEN cDNA 9330102E08 gene	ncRNA	3' UTR	chr6:128227050-128227958
CHD4_shared_peak_22262	chr4	53872799	53873329	+	12	NA	Intergenic	RLTR13D2|LTR|ERVK	47019	NM_028053	52076	Mm.27184	NM_028053	ENSMUSG00000028420	Tmem38b	1600017F22Rik|AA437809|AV051057|D4Ertd89e|TRIC-B|mg33b	transmembrane protein 38B	protein-coding	Intergenic	chr4:53872799-53873329
CHD4_shared_peak_21765	chr3	157533448	157535027	+	12	NA	promoter-TSS (NM_017381)	promoter-TSS (NM_017381)	72	NM_001355386	53861	Mm.259036	NM_017381	ENSMUSG00000028180	Zranb2	AI227013|Zfp265|Zis|Znf265	zinc finger, RAN-binding domain containing 2	protein-coding	promoter-TSS	chr3:157533448-157535027
CHD4_shared_peak_30090	chr7	126975801	126976739	+	12	NA	promoter-TSS (NM_001362232)	promoter-TSS (NM_001362232)	356	NM_026638	52858	Mm.28219	NM_026638	ENSMUSG00000030682	Cdipt	9530042F15Rik|D7Bwg0575e|Pis|Pis1	CDP-diacylglycerol--inositol 3-phosphatidyltransferase (phosphatidylinositol synthase)	protein-coding	promoter-TSS	chr7:126975801-126976739
CHD4_shared_peak_2807	chr10	61781664	61784528	+	12	NA	intron (NM_207000, intron 1 of 8)	intron (NM_207000, intron 1 of 8)	768	NM_207000	404634	Mm.272870	NM_207000	ENSMUSG00000020086	H2afy2	macroH2A2	H2A histone family, member Y2	protein-coding	intron	chr10:61781664-61784528
CHD4_shared_peak_34453	chrX	103985151	103986354	+	12	NA	Intergenic	Intergenic	-4467	NM_001358205	19820	Mm.427762	NM_011276	ENSMUSG00000056537	Rlim	AL022832|AW743871|Ha1r|Rlim1|Rnf12	ring finger protein, LIM domain interacting	protein-coding	Intergenic	chrX:103985151-103986354
CHD4_shared_peak_22657	chr4	97756962	97758519	+	12	NA	intron (NM_001122952, intron 1 of 10)	intron (NM_001122952, intron 1 of 10)	-19886	NM_010905	18027	Mm.31274	NM_010905	ENSMUSG00000028565	Nfia	1110047K16Rik|9430022M17Rik|CTF|NF1-A|NF1A	nuclear factor I/A	protein-coding	intron	chr4:97756962-97758519
CHD4_shared_peak_23438	chr4	133277433	133278199	+	12	NA	promoter-TSS (NM_025667)	promoter-TSS (NM_025667)	-26	NR_110978	52174	Mm.244748	NM_025667	ENSMUSG00000028857	Tmem222	5730406H10Rik|AA409341|D4Ertd196e	transmembrane protein 222	protein-coding	promoter-TSS	chr4:133277433-133278199
CHD4_shared_peak_22493	chr4	74244427	74245417	+	12	NA	intron (NM_001172095, intron 1 of 21)	intron (NM_001172095, intron 1 of 21)	2425	NM_001172095	76804	Mm.209059	NM_144787	ENSMUSG00000028397	Kdm4c	2410141F18Rik|AA517467|Gasc1|Jmjd2c	lysine (K)-specific demethylase 4C	protein-coding	intron	chr4:74244427-74245417
CHD4_shared_peak_31141	chr8	70642168	70642832	+	12	NA	Intergenic	B2_Mm1a|SINE|B2	-10044	NM_001330687	23886	Mm.31325	NM_011819	ENSMUSG00000038508	Gdf15	MIC-1|NAG-1|SBF	growth differentiation factor 15	protein-coding	Intergenic	chr8:70642168-70642832
CHD4_shared_peak_24066	chr4	150212434	150213104	+	12	NA	Intergenic	RLTR20B1|LTR|ERVK	-11634	NM_009802	12353	Mm.232523	NM_009802	ENSMUSG00000028972	Car6	Ca6|DOC1	carbonic anhydrase 6	protein-coding	Intergenic	chr4:150212434-150213104
CHD4_shared_peak_23860	chr4	141820497	141821720	+	12	NA	intron (NM_007919, intron 5 of 7)	MIR|SINE|MIR	4897	NM_007919	13706	Mm.45316	NM_007919	ENSMUSG00000058579	Cela2a	Ela-2|Ela2|Ela2a	chymotrypsin-like elastase family, member 2A	protein-coding	intron	chr4:141820497-141821720
[truncated: 33,161 more rows]

## Sheet: CHD4 whole test. & sptgnia
PeakID	Chr	Start	End	Strand	Averaged -log(1-value)	Focus Ratio/Region Size	Annotation	Detailed Annotation	Distance to TSS	Nearest PromoterID	Entrez ID	Nearest Unigene	Nearest Refseq	Nearest Ensembl	Gene Name	Gene Alias	Gene Description	Gene Type	IGV_coordinates
[truncated: 1,269 more rows]
