# Supplementary material for: Mouse Chd4-NURD is required for neonatal spermatogonia survival and normal gonad development
Source: Epigenetics Chromatin. 2022 May 14;15:16. doi: 10.1186/s13072-022-00448-5 (PMC9107693; doi:10.1186/s13072-022-00448-5)
Supplement: Supplementary file 9 — Additional file 9: Table S2. Gene ontology analysis. [file 13072_2022_448_MOESM9_ESM.xlsx]

## Sheet: BIOCARTA
Term	FDR	PValue	Category	Count	%	Genes	List Total	Pop Hits	Pop Total	Fold Enrichment	Bonferroni	Benjamini
m_rarrxrPathway:Nuclear receptors coordinate the activities of chromatin remodeling complexes and coactivators to facilitate initiation of transcription in carcinoma cells	1	0.016561	BIOCARTA	4	0.764818	ENSMUSG00000020962, ENSMUSG00000005198, ENSMUSG00000020647, ENSMUSG00000029478	53	14	1286	6.93261	0.850994	1
m_stressPathway:TNF/Stress Related Signaling	1	0.0209306	BIOCARTA	5	0.956023	ENSMUSG00000021754, ENSMUSG00000045867, ENSMUSG00000029863, ENSMUSG00000060147, ENSMUSG00000021025	53	27	1286	4.49336	0.910312	1
m_mapkPathway:MAPKinase Signaling Pathway	1	0.0560345	BIOCARTA	8	1.52964	ENSMUSG00000021754, ENSMUSG00000029454, ENSMUSG00000001280, ENSMUSG00000030557, ENSMUSG00000023809, ENSMUSG00000060147, ENSMUSG00000021025, ENSMUSG00000042688	53	87	1286	2.23119	0.998604	1
m_vipPathway:Neuropeptides VIP and PACAP inhibit the apoptosis of activated T cells	1	0.0693317	BIOCARTA	4	0.764818	ENSMUSG00000021754, ENSMUSG00000019370, ENSMUSG00000001175, ENSMUSG00000021025	53	24	1286	4.04403	0.999723	1
m_hivnefPathway:HIV-I Nef: negative effector of Fas and TNF	1	0.0803118	BIOCARTA	6	1.14723	ENSMUSG00000021754, ENSMUSG00000057367, ENSMUSG00000045867, ENSMUSG00000029863, ENSMUSG00000060147, ENSMUSG00000021025	53	58	1286	2.51008	0.999928	1

## Sheet: GOTERM_BP_DIRECT
Term	FDR	PValue	Category	Count	%	Genes	List Total	Pop Hits	Pop Total	Fold Enrichment	Bonferroni	Benjamini
GO:0045893~positive regulation of transcription, DNA-templated	1.79789e-05	7.42624e-09	GOTERM_BP_DIRECT	42	8.03059	ENSMUSG00000006673, ENSMUSG00000040929, ENSMUSG00000008575, ENSMUSG00000001280, ENSMUSG00000006932, ENSMUSG00000021395, ENSMUSG00000018160, ENSMUSG00000042406, ENSMUSG00000021496, ENSMUSG00000048756, ENSMUSG00000001761, ENSMUSG00000006335, ENSMUSG00000025616, ENSMUSG00000020647, ENSMUSG00000039990, ENSMUSG00000039298, ENSMUSG00000039656, ENSMUSG00000032228, ENSMUSG00000030034, ENSMUSG00000053175,…	450	661	19672	2.77769	1.80604e-05	1.80606e-05
GO:0006275~regulation of DNA replication	0.000715677	6.63307e-07	GOTERM_BP_DIRECT	10	1.91205	ENSMUSG00000030034, ENSMUSG00000028394, ENSMUSG00000032740, ENSMUSG00000024293, ENSMUSG00000021264, ENSMUSG00000037315, ENSMUSG00000015971, ENSMUSG00000025764, ENSMUSG00000068391, ENSMUSG00000006335	450	45	19672	9.71457	0.00161186	0.000718928
GO:0045944~positive regulation of transcription from RNA polymerase II promoter	0.000715677	8.86836e-07	GOTERM_BP_DIRECT	56	10.7075	ENSMUSG00000008575, ENSMUSG00000028266, ENSMUSG00000020063, ENSMUSG00000004897, ENSMUSG00000040943, ENSMUSG00000042406, ENSMUSG00000058392, ENSMUSG00000048756, ENSMUSG00000021754, ENSMUSG00000038502, ENSMUSG00000039834, ENSMUSG00000027361, ENSMUSG00000015839, ENSMUSG00000053470, ENSMUSG00000055053, ENSMUSG00000037608, ENSMUSG00000053110, ENSMUSG00000021264, ENSMUSG00000021221, ENSMUSG00000021025,…	450	1213	19672	2.0182	0.00215446	0.000718928
GO:0006325~chromatin organization	0.00084309	1.39296e-06	GOTERM_BP_DIRECT	24	4.58891	ENSMUSG00000027284, ENSMUSG00000029475, ENSMUSG00000053470, ENSMUSG00000057672, ENSMUSG00000031161, ENSMUSG00000024392, ENSMUSG00000020171, ENSMUSG00000055067, ENSMUSG00000042548, ENSMUSG00000006527, ENSMUSG00000063952, ENSMUSG00000008958, ENSMUSG00000020063, ENSMUSG00000040943, ENSMUSG00000021395, ENSMUSG00000021221, ENSMUSG00000025616, ENSMUSG00000026439, ENSMUSG00000026918, ENSMUSG00000045098,…	450	320	19672	3.27867	0.00338195	0.000846921
GO:0006357~regulation of transcription from RNA polymerase II promoter	0.00511961	1.05733e-05	GOTERM_BP_DIRECT	64	12.2371	ENSMUSG00000029475, ENSMUSG00000008575, ENSMUSG00000028266, ENSMUSG00000004897, ENSMUSG00000042406, ENSMUSG00000029478, ENSMUSG00000048756, ENSMUSG00000046962, ENSMUSG00000049728, ENSMUSG00000043290, ENSMUSG00000036686, ENSMUSG00000054716, ENSMUSG00000056019, ENSMUSG00000015839, ENSMUSG00000066829, ENSMUSG00000053470, ENSMUSG00000057672, ENSMUSG00000055053, ENSMUSG00000013419, ENSMUSG00000020171,…	450	1585	19672	1.76517	0.0253867	0.00514287
GO:0000122~negative regulation of transcription from RNA polymerase II promoter	0.0206004	5.10542e-05	GOTERM_BP_DIRECT	43	8.2218	ENSMUSG00000048490, ENSMUSG00000005442, ENSMUSG00000029475, ENSMUSG00000008575, ENSMUSG00000034748, ENSMUSG00000004897, ENSMUSG00000020063, ENSMUSG00000006932, ENSMUSG00000018160, ENSMUSG00000042406, ENSMUSG00000029478, ENSMUSG00000048756, ENSMUSG00000001761, ENSMUSG00000066551, ENSMUSG00000046962, ENSMUSG00000049728, ENSMUSG00000032727, ENSMUSG00000036686, ENSMUSG00000056019, ENSMUSG00000032425,…	450	967	19672	1.94392	0.116768	0.020694
GO:0045995~regulation of embryonic development	0.0214081	6.60177e-05	GOTERM_BP_DIRECT	8	1.52964	ENSMUSG00000032796, ENSMUSG00000030034, ENSMUSG00000015839, ENSMUSG00000024392, ENSMUSG00000026917, ENSMUSG00000021264, ENSMUSG00000015971, ENSMUSG00000006335	450	45	19672	7.77165	0.148333	0.0215054
GO:0042766~nucleosome mobilization	0.0214081	7.07414e-05	GOTERM_BP_DIRECT	6	1.14723	ENSMUSG00000030034, ENSMUSG00000028394, ENSMUSG00000021264, ENSMUSG00000015971, ENSMUSG00000068391, ENSMUSG00000006335	450	20	19672	13.1147	0.158062	0.0215054
GO:0006310~DNA recombination	0.0443376	0.000164824	GOTERM_BP_DIRECT	10	1.91205	ENSMUSG00000030034, ENSMUSG00000066551, ENSMUSG00000039738, ENSMUSG00000026187, ENSMUSG00000021264, ENSMUSG00000015971, ENSMUSG00000002221, ENSMUSG00000020079, ENSMUSG00000028933, ENSMUSG00000006335	450	87	19672	5.02478	0.330272	0.044539
GO:0043065~positive regulation of apoptotic process	0.0448137	0.000210737	GOTERM_BP_DIRECT	22	4.2065	ENSMUSG00000006673, ENSMUSG00000026270, ENSMUSG00000028410, ENSMUSG00000037608, ENSMUSG00000002083, ENSMUSG00000022010, ENSMUSG00000019370, ENSMUSG00000020063, ENSMUSG00000006932, ENSMUSG00000045867, ENSMUSG00000029863, ENSMUSG00000001175, ENSMUSG00000058392, ENSMUSG00000029249, ENSMUSG00000048756, ENSMUSG00000006335, ENSMUSG00000022568, ENSMUSG00000066551, ENSMUSG00000021754, ENSMUSG00000072872,…	450	383	19672	2.51108	0.401044	0.0450173
GO:0006974~cellular response to DNA damage stimulus	0.0448137	0.00021316	GOTERM_BP_DIRECT	26	4.97132	ENSMUSG00000039738, ENSMUSG00000026187, ENSMUSG00000020063, ENSMUSG00000006335, ENSMUSG00000025616, ENSMUSG00000066551, ENSMUSG00000021635, ENSMUSG00000030034, ENSMUSG00000053175, ENSMUSG00000028394, ENSMUSG00000061759, ENSMUSG00000053110, ENSMUSG00000002083, ENSMUSG00000021264, ENSMUSG00000002221, ENSMUSG00000028933, ENSMUSG00000061755, ENSMUSG00000041560, ENSMUSG00000022314, ENSMUSG00000073705,…	450	498	19672	2.28234	0.404564	0.0450173
GO:0036499~PERK-mediated unfolded protein response	0.0448137	0.000224419	GOTERM_BP_DIRECT	4	0.764818	ENSMUSG00000006673, ENSMUSG00000015839, ENSMUSG00000029390, ENSMUSG00000042406	450	6	19672	29.1437	0.42065	0.0450173
GO:0006338~chromatin remodeling	0.0448137	0.000240635	GOTERM_BP_DIRECT	12	2.29446	ENSMUSG00000030034, ENSMUSG00000028394, ENSMUSG00000000085, ENSMUSG00000026918, ENSMUSG00000020171, ENSMUSG00000024212, ENSMUSG00000008958, ENSMUSG00000019948, ENSMUSG00000021264, ENSMUSG00000015971, ENSMUSG00000068391, ENSMUSG00000006335	450	133	19672	3.94426	0.443059	0.0450173
GO:0043161~proteasome-mediated ubiquitin-dependent protein catabolic process	0.120771	0.000713926	GOTERM_BP_DIRECT	14	2.67686	ENSMUSG00000015839, ENSMUSG00000057367, ENSMUSG00000026771, ENSMUSG00000024392, ENSMUSG00000005625, ENSMUSG00000025246, ENSMUSG00000020063, ENSMUSG00000006932, ENSMUSG00000061665, ENSMUSG00000002222, ENSMUSG00000069744, ENSMUSG00000040782, ENSMUSG00000020307, ENSMUSG00000035235	450	200	19672	3.06009	0.823933	0.12132
GO:0051726~regulation of cell cycle	0.120771	0.000748272	GOTERM_BP_DIRECT	16	3.05927	ENSMUSG00000030034, ENSMUSG00000057367, ENSMUSG00000020171, ENSMUSG00000008958, ENSMUSG00000005469, ENSMUSG00000021264, ENSMUSG00000020430, ENSMUSG00000025764, ENSMUSG00000006335, ENSMUSG00000025616, ENSMUSG00000041560, ENSMUSG00000026917, ENSMUSG00000046240, ENSMUSG00000075028, ENSMUSG00000037315, ENSMUSG00000015971	450	253	19672	2.76462	0.838052	0.12132
GO:0043966~histone H3 acetylation	0.191154	0.00126682	GOTERM_BP_DIRECT	7	1.33843	ENSMUSG00000028394, ENSMUSG00000026917, ENSMUSG00000021738, ENSMUSG00000063952, ENSMUSG00000038697, ENSMUSG00000037315, ENSMUSG00000025764	450	53	19672	5.77375	0.954172	0.192022
GO:0006397~mRNA processing	0.191154	0.00134226	GOTERM_BP_DIRECT	19	3.63289	ENSMUSG00000007850, ENSMUSG00000032078, ENSMUSG00000024097, ENSMUSG00000053453, ENSMUSG00000052144, ENSMUSG00000060244, ENSMUSG00000060475, ENSMUSG00000005469, ENSMUSG00000058392, ENSMUSG00000040720, ENSMUSG00000023118, ENSMUSG00000021127, ENSMUSG00000020863, ENSMUSG00000007050, ENSMUSG00000039148, ENSMUSG00000051695, ENSMUSG00000018974, ENSMUSG00000035125, ENSMUSG00000018379	450	353	19672	2.35296	0.961863	0.192022
GO:0015031~protein transport	0.226373	0.00169164	GOTERM_BP_DIRECT	28	5.35373	ENSMUSG00000048076, ENSMUSG00000004931, ENSMUSG00000029518, ENSMUSG00000026289, ENSMUSG00000024645, ENSMUSG00000002058, ENSMUSG00000044147, ENSMUSG00000025935, ENSMUSG00000002910, ENSMUSG00000046562, ENSMUSG00000019804, ENSMUSG00000093904, ENSMUSG00000032504, ENSMUSG00000079614, ENSMUSG00000030105, ENSMUSG00000032127, ENSMUSG00000026491, ENSMUSG00000074030, ENSMUSG00000053293, ENSMUSG00000027423,…	450	639	19672	1.91555	0.983716	0.227402
GO:0007049~cell cycle	0.226373	0.0019001	GOTERM_BP_DIRECT	28	5.35373	ENSMUSG00000026683, ENSMUSG00000036928, ENSMUSG00000008859, ENSMUSG00000060475, ENSMUSG00000040943, ENSMUSG00000021395, ENSMUSG00000061665, ENSMUSG00000042688, ENSMUSG00000025616, ENSMUSG00000044147, ENSMUSG00000047534, ENSMUSG00000021635, ENSMUSG00000020307, ENSMUSG00000046240, ENSMUSG00000032504, ENSMUSG00000079614, ENSMUSG00000030105, ENSMUSG00000029684, ENSMUSG00000026491, ENSMUSG00000024293,…	450	643	19672	1.90363	0.990201	0.227402
GO:0051028~mRNA transport	0.226373	0.00193572	GOTERM_BP_DIRECT	9	1.72084	ENSMUSG00000021127, ENSMUSG00000026491, ENSMUSG00000053293, ENSMUSG00000040034, ENSMUSG00000024097, ENSMUSG00000053453, ENSMUSG00000060244, ENSMUSG00000079614, ENSMUSG00000018379	450	99	19672	3.97414	0.991015	0.227402
GO:0006355~regulation of transcription, DNA-templated	0.226373	0.00196359	GOTERM_BP_DIRECT	45	8.60421	ENSMUSG00000040929, ENSMUSG00000008575, ENSMUSG00000001280, ENSMUSG00000042548, ENSMUSG00000008958, ENSMUSG00000049764, ENSMUSG00000021395, ENSMUSG00000018160, ENSMUSG00000042406, ENSMUSG00000048756, ENSMUSG00000020647, ENSMUSG00000021938, ENSMUSG00000039656, ENSMUSG00000030443, ENSMUSG00000015839, ENSMUSG00000030199, ENSMUSG00000000085, ENSMUSG00000055053, ENSMUSG00000020171, ENSMUSG00000025025,…	450	1225	19672	1.60588	0.991605	0.227402
GO:0045892~negative regulation of transcription, DNA-templated	0.267086	0.00250795	GOTERM_BP_DIRECT	28	5.35373	ENSMUSG00000005442, ENSMUSG00000040929, ENSMUSG00000026187, ENSMUSG00000034748, ENSMUSG00000020063, ENSMUSG00000006932, ENSMUSG00000029478, ENSMUSG00000001761, ENSMUSG00000046962, ENSMUSG00000039298, ENSMUSG00000021938, ENSMUSG00000053175, ENSMUSG00000079003, ENSMUSG00000000085, ENSMUSG00000055053, ENSMUSG00000037608, ENSMUSG00000006527, ENSMUSG00000025246, ENSMUSG00000002881, ENSMUSG00000021221,…	450	657	19672	1.86307	0.997773	0.268299
GO:0006281~DNA repair	0.267086	0.00253737	GOTERM_BP_DIRECT	19	3.63289	ENSMUSG00000030034, ENSMUSG00000039738, ENSMUSG00000026187, ENSMUSG00000022881, ENSMUSG00000021264, ENSMUSG00000002221, ENSMUSG00000028933, ENSMUSG00000061755, ENSMUSG00000006335, ENSMUSG00000041560, ENSMUSG00000066551, ENSMUSG00000022314, ENSMUSG00000073705, ENSMUSG00000021635, ENSMUSG00000068264, ENSMUSG00000045098, ENSMUSG00000073684, ENSMUSG00000032217, ENSMUSG00000015971	450	374	19672	2.22084	0.997927	0.268299
GO:0042789~mRNA transcription from RNA polymerase II promoter	0.352212	0.00349157	GOTERM_BP_DIRECT	6	1.14723	ENSMUSG00000020647, ENSMUSG00000020538, ENSMUSG00000001280, ENSMUSG00000023980, ENSMUSG00000018160, ENSMUSG00000042406	450	45	19672	5.82874	0.999798	0.353813
GO:0008380~RNA splicing	0.371906	0.00394055	GOTERM_BP_DIRECT	15	2.86807	ENSMUSG00000007850, ENSMUSG00000032078, ENSMUSG00000024097, ENSMUSG00000053453, ENSMUSG00000052144, ENSMUSG00000060244, ENSMUSG00000060475, ENSMUSG00000058392, ENSMUSG00000040720, ENSMUSG00000020863, ENSMUSG00000007050, ENSMUSG00000039148, ENSMUSG00000018974, ENSMUSG00000035125, ENSMUSG00000018379	450	271	19672	2.41968	0.999932	0.373596
GO:0030097~hemopoiesis	0.371906	0.00399404	GOTERM_BP_DIRECT	8	1.52964	ENSMUSG00000039361, ENSMUSG00000026491, ENSMUSG00000006705, ENSMUSG00000042548, ENSMUSG00000045817, ENSMUSG00000006932, ENSMUSG00000040943, ENSMUSG00000022335	450	88	19672	3.97414	0.999941	0.373596
GO:0051301~cell division	0.378764	0.0043547	GOTERM_BP_DIRECT	19	3.63289	ENSMUSG00000026491, ENSMUSG00000029684, ENSMUSG00000026683, ENSMUSG00000008859, ENSMUSG00000064302, ENSMUSG00000061665, ENSMUSG00000025616, ENSMUSG00000044147, ENSMUSG00000022314, ENSMUSG00000073705, ENSMUSG00000047534, ENSMUSG00000047126, ENSMUSG00000040034, ENSMUSG00000032504, ENSMUSG00000079614, ENSMUSG00000015971, ENSMUSG00000030105, ENSMUSG00000010342, ENSMUSG00000032479	450	394	19672	2.10811	0.999975	0.380485
GO:1904507~positive regulation of telomere maintenance in response to DNA damage	0.378764	0.00438058	GOTERM_BP_DIRECT	4	0.764818	ENSMUSG00000030034, ENSMUSG00000021264, ENSMUSG00000015971, ENSMUSG00000006335	450	15	19672	11.6575	0.999977	0.380485
GO:0060382~regulation of DNA strand elongation	0.442546	0.00530104	GOTERM_BP_DIRECT	4	0.764818	ENSMUSG00000030034, ENSMUSG00000021264, ENSMUSG00000015971, ENSMUSG00000006335	450	16	19672	10.9289	0.999998	0.444556
GO:0098974~postsynaptic actin cytoskeleton organization	0.510761	0.00632913	GOTERM_BP_DIRECT	4	0.764818	ENSMUSG00000029684, ENSMUSG00000026341, ENSMUSG00000048076, ENSMUSG00000042700	450	17	19672	10.286	1	0.513082
GO:1903204~negative regulation of oxidative stress-induced neuron death	0.583216	0.00746787	GOTERM_BP_DIRECT	4	0.764818	ENSMUSG00000044674, ENSMUSG00000006932, ENSMUSG00000042406, ENSMUSG00000029249	450	18	19672	9.71457	1	0.585866
GO:0033044~regulation of chromosome organization	0.659712	0.00871987	GOTERM_BP_DIRECT	4	0.764818	ENSMUSG00000030034, ENSMUSG00000021264, ENSMUSG00000015971, ENSMUSG00000006335	450	19	19672	9.20327	1	0.66271
GO:0045599~negative regulation of fat cell differentiation	0.703039	0.00958294	GOTERM_BP_DIRECT	6	1.14723	ENSMUSG00000053110, ENSMUSG00000042548, ENSMUSG00000045817, ENSMUSG00000020063, ENSMUSG00000029478, ENSMUSG00000049090	450	57	19672	4.60164	1	0.706233
GO:0016567~protein ubiquitination	0.703586	0.0101251	GOTERM_BP_DIRECT	19	3.63289	ENSMUSG00000015839, ENSMUSG00000055652, ENSMUSG00000026771, ENSMUSG00000027189, ENSMUSG00000028677, ENSMUSG00000020063, ENSMUSG00000024231, ENSMUSG00000018160, ENSMUSG00000024457, ENSMUSG00000040350, ENSMUSG00000000439, ENSMUSG00000021712, ENSMUSG00000037075, ENSMUSG00000020307, ENSMUSG00000051675, ENSMUSG00000035235, ENSMUSG00000032217, ENSMUSG00000032127, ENSMUSG00000056537	450	429	19672	1.93612	1	0.706782
GO:0006334~nucleosome assembly	0.703586	0.0103193	GOTERM_BP_DIRECT	8	1.52964	ENSMUSG00000028394, ENSMUSG00000018102, ENSMUSG00000028333, ENSMUSG00000055067, ENSMUSG00000038984, ENSMUSG00000018974, ENSMUSG00000054766, ENSMUSG00000068391	450	105	19672	3.33071	1	0.706782
GO:0060261~positive regulation of transcription initiation from RNA polymerase II promoter	0.703586	0.0107089	GOTERM_BP_DIRECT	5	0.956023	ENSMUSG00000020962, ENSMUSG00000013833, ENSMUSG00000023980, ENSMUSG00000018160, ENSMUSG00000002221	450	38	19672	5.75205	1	0.706782
GO:0006351~transcription, DNA-templated	0.703586	0.0108388	GOTERM_BP_DIRECT	8	1.52964	ENSMUSG00000053175, ENSMUSG00000040929, ENSMUSG00000005198, ENSMUSG00000021548, ENSMUSG00000020515, ENSMUSG00000042548, ENSMUSG00000004667, ENSMUSG00000030557	450	106	19672	3.29929	1	0.706782
GO:0000723~telomere maintenance	0.703586	0.0110435	GOTERM_BP_DIRECT	6	1.14723	ENSMUSG00000042694, ENSMUSG00000030034, ENSMUSG00000026187, ENSMUSG00000021264, ENSMUSG00000015971, ENSMUSG00000006335	450	59	19672	4.44565	1	0.706782
GO:0045667~regulation of osteoblast differentiation	0.71838	0.0115724	GOTERM_BP_DIRECT	4	0.764818	ENSMUSG00000006932, ENSMUSG00000005469, ENSMUSG00000042406, ENSMUSG00000029249	450	21	19672	8.32677	1	0.721644
GO:0030324~lung development	0.74971	0.0123868	GOTERM_BP_DIRECT	9	1.72084	ENSMUSG00000022843, ENSMUSG00000066551, ENSMUSG00000008575, ENSMUSG00000020538, ENSMUSG00000024392, ENSMUSG00000001280, ENSMUSG00000006932, ENSMUSG00000025188, ENSMUSG00000031840	450	135	19672	2.91437	1	0.753116
GO:0060316~positive regulation of ryanodine-sensitive calcium-release channel activity	0.784565	0.0132867	GOTERM_BP_DIRECT	3	0.573614	ENSMUSG00000019370, ENSMUSG00000001175, ENSMUSG00000004035	450	8	19672	16.3933	1	0.788129
GO:0006282~regulation of DNA repair	0.858931	0.0149009	GOTERM_BP_DIRECT	4	0.764818	ENSMUSG00000030034, ENSMUSG00000021264, ENSMUSG00000015971, ENSMUSG00000006335	450	23	19672	7.60271	1	0.862833
GO:0060998~regulation of dendritic spine development	0.925871	0.0168271	GOTERM_BP_DIRECT	3	0.573614	ENSMUSG00000044147, ENSMUSG00000053580, ENSMUSG00000043051	450	9	19672	14.5719	1	0.930078
GO:0060315~negative regulation of ryanodine-sensitive calcium-release channel activity	0.925871	0.0168271	GOTERM_BP_DIRECT	3	0.573614	ENSMUSG00000019370, ENSMUSG00000001175, ENSMUSG00000004035	450	9	19672	14.5719	1	0.930078
GO:0071356~cellular response to tumor necrosis factor	0.986771	0.0183415	GOTERM_BP_DIRECT	9	1.72084	ENSMUSG00000015839, ENSMUSG00000021127, ENSMUSG00000057367, ENSMUSG00000040451, ENSMUSG00000026341, ENSMUSG00000045817, ENSMUSG00000020063, ENSMUSG00000021025, ENSMUSG00000027513	450	145	19672	2.71338	1	0.991255
GO:0046326~positive regulation of glucose import	0.995886	0.0205449	GOTERM_BP_DIRECT	5	0.956023	ENSMUSG00000015839, ENSMUSG00000026270, ENSMUSG00000025220, ENSMUSG00000030557, ENSMUSG00000043733	450	46	19672	4.75169	1	1
GO:0030422~production of siRNA involved in RNA interference	0.995886	0.0207194	GOTERM_BP_DIRECT	3	0.573614	ENSMUSG00000056820, ENSMUSG00000026374, ENSMUSG00000002731	450	10	19672	13.1147	1	1
GO:1902459~positive regulation of stem cell population maintenance	0.995886	0.0207194	GOTERM_BP_DIRECT	3	0.573614	ENSMUSG00000029475, ENSMUSG00000053110, ENSMUSG00000029249	450	10	19672	13.1147	1	1
GO:0046628~positive regulation of insulin receptor signaling pathway	0.995886	0.020805	GOTERM_BP_DIRECT	4	0.764818	ENSMUSG00000027423, ENSMUSG00000020063, ENSMUSG00000021552, ENSMUSG00000043733	450	26	19672	6.72547	1	1
GO:0000209~protein polyubiquitination	0.995886	0.022732	GOTERM_BP_DIRECT	10	1.91205	ENSMUSG00000000439, ENSMUSG00000021754, ENSMUSG00000057367, ENSMUSG00000027011, ENSMUSG00000031161, ENSMUSG00000020307, ENSMUSG00000051675, ENSMUSG00000006932, ENSMUSG00000032217, ENSMUSG00000002222	450	180	19672	2.42864	1	1
GO:0000226~microtubule cytoskeleton organization	0.995886	0.02277	GOTERM_BP_DIRECT	9	1.72084	ENSMUSG00000026490, ENSMUSG00000032078, ENSMUSG00000021738, ENSMUSG00000039298, ENSMUSG00000043051, ENSMUSG00000064302, ENSMUSG00000021022, ENSMUSG00000023004, ENSMUSG00000032479	450	151	19672	2.60556	1	1
GO:0008104~protein localization	0.995886	0.0247941	GOTERM_BP_DIRECT	7	1.33843	ENSMUSG00000022568, ENSMUSG00000027284, ENSMUSG00000074030, ENSMUSG00000039166, ENSMUSG00000029390, ENSMUSG00000043051, ENSMUSG00000029518	450	98	19672	3.12254	1	1
GO:0001701~in utero embryonic development	0.995886	0.0249947	GOTERM_BP_DIRECT	15	2.86807	ENSMUSG00000033940, ENSMUSG00000053580, ENSMUSG00000001280, ENSMUSG00000004931, ENSMUSG00000006932, ENSMUSG00000018160, ENSMUSG00000029478, ENSMUSG00000002210, ENSMUSG00000028933, ENSMUSG00000001761, ENSMUSG00000001783, ENSMUSG00000029390, ENSMUSG00000039656, ENSMUSG00000018379, ENSMUSG00000039834	450	340	19672	1.92863	1	1
GO:0002052~positive regulation of neuroblast proliferation	0.995886	0.0253543	GOTERM_BP_DIRECT	4	0.764818	ENSMUSG00000006932, ENSMUSG00000043051, ENSMUSG00000039834, ENSMUSG00000001761	450	28	19672	6.24508	1	1
GO:0035522~monoubiquitinated histone H2A deubiquitination	0.995886	0.0253543	GOTERM_BP_DIRECT	4	0.764818	ENSMUSG00000025616, ENSMUSG00000021738, ENSMUSG00000042548, ENSMUSG00000038697	450	28	19672	6.24508	1	1
GO:0001893~maternal placenta development	0.995886	0.0294894	GOTERM_BP_DIRECT	3	0.573614	ENSMUSG00000039656, ENSMUSG00000029390, ENSMUSG00000024997	450	12	19672	10.9289	1	1
GO:0070613~regulation of protein processing	0.995886	0.0294894	GOTERM_BP_DIRECT	3	0.573614	ENSMUSG00000037075, ENSMUSG00000005469, ENSMUSG00000023809	450	12	19672	10.9289	1	1
GO:0006107~oxaloacetate metabolic process	0.995886	0.0294894	GOTERM_BP_DIRECT	3	0.573614	ENSMUSG00000024892, ENSMUSG00000025190, ENSMUSG00000027513	450	12	19672	10.9289	1	1
GO:0032418~lysosome localization	0.995886	0.0303937	GOTERM_BP_DIRECT	4	0.764818	ENSMUSG00000031161, ENSMUSG00000045176, ENSMUSG00000030105, ENSMUSG00000031840	450	30	19672	5.82874	1	1
GO:0097190~apoptotic signaling pathway	0.995886	0.030666	GOTERM_BP_DIRECT	5	0.956023	ENSMUSG00000039168, ENSMUSG00000002083, ENSMUSG00000045867, ENSMUSG00000029863, ENSMUSG00000006335	450	52	19672	4.20342	1	1
GO:0045739~positive regulation of DNA repair	0.995886	0.030666	GOTERM_BP_DIRECT	5	0.956023	ENSMUSG00000030034, ENSMUSG00000020063, ENSMUSG00000021264, ENSMUSG00000015971, ENSMUSG00000006335	450	52	19672	4.20342	1	1
GO:0071364~cellular response to epidermal growth factor stimulus	0.995886	0.030666	GOTERM_BP_DIRECT	5	0.956023	ENSMUSG00000021127, ENSMUSG00000032078, ENSMUSG00000045817, ENSMUSG00000018160, ENSMUSG00000043733	450	52	19672	4.20342	1	1
GO:0030968~endoplasmic reticulum unfolded protein response	0.995886	0.0325922	GOTERM_BP_DIRECT	5	0.956023	ENSMUSG00000006673, ENSMUSG00000015839, ENSMUSG00000027540, ENSMUSG00000042406, ENSMUSG00000028558	450	53	19672	4.12411	1	1
GO:2000009~negative regulation of protein localization to cell surface	0.995886	0.0343332	GOTERM_BP_DIRECT	3	0.573614	ENSMUSG00000039361, ENSMUSG00000044147, ENSMUSG00000040158	450	13	19672	10.0882	1	1
GO:1901222~regulation of NIK/NF-kappaB signaling	0.995886	0.0343332	GOTERM_BP_DIRECT	3	0.573614	ENSMUSG00000053175, ENSMUSG00000057367, ENSMUSG00000031023	450	13	19672	10.0882	1	1
GO:0050821~protein stabilization	0.995886	0.0344639	GOTERM_BP_DIRECT	10	1.91205	ENSMUSG00000041560, ENSMUSG00000027805, ENSMUSG00000027189, ENSMUSG00000021548, ENSMUSG00000024392, ENSMUSG00000002731, ENSMUSG00000022020, ENSMUSG00000025246, ENSMUSG00000023147, ENSMUSG00000001761	450	194	19672	2.25338	1	1
GO:0002244~hematopoietic progenitor cell differentiation	0.995886	0.0346121	GOTERM_BP_DIRECT	7	1.33843	ENSMUSG00000052144, ENSMUSG00000035295, ENSMUSG00000043290, ENSMUSG00000028093, ENSMUSG00000029249, ENSMUSG00000022335, ENSMUSG00000002343	450	106	19672	2.88688	1	1
GO:0042771~intrinsic apoptotic signaling pathway in response to DNA damage by p53 class mediator	0.995886	0.0359191	GOTERM_BP_DIRECT	4	0.764818	ENSMUSG00000053175, ENSMUSG00000024392, ENSMUSG00000002083, ENSMUSG00000020063	450	32	19672	5.46444	1	1
GO:0010468~regulation of gene expression	0.995886	0.036813	GOTERM_BP_DIRECT	18	3.44168	ENSMUSG00000053470, ENSMUSG00000027189, ENSMUSG00000053110, ENSMUSG00000004931, ENSMUSG00000006932, ENSMUSG00000024457, ENSMUSG00000029249, ENSMUSG00000021025, ENSMUSG00000001761, ENSMUSG00000025616, ENSMUSG00000021127, ENSMUSG00000020358, ENSMUSG00000042197, ENSMUSG00000075028, ENSMUSG00000051695, ENSMUSG00000018974, ENSMUSG00000014039, ENSMUSG00000039834	450	461	19672	1.7069	1	1
GO:0080009~mRNA methylation	0.995886	0.0394614	GOTERM_BP_DIRECT	3	0.573614	ENSMUSG00000060475, ENSMUSG00000028114, ENSMUSG00000040720	450	14	19672	9.36762	1	1
GO:0006620~posttranslational protein targeting to membrane	0.995886	0.0394614	GOTERM_BP_DIRECT	3	0.573614	ENSMUSG00000001827, ENSMUSG00000024392, ENSMUSG00000023147	450	14	19672	9.36762	1	1
GO:0043525~positive regulation of neuron apoptotic process	0.995886	0.0395393	GOTERM_BP_DIRECT	6	1.14723	ENSMUSG00000020307, ENSMUSG00000002083, ENSMUSG00000006932, ENSMUSG00000042406, ENSMUSG00000029863, ENSMUSG00000048756	450	82	19672	3.1987	1	1
GO:0006367~transcription initiation from RNA polymerase II promoter	0.995886	0.0419236	GOTERM_BP_DIRECT	4	0.764818	ENSMUSG00000031585, ENSMUSG00000020962, ENSMUSG00000021548, ENSMUSG00000023980	450	34	19672	5.14301	1	1
GO:0006417~regulation of translation	0.995886	0.0431551	GOTERM_BP_DIRECT	8	1.52964	ENSMUSG00000027680, ENSMUSG00000021127, ENSMUSG00000055652, ENSMUSG00000029454, ENSMUSG00000041638, ENSMUSG00000020515, ENSMUSG00000025451, ENSMUSG00000048756	450	141	19672	2.48032	1	1
GO:0000398~mRNA splicing, via spliceosome	0.995886	0.0441061	GOTERM_BP_DIRECT	9	1.72084	ENSMUSG00000024217, ENSMUSG00000024097, ENSMUSG00000021938, ENSMUSG00000007050, ENSMUSG00000028114, ENSMUSG00000039148, ENSMUSG00000018974, ENSMUSG00000035125, ENSMUSG00000018379	450	172	19672	2.28744	1	1
GO:0006886~intracellular protein transport	0.995886	0.0441364	GOTERM_BP_DIRECT	13	2.48566	ENSMUSG00000028030, ENSMUSG00000048076, ENSMUSG00000031161, ENSMUSG00000027423, ENSMUSG00000044147, ENSMUSG00000047547, ENSMUSG00000047126, ENSMUSG00000021712, ENSMUSG00000001998, ENSMUSG00000029390, ENSMUSG00000093904, ENSMUSG00000031840, ENSMUSG00000032127	450	301	19672	1.88805	1	1
GO:0007420~brain development	0.995886	0.0444843	GOTERM_BP_DIRECT	12	2.29446	ENSMUSG00000005442, ENSMUSG00000032883, ENSMUSG00000008575, ENSMUSG00000026187, ENSMUSG00000024392, ENSMUSG00000039298, ENSMUSG00000018160, ENSMUSG00000029863, ENSMUSG00000002210, ENSMUSG00000039834, ENSMUSG00000022125, ENSMUSG00000043733	450	268	19672	1.95741	1	1
GO:1902187~negative regulation of viral release from host cell	0.995886	0.0448584	GOTERM_BP_DIRECT	3	0.573614	ENSMUSG00000051675, ENSMUSG00000035235, ENSMUSG00000024457	450	15	19672	8.74311	1	1
GO:2001022~positive regulation of response to DNA damage stimulus	0.995886	0.0448584	GOTERM_BP_DIRECT	3	0.573614	ENSMUSG00000027680, ENSMUSG00000037608, ENSMUSG00000002221	450	15	19672	8.74311	1	1
GO:0006366~transcription from RNA polymerase II promoter	0.995886	0.0450139	GOTERM_BP_DIRECT	7	1.33843	ENSMUSG00000031585, ENSMUSG00000020962, ENSMUSG00000005198, ENSMUSG00000013833, ENSMUSG00000021548, ENSMUSG00000004667, ENSMUSG00000018160	450	113	19672	2.70804	1	1
GO:0043488~regulation of mRNA stability	0.995886	0.0451027	GOTERM_BP_DIRECT	4	0.764818	ENSMUSG00000027680, ENSMUSG00000021127, ENSMUSG00000045817, ENSMUSG00000021012	450	35	19672	4.99606	1	1
GO:2001311~lysobisphosphatidic acid metabolic process	0.995886	0.0451288	GOTERM_BP_DIRECT	2	0.382409	ENSMUSG00000025277, ENSMUSG00000028093	450	2	19672	43.7156	1	1
GO:1905242~response to 3,3',5-triiodo-L-thyronine	0.995886	0.0451288	GOTERM_BP_DIRECT	2	0.382409	ENSMUSG00000006057, ENSMUSG00000093904	450	2	19672	43.7156	1	1
GO:0010498~proteasomal protein catabolic process	0.995886	0.0483979	GOTERM_BP_DIRECT	4	0.764818	ENSMUSG00000069744, ENSMUSG00000024392, ENSMUSG00000078515, ENSMUSG00000030850	450	36	19672	4.85728	1	1
GO:0006402~mRNA catabolic process	0.995886	0.0483979	GOTERM_BP_DIRECT	4	0.764818	ENSMUSG00000021127, ENSMUSG00000045817, ENSMUSG00000007050, ENSMUSG00000028114	450	36	19672	4.85728	1	1
GO:0016197~endosomal transport	0.995886	0.050503	GOTERM_BP_DIRECT	5	0.956023	ENSMUSG00000036291, ENSMUSG00000039361, ENSMUSG00000068264, ENSMUSG00000029518, ENSMUSG00000030105	450	61	19672	3.58324	1	1
GO:0030330~DNA damage response, signal transduction by p53 class mediator	0.995886	0.0505094	GOTERM_BP_DIRECT	3	0.573614	ENSMUSG00000053175, ENSMUSG00000002221, ENSMUSG00000048756	450	16	19672	8.19667	1	1
GO:0043982~histone H4-K8 acetylation	0.995886	0.0505094	GOTERM_BP_DIRECT	3	0.573614	ENSMUSG00000026917, ENSMUSG00000037315, ENSMUSG00000025764	450	16	19672	8.19667	1	1
GO:0006476~protein deacetylation	0.995886	0.0505094	GOTERM_BP_DIRECT	3	0.573614	ENSMUSG00000034748, ENSMUSG00000031161, ENSMUSG00000020063	450	16	19672	8.19667	1	1
GO:0043981~histone H4-K5 acetylation	0.995886	0.0505094	GOTERM_BP_DIRECT	3	0.573614	ENSMUSG00000026917, ENSMUSG00000037315, ENSMUSG00000025764	450	16	19672	8.19667	1	1
GO:0006629~lipid metabolic process	0.995886	0.0531609	GOTERM_BP_DIRECT	20	3.82409	ENSMUSG00000032883, ENSMUSG00000050195, ENSMUSG00000027346, ENSMUSG00000026003, ENSMUSG00000024892, ENSMUSG00000025277, ENSMUSG00000044968, ENSMUSG00000021364, ENSMUSG00000024843, ENSMUSG00000049537, ENSMUSG00000029513, ENSMUSG00000027513, ENSMUSG00000043733, ENSMUSG00000040451, ENSMUSG00000031918, ENSMUSG00000021228, ENSMUSG00000041193, ENSMUSG00000020538, ENSMUSG00000053898, ENSMUSG00000028093	450	554	19672	1.57818	1	1
GO:0098761~cellular response to interleukin-7	0.995886	0.0564002	GOTERM_BP_DIRECT	3	0.573614	ENSMUSG00000066551, ENSMUSG00000007850, ENSMUSG00000004897	450	17	19672	7.71451	1	1
GO:0033120~positive regulation of RNA splicing	0.995886	0.0564002	GOTERM_BP_DIRECT	3	0.573614	ENSMUSG00000005198, ENSMUSG00000032078, ENSMUSG00000018379	450	17	19672	7.71451	1	1
GO:0060999~positive regulation of dendritic spine development	0.995886	0.0589645	GOTERM_BP_DIRECT	4	0.764818	ENSMUSG00000022864, ENSMUSG00000029454, ENSMUSG00000048076, ENSMUSG00000042688	450	39	19672	4.48365	1	1
GO:0031532~actin cytoskeleton reorganization	0.995886	0.0611206	GOTERM_BP_DIRECT	5	0.956023	ENSMUSG00000026490, ENSMUSG00000026270, ENSMUSG00000027540, ENSMUSG00000008859, ENSMUSG00000042700	450	65	19672	3.36274	1	1
GO:0061158~3'-UTR-mediated mRNA destabilization	0.995886	0.0625167	GOTERM_BP_DIRECT	3	0.573614	ENSMUSG00000021127, ENSMUSG00000045817, ENSMUSG00000002227	450	18	19672	7.28593	1	1
GO:0010880~regulation of release of sequestered calcium ion into cytosol by sarcoplasmic reticulum	0.995886	0.0625167	GOTERM_BP_DIRECT	3	0.573614	ENSMUSG00000019370, ENSMUSG00000001175, ENSMUSG00000004035	450	18	19672	7.28593	1	1
GO:1905564~positive regulation of vascular endothelial cell proliferation	0.995886	0.0625167	GOTERM_BP_DIRECT	3	0.573614	ENSMUSG00000066551, ENSMUSG00000034748, ENSMUSG00000001280	450	18	19672	7.28593	1	1
GO:0048268~clathrin coat assembly	0.995886	0.0625167	GOTERM_BP_DIRECT	3	0.573614	ENSMUSG00000039361, ENSMUSG00000047547, ENSMUSG00000047126	450	18	19672	7.28593	1	1
GO:1900242~regulation of synaptic vesicle endocytosis	0.995886	0.0625167	GOTERM_BP_DIRECT	3	0.573614	ENSMUSG00000039361, ENSMUSG00000019370, ENSMUSG00000001175	450	18	19672	7.28593	1	1
GO:0070059~intrinsic apoptotic signaling pathway in response to endoplasmic reticulum stress	0.995886	0.0627079	GOTERM_BP_DIRECT	4	0.764818	ENSMUSG00000006673, ENSMUSG00000024392, ENSMUSG00000002083, ENSMUSG00000042406	450	40	19672	4.37156	1	1
GO:0007275~multicellular organism development	0.995886	0.0652498	GOTERM_BP_DIRECT	35	6.69216	ENSMUSG00000029672, ENSMUSG00000040929, ENSMUSG00000027199, ENSMUSG00000006095, ENSMUSG00000027351, ENSMUSG00000045817, ENSMUSG00000020063, ENSMUSG00000060475, ENSMUSG00000021395, ENSMUSG00000018160, ENSMUSG00000040720, ENSMUSG00000001761, ENSMUSG00000022568, ENSMUSG00000021635, ENSMUSG00000043051, ENSMUSG00000032228, ENSMUSG00000014039, ENSMUSG00000039834, ENSMUSG00000027680, ENSMUSG00000026491,…	450	1135	19672	1.34806	1	1
GO:0060689~cell differentiation involved in salivary gland development	0.995886	0.0669253	GOTERM_BP_DIRECT	2	0.382409	ENSMUSG00000022843, ENSMUSG00000008575	450	3	19672	29.1437	1	1
GO:0036520~astrocyte-dopaminergic neuron signaling	0.995886	0.0669253	GOTERM_BP_DIRECT	2	0.382409	ENSMUSG00000044674, ENSMUSG00000006932	450	3	19672	29.1437	1	1
GO:0060242~contact inhibition	0.995886	0.0669253	GOTERM_BP_DIRECT	2	0.382409	ENSMUSG00000053110, ENSMUSG00000001761	450	3	19672	29.1437	1	1
GO:0044339~canonical Wnt signaling pathway involved in osteoblast differentiation	0.995886	0.0669253	GOTERM_BP_DIRECT	2	0.382409	ENSMUSG00000044674, ENSMUSG00000006932	450	3	19672	29.1437	1	1
GO:0044338~canonical Wnt signaling pathway involved in mesenchymal stem cell differentiation	0.995886	0.0669253	GOTERM_BP_DIRECT	2	0.382409	ENSMUSG00000044674, ENSMUSG00000006932	450	3	19672	29.1437	1	1
GO:0090400~stress-induced premature senescence	0.995886	0.0669253	GOTERM_BP_DIRECT	2	0.382409	ENSMUSG00000029454, ENSMUSG00000020063	450	3	19672	29.1437	1	1
GO:0090151~establishment of protein localization to mitochondrial membrane	0.995886	0.0669253	GOTERM_BP_DIRECT	2	0.382409	ENSMUSG00000019370, ENSMUSG00000001175	450	3	19672	29.1437	1	1
GO:0003140~determination of left/right asymmetry in lateral mesoderm	0.995886	0.0669253	GOTERM_BP_DIRECT	2	0.382409	ENSMUSG00000053226, ENSMUSG00000001761	450	3	19672	29.1437	1	1
GO:0007059~chromosome segregation	0.995886	0.0688196	GOTERM_BP_DIRECT	6	1.14723	ENSMUSG00000022314, ENSMUSG00000040034, ENSMUSG00000036928, ENSMUSG00000039298, ENSMUSG00000079614, ENSMUSG00000030105	450	96	19672	2.73222	1	1
GO:0007062~sister chromatid cohesion	0.995886	0.0688457	GOTERM_BP_DIRECT	3	0.573614	ENSMUSG00000022314, ENSMUSG00000024293, ENSMUSG00000036928	450	19	19672	6.90246	1	1
GO:0043536~positive regulation of blood vessel endothelial cell migration	0.995886	0.0745751	GOTERM_BP_DIRECT	4	0.764818	ENSMUSG00000015839, ENSMUSG00000066551, ENSMUSG00000001280, ENSMUSG00000020063	450	43	19672	4.06656	1	1
GO:0046777~protein autophosphorylation	0.995886	0.0756125	GOTERM_BP_DIRECT	9	1.72084	ENSMUSG00000021754, ENSMUSG00000029454, ENSMUSG00000003534, ENSMUSG00000019370, ENSMUSG00000004798, ENSMUSG00000063410, ENSMUSG00000005469, ENSMUSG00000001175, ENSMUSG00000024359	450	193	19672	2.03855	1	1
GO:0006915~apoptotic process	0.995886	0.0781468	GOTERM_BP_DIRECT	20	3.82409	ENSMUSG00000037608, ENSMUSG00000024392, ENSMUSG00000002083, ENSMUSG00000020063, ENSMUSG00000063410, ENSMUSG00000028115, ENSMUSG00000045867, ENSMUSG00000029863, ENSMUSG00000058392, ENSMUSG00000048756, ENSMUSG00000025764, ENSMUSG00000006335, ENSMUSG00000021610, ENSMUSG00000021127, ENSMUSG00000022314, ENSMUSG00000040451, ENSMUSG00000072872, ENSMUSG00000039168, ENSMUSG00000030557, ENSMUSG00000032504	450	584	19672	1.49711	1	1
GO:0001843~neural tube closure	0.995886	0.0815484	GOTERM_BP_DIRECT	6	1.14723	ENSMUSG00000022568, ENSMUSG00000028266, ENSMUSG00000008859, ENSMUSG00000029390, ENSMUSG00000005469, ENSMUSG00000036158	450	101	19672	2.59696	1	1
GO:0006511~ubiquitin-dependent protein catabolic process	0.995886	0.0818225	GOTERM_BP_DIRECT	11	2.10325	ENSMUSG00000025616, ENSMUSG00000021754, ENSMUSG00000055652, ENSMUSG00000031161, ENSMUSG00000024392, ENSMUSG00000020307, ENSMUSG00000051675, ENSMUSG00000024231, ENSMUSG00000030019, ENSMUSG00000032217, ENSMUSG00000056537	450	264	19672	1.82148	1	1
GO:0007595~lactation	0.995886	0.0873536	GOTERM_BP_DIRECT	4	0.764818	ENSMUSG00000020647, ENSMUSG00000003534, ENSMUSG00000018160, ENSMUSG00000029478	450	46	19672	3.80135	1	1
GO:0035019~somatic stem cell population maintenance	0.995886	0.0873536	GOTERM_BP_DIRECT	4	0.764818	ENSMUSG00000053110, ENSMUSG00000045817, ENSMUSG00000008958, ENSMUSG00000029249	450	46	19672	3.80135	1	1
GO:0048536~spleen development	0.995886	0.0873536	GOTERM_BP_DIRECT	4	0.764818	ENSMUSG00000053175, ENSMUSG00000057672, ENSMUSG00000040943, ENSMUSG00000021022	450	46	19672	3.80135	1	1
GO:0002834~regulation of response to tumor cell	0.995886	0.0882254	GOTERM_BP_DIRECT	2	0.382409	ENSMUSG00000019370, ENSMUSG00000001175	450	4	19672	21.8578	1	1
GO:0019730~antimicrobial humoral response	0.995886	0.0882254	GOTERM_BP_DIRECT	2	0.382409	ENSMUSG00000053175, ENSMUSG00000027445	450	4	19672	21.8578	1	1
GO:1901991~negative regulation of mitotic cell cycle phase transition	0.995886	0.0882254	GOTERM_BP_DIRECT	2	0.382409	ENSMUSG00000021127, ENSMUSG00000045817	450	4	19672	21.8578	1	1
GO:1904094~positive regulation of autophagic cell death	0.995886	0.0882254	GOTERM_BP_DIRECT	2	0.382409	ENSMUSG00000019370, ENSMUSG00000001175	450	4	19672	21.8578	1	1
GO:0060125~negative regulation of growth hormone secretion	0.995886	0.0882254	GOTERM_BP_DIRECT	2	0.382409	ENSMUSG00000020063, ENSMUSG00000043733	450	4	19672	21.8578	1	1
GO:0060717~chorion development	0.995886	0.0882254	GOTERM_BP_DIRECT	2	0.382409	ENSMUSG00000029390, ENSMUSG00000002221	450	4	19672	21.8578	1	1
GO:1902037~negative regulation of hematopoietic stem cell differentiation	0.995886	0.0882254	GOTERM_BP_DIRECT	2	0.382409	ENSMUSG00000015839, ENSMUSG00000024359	450	4	19672	21.8578	1	1
GO:0051000~positive regulation of nitric-oxide synthase activity	0.995886	0.0889818	GOTERM_BP_DIRECT	3	0.573614	ENSMUSG00000005540, ENSMUSG00000019370, ENSMUSG00000001175	450	22	19672	5.96121	1	1
GO:0051568~histone H3-K4 methylation	0.995886	0.0889818	GOTERM_BP_DIRECT	3	0.573614	ENSMUSG00000026439, ENSMUSG00000026917, ENSMUSG00000002221	450	22	19672	5.96121	1	1
GO:0061564~axon development	0.995886	0.0889818	GOTERM_BP_DIRECT	3	0.573614	ENSMUSG00000032078, ENSMUSG00000003534, ENSMUSG00000051675	450	22	19672	5.96121	1	1
GO:0016575~histone deacetylation	0.995886	0.0918052	GOTERM_BP_DIRECT	4	0.764818	ENSMUSG00000031161, ENSMUSG00000025246, ENSMUSG00000020063, ENSMUSG00000031622	450	47	19672	3.72047	1	1
GO:0034198~cellular response to amino acid starvation	0.995886	0.0918052	GOTERM_BP_DIRECT	4	0.764818	ENSMUSG00000041638, ENSMUSG00000039168, ENSMUSG00000042406, ENSMUSG00000079614	450	47	19672	3.72047	1	1
GO:0050769~positive regulation of neurogenesis	0.995886	0.0918052	GOTERM_BP_DIRECT	4	0.764818	ENSMUSG00000026187, ENSMUSG00000051675, ENSMUSG00000028933, ENSMUSG00000039834	450	47	19672	3.72047	1	1
GO:0001570~vasculogenesis	0.995886	0.0923312	GOTERM_BP_DIRECT	5	0.956023	ENSMUSG00000021127, ENSMUSG00000053110, ENSMUSG00000006932, ENSMUSG00000002221, ENSMUSG00000001761	450	75	19672	2.91437	1	1
GO:0006469~negative regulation of protein kinase activity	0.995886	0.0923312	GOTERM_BP_DIRECT	5	0.956023	ENSMUSG00000057672, ENSMUSG00000027351, ENSMUSG00000055067, ENSMUSG00000024212, ENSMUSG00000035268	450	75	19672	2.91437	1	1
GO:0080182~histone H3-K4 trimethylation	0.995886	0.0960372	GOTERM_BP_DIRECT	3	0.573614	ENSMUSG00000040943, ENSMUSG00000032897, ENSMUSG00000039834	450	23	19672	5.70203	1	1
GO:0009395~phospholipid catabolic process	0.995886	0.0960372	GOTERM_BP_DIRECT	3	0.573614	ENSMUSG00000041193, ENSMUSG00000044968, ENSMUSG00000025277	450	23	19672	5.70203	1	1
GO:0030865~cortical cytoskeleton organization	0.995886	0.0960372	GOTERM_BP_DIRECT	3	0.573614	ENSMUSG00000043079, ENSMUSG00000021022, ENSMUSG00000019944	450	23	19672	5.70203	1	1

## Sheet: GOTERM_CC_DIRECT
Term	FDR	PValue	Category	Count	%	Genes	List Total	Pop Hits	Pop Total	Fold Enrichment	Bonferroni	Benjamini
GO:0005634~nucleus	3.53726e-21	6.63652e-24	GOTERM_CC_DIRECT	248	47.4187	ENSMUSG00000008575, ENSMUSG00000034748, ENSMUSG00000026683, ENSMUSG00000036928, ENSMUSG00000005625, ENSMUSG00000004897, ENSMUSG00000060475, ENSMUSG00000022881, ENSMUSG00000005621, ENSMUSG00000058392, ENSMUSG00000031918, ENSMUSG00000046962, ENSMUSG00000001827, ENSMUSG00000039990, ENSMUSG00000018379, ENSMUSG00000056537, ENSMUSG00000031585, ENSMUSG00000005198, ENSMUSG00000025220, ENSMUSG00000004667,…	469	6399	20815	1.72006	3.62354e-21	3.62354e-21
GO:0005654~nucleoplasm	5.27535e-12	1.97949e-14	GOTERM_CC_DIRECT	142	27.1511	ENSMUSG00000006673, ENSMUSG00000008575, ENSMUSG00000034748, ENSMUSG00000026683, ENSMUSG00000036928, ENSMUSG00000005625, ENSMUSG00000020063, ENSMUSG00000004897, ENSMUSG00000005469, ENSMUSG00000022881, ENSMUSG00000060475, ENSMUSG00000021395, ENSMUSG00000042406, ENSMUSG00000058392, ENSMUSG00000047417, ENSMUSG00000048756, ENSMUSG00000001783, ENSMUSG00000020863, ENSMUSG00000046962, ENSMUSG00000032727,…	469	3368	20815	1.8712	1.079e-11	5.40402e-12
GO:0005737~cytoplasm	4.79308e-08	2.6978e-10	GOTERM_CC_DIRECT	228	43.5946	ENSMUSG00000034748, ENSMUSG00000005625, ENSMUSG00000004897, ENSMUSG00000060475, ENSMUSG00000031918, ENSMUSG00000002910, ENSMUSG00000018379, ENSMUSG00000056537, ENSMUSG00000005198, ENSMUSG00000025220, ENSMUSG00000060244, ENSMUSG00000045867, ENSMUSG00000029822, ENSMUSG00000047126, ENSMUSG00000030019, ENSMUSG00000035268, ENSMUSG00000038777, ENSMUSG00000070953, ENSMUSG00000034731, ENSMUSG00000034601,…	469	7202	20815	1.40503	1.473e-07	4.90999e-08
GO:0005829~cytosol	6.95982e-06	5.22313e-08	GOTERM_CC_DIRECT	141	26.9598	ENSMUSG00000052299, ENSMUSG00000026683, ENSMUSG00000048076, ENSMUSG00000005625, ENSMUSG00000020063, ENSMUSG00000005469, ENSMUSG00000021395, ENSMUSG00000026289, ENSMUSG00000048756, ENSMUSG00000043733, ENSMUSG00000022125, ENSMUSG00000001783, ENSMUSG00000044147, ENSMUSG00000031918, ENSMUSG00000046962, ENSMUSG00000039477, ENSMUSG00000043051, ENSMUSG00000056537, ENSMUSG00000031585, ENSMUSG00000015839,…	469	4090	20815	1.53003	2.85179e-05	7.12958e-06
GO:0000785~chromatin	8.46655e-05	7.94235e-07	GOTERM_CC_DIRECT	27	5.16252	ENSMUSG00000048490, ENSMUSG00000039738, ENSMUSG00000040929, ENSMUSG00000001280, ENSMUSG00000036928, ENSMUSG00000020063, ENSMUSG00000018160, ENSMUSG00000029478, ENSMUSG00000020647, ENSMUSG00000038984, ENSMUSG00000032228, ENSMUSG00000015839, ENSMUSG00000026491, ENSMUSG00000053470, ENSMUSG00000052144, ENSMUSG00000024293, ENSMUSG00000021264, ENSMUSG00000029249, ENSMUSG00000022314, ENSMUSG00000073705,…	469	387	20815	3.0964	0.000433559	8.67305e-05
GO:0016607~nuclear speck	0.000281175	3.16519e-06	GOTERM_CC_DIRECT	27	5.16252	ENSMUSG00000048490, ENSMUSG00000008958, ENSMUSG00000060475, ENSMUSG00000005469, ENSMUSG00000042406, ENSMUSG00000021012, ENSMUSG00000040720, ENSMUSG00000020863, ENSMUSG00000040782, ENSMUSG00000020307, ENSMUSG00000021938, ENSMUSG00000018974, ENSMUSG00000032228, ENSMUSG00000018379, ENSMUSG00000031585, ENSMUSG00000024097, ENSMUSG00000053453, ENSMUSG00000037608, ENSMUSG00000029649, ENSMUSG00000025764,…	469	417	20815	2.87363	0.00172671	0.000288033
GO:0000118~histone deacetylase complex	0.00048634	6.38721e-06	GOTERM_CC_DIRECT	9	1.72084	ENSMUSG00000048490, ENSMUSG00000053470, ENSMUSG00000017299, ENSMUSG00000031161, ENSMUSG00000025246, ENSMUSG00000038773, ENSMUSG00000031622, ENSMUSG00000029478, ENSMUSG00000058318	469	45	20815	8.87633	0.00348135	0.000498202
GO:0032991~macromolecular complex	0.000842031	1.26384e-05	GOTERM_CC_DIRECT	43	8.2218	ENSMUSG00000057367, ENSMUSG00000005442, ENSMUSG00000029454, ENSMUSG00000026187, ENSMUSG00000048076, ENSMUSG00000015869, ENSMUSG00000049882, ENSMUSG00000019370, ENSMUSG00000008958, ENSMUSG00000020063, ENSMUSG00000006932, ENSMUSG00000005469, ENSMUSG00000042406, ENSMUSG00000061665, ENSMUSG00000029513, ENSMUSG00000042700, ENSMUSG00000048756, ENSMUSG00000042688, ENSMUSG00000043733, ENSMUSG00000000959,…	469	923	20815	2.06762	0.00687683	0.000862568
GO:0031252~cell leading edge	0.00335295	5.66163e-05	GOTERM_CC_DIRECT	10	1.91205	ENSMUSG00000022568, ENSMUSG00000029684, ENSMUSG00000032740, ENSMUSG00000074030, ENSMUSG00000026490, ENSMUSG00000026341, ENSMUSG00000048076, ENSMUSG00000028266, ENSMUSG00000031161, ENSMUSG00000061665	469	77	20815	5.76385	0.0304405	0.00343472
GO:0048471~perinuclear region of cytoplasm	0.0108189	0.000202981	GOTERM_CC_DIRECT	36	6.88337	ENSMUSG00000032883, ENSMUSG00000026341, ENSMUSG00000048076, ENSMUSG00000004931, ENSMUSG00000002731, ENSMUSG00000026785, ENSMUSG00000006932, ENSMUSG00000005469, ENSMUSG00000061665, ENSMUSG00000022125, ENSMUSG00000025979, ENSMUSG00000040164, ENSMUSG00000031918, ENSMUSG00000041193, ENSMUSG00000039298, ENSMUSG00000043051, ENSMUSG00000039533, ENSMUSG00000036687, ENSMUSG00000038502, ENSMUSG00000032126,…	469	814	20815	1.96283	0.104917	0.0110827
GO:0005694~chromosome	0.0189105	0.000390273	GOTERM_CC_DIRECT	26	4.97132	ENSMUSG00000029475, ENSMUSG00000026187, ENSMUSG00000026683, ENSMUSG00000036928, ENSMUSG00000058392, ENSMUSG00000066551, ENSMUSG00000047534, ENSMUSG00000045098, ENSMUSG00000079614, ENSMUSG00000026491, ENSMUSG00000005198, ENSMUSG00000024293, ENSMUSG00000064302, ENSMUSG00000020430, ENSMUSG00000002221, ENSMUSG00000025764, ENSMUSG00000061755, ENSMUSG00000042694, ENSMUSG00000022314, ENSMUSG00000073705,…	469	526	20815	2.19377	0.191949	0.0193717
GO:0001650~fibrillar center	0.0665373	0.00149803	GOTERM_CC_DIRECT	11	2.10325	ENSMUSG00000042694, ENSMUSG00000041560, ENSMUSG00000048490, ENSMUSG00000008575, ENSMUSG00000055053, ENSMUSG00000024212, ENSMUSG00000021938, ENSMUSG00000020063, ENSMUSG00000036686, ENSMUSG00000061665, ENSMUSG00000040158	469	143	20815	3.41397	0.558923	0.0681602
GO:0090575~RNA polymerase II transcription factor complex	0.0896335	0.00232408	GOTERM_CC_DIRECT	10	1.91205	ENSMUSG00000015839, ENSMUSG00000020358, ENSMUSG00000020647, ENSMUSG00000028266, ENSMUSG00000025025, ENSMUSG00000039656, ENSMUSG00000006932, ENSMUSG00000042406, ENSMUSG00000032228, ENSMUSG00000032897	469	127	20815	3.49462	0.719288	0.0918197
GO:0000775~chromosome, centromeric region	0.0896335	0.00235435	GOTERM_CC_DIRECT	11	2.10325	ENSMUSG00000026491, ENSMUSG00000022314, ENSMUSG00000047534, ENSMUSG00000073705, ENSMUSG00000040034, ENSMUSG00000026683, ENSMUSG00000036928, ENSMUSG00000064302, ENSMUSG00000079614, ENSMUSG00000018666, ENSMUSG00000010342	469	152	20815	3.21183	0.7239	0.0918197
GO:0000123~histone acetyltransferase complex	0.136359	0.0038375	GOTERM_CC_DIRECT	5	0.956023	ENSMUSG00000026917, ENSMUSG00000063952, ENSMUSG00000038697, ENSMUSG00000037315, ENSMUSG00000025764	469	29	20815	7.65201	0.877458	0.139685
GO:0031011~Ino80 complex	0.169399	0.00508515	GOTERM_CC_DIRECT	4	0.764818	ENSMUSG00000030034, ENSMUSG00000021264, ENSMUSG00000015971, ENSMUSG00000006335	469	16	20815	11.0954	0.938183	0.173531
GO:0032993~protein-DNA complex	0.177033	0.00564644	GOTERM_CC_DIRECT	6	1.14723	ENSMUSG00000015839, ENSMUSG00000026187, ENSMUSG00000001280, ENSMUSG00000006932, ENSMUSG00000018160, ENSMUSG00000032897	469	51	20815	5.22137	0.954575	0.18135
GO:0005759~mitochondrial matrix	0.21179	0.0071524	GOTERM_CC_DIRECT	13	2.48566	ENSMUSG00000026270, ENSMUSG00000027540, ENSMUSG00000000399, ENSMUSG00000026003, ENSMUSG00000024892, ENSMUSG00000022792, ENSMUSG00000024359, ENSMUSG00000048756, ENSMUSG00000020079, ENSMUSG00000044986, ENSMUSG00000020832, ENSMUSG00000039176, ENSMUSG00000073676	469	235	20815	2.45516	0.980144	0.216956
GO:0005667~transcription factor complex	0.220487	0.00785978	GOTERM_CC_DIRECT	15	2.86807	ENSMUSG00000015839, ENSMUSG00000040929, ENSMUSG00000053110, ENSMUSG00000025246, ENSMUSG00000006932, ENSMUSG00000042406, ENSMUSG00000021264, ENSMUSG00000063972, ENSMUSG00000020647, ENSMUSG00000006705, ENSMUSG00000030557, ENSMUSG00000032228, ENSMUSG00000033943, ENSMUSG00000038502, ENSMUSG00000032897	469	298	20815	2.23398	0.986545	0.225865
GO:0005856~cytoskeleton	0.292223	0.0109652	GOTERM_CC_DIRECT	45	8.60421	ENSMUSG00000034601, ENSMUSG00000032740, ENSMUSG00000026341, ENSMUSG00000006095, ENSMUSG00000006932, ENSMUSG00000021395, ENSMUSG00000042406, ENSMUSG00000061665, ENSMUSG00000042700, ENSMUSG00000002058, ENSMUSG00000043079, ENSMUSG00000023118, ENSMUSG00000021754, ENSMUSG00000022604, ENSMUSG00000022629, ENSMUSG00000021738, ENSMUSG00000039298, ENSMUSG00000019948, ENSMUSG00000021938, ENSMUSG00000036686,…	469	1370	20815	1.45779	0.997571	0.29935
GO:0030132~clathrin coat of coated pit	0.312816	0.0129117	GOTERM_CC_DIRECT	3	0.573614	ENSMUSG00000039361, ENSMUSG00000047547, ENSMUSG00000047126	469	8	20815	16.6431	0.999171	0.320446
GO:0036396~MIS complex	0.312816	0.0129117	GOTERM_CC_DIRECT	3	0.573614	ENSMUSG00000060475, ENSMUSG00000028114, ENSMUSG00000040720	469	8	20815	16.6431	0.999171	0.320446
GO:0017053~transcriptional repressor complex	0.335365	0.0144717	GOTERM_CC_DIRECT	6	1.14723	ENSMUSG00000066551, ENSMUSG00000001280, ENSMUSG00000004897, ENSMUSG00000025246, ENSMUSG00000029478, ENSMUSG00000029249	469	64	20815	4.16078	0.999651	0.343545
GO:0005768~endosome	0.415278	0.0186992	GOTERM_CC_DIRECT	26	4.97132	ENSMUSG00000028788, ENSMUSG00000029518, ENSMUSG00000025277, ENSMUSG00000044968, ENSMUSG00000044147, ENSMUSG00000066551, ENSMUSG00000001827, ENSMUSG00000031918, ENSMUSG00000041193, ENSMUSG00000019804, ENSMUSG00000032504, ENSMUSG00000036687, ENSMUSG00000030105, ENSMUSG00000032127, ENSMUSG00000057672, ENSMUSG00000024197, ENSMUSG00000027423, ENSMUSG00000024997, ENSMUSG00000022257, ENSMUSG00000036291,…	469	710	20815	1.62524	0.999967	0.425407
GO:0031080~nuclear pore outer ring	0.429461	0.0201436	GOTERM_CC_DIRECT	3	0.573614	ENSMUSG00000026491, ENSMUSG00000040034, ENSMUSG00000079614	469	10	20815	13.3145	0.999985	0.439936
GO:0000791~euchromatin	0.46199	0.0225361	GOTERM_CC_DIRECT	5	0.956023	ENSMUSG00000005198, ENSMUSG00000001280, ENSMUSG00000020063, ENSMUSG00000006932, ENSMUSG00000058392	469	48	20815	4.62309	0.999996	0.473258
GO:0035097~histone methyltransferase complex	0.52835	0.0267644	GOTERM_CC_DIRECT	4	0.764818	ENSMUSG00000026439, ENSMUSG00000026917, ENSMUSG00000002221, ENSMUSG00000039834	469	29	20815	6.12161	1	0.541236
GO:0043209~myelin sheath	0.571282	0.0300111	GOTERM_CC_DIRECT	10	1.91205	ENSMUSG00000044147, ENSMUSG00000061518, ENSMUSG00000047126, ENSMUSG00000019370, ENSMUSG00000008859, ENSMUSG00000032504, ENSMUSG00000001175, ENSMUSG00000023004, ENSMUSG00000024359, ENSMUSG00000024997	469	192	20815	2.31154	1	0.585216
GO:0071339~MLL1 complex	0.574281	0.0318635	GOTERM_CC_DIRECT	4	0.764818	ENSMUSG00000026439, ENSMUSG00000026917, ENSMUSG00000033943, ENSMUSG00000005204	469	31	20815	5.72667	1	0.588288
GO:0015030~Cajal body	0.574281	0.0330104	GOTERM_CC_DIRECT	5	0.956023	ENSMUSG00000024217, ENSMUSG00000032078, ENSMUSG00000010362, ENSMUSG00000039148, ENSMUSG00000018974	469	54	20815	4.10941	1	0.588288
GO:0005916~fascia adherens	0.574281	0.033401	GOTERM_CC_DIRECT	3	0.573614	ENSMUSG00000021823, ENSMUSG00000006932, ENSMUSG00000060843	469	13	20815	10.2419	1	0.588288
GO:0031966~mitochondrial membrane	0.608229	0.0365166	GOTERM_CC_DIRECT	9	1.72084	ENSMUSG00000061518, ENSMUSG00000000959, ENSMUSG00000029916, ENSMUSG00000000673, ENSMUSG00000019370, ENSMUSG00000000399, ENSMUSG00000026003, ENSMUSG00000025277, ENSMUSG00000001175	469	168	20815	2.37759	1	0.623064
GO:0005813~centrosome	0.640509	0.0407596	GOTERM_CC_DIRECT	20	3.82409	ENSMUSG00000034601, ENSMUSG00000015839, ENSMUSG00000032740, ENSMUSG00000031161, ENSMUSG00000019370, ENSMUSG00000006932, ENSMUSG00000005469, ENSMUSG00000064302, ENSMUSG00000042406, ENSMUSG00000021022, ENSMUSG00000029401, ENSMUSG00000001175, ENSMUSG00000028933, ENSMUSG00000061755, ENSMUSG00000002058, ENSMUSG00000022604, ENSMUSG00000039298, ENSMUSG00000043051, ENSMUSG00000039715, ENSMUSG00000015971	469	545	20815	1.62868	1	0.656131
GO:0016363~nuclear matrix	0.640509	0.0408879	GOTERM_CC_DIRECT	7	1.33843	ENSMUSG00000026491, ENSMUSG00000022314, ENSMUSG00000021738, ENSMUSG00000021938, ENSMUSG00000021264, ENSMUSG00000029478, ENSMUSG00000002221	469	112	20815	2.77385	1	0.656131
GO:0000777~condensed chromosome kinetochore	0.640509	0.0426954	GOTERM_CC_DIRECT	6	1.14723	ENSMUSG00000026491, ENSMUSG00000073705, ENSMUSG00000040034, ENSMUSG00000064302, ENSMUSG00000079614, ENSMUSG00000010342	469	85	20815	3.13282	1	0.656131
GO:0044666~MLL3/4 complex	0.640509	0.0436593	GOTERM_CC_DIRECT	3	0.573614	ENSMUSG00000026439, ENSMUSG00000026917, ENSMUSG00000002221	469	15	20815	8.87633	1	0.656131
GO:1902555~endoribonuclease complex	0.640509	0.0444631	GOTERM_CC_DIRECT	2	0.382409	ENSMUSG00000056820, ENSMUSG00000026374	469	2	20815	44.3817	1	0.656131
GO:0048188~Set1C/COMPASS complex	0.682753	0.0491699	GOTERM_CC_DIRECT	3	0.573614	ENSMUSG00000026439, ENSMUSG00000026917, ENSMUSG00000061755	469	16	20815	8.32156	1	0.699406
GO:0005730~nucleolus	0.682753	0.0499576	GOTERM_CC_DIRECT	28	5.35373	ENSMUSG00000048490, ENSMUSG00000029475, ENSMUSG00000026187, ENSMUSG00000050195, ENSMUSG00000036928, ENSMUSG00000021395, ENSMUSG00000018160, ENSMUSG00000021012, ENSMUSG00000024248, ENSMUSG00000058392, ENSMUSG00000005204, ENSMUSG00000021635, ENSMUSG00000021738, ENSMUSG00000054716, ENSMUSG00000030034, ENSMUSG00000030199, ENSMUSG00000032078, ENSMUSG00000028333, ENSMUSG00000025025, ENSMUSG00000024231,…	469	858	20815	1.44835	1	0.699406
GO:0031410~cytoplasmic vesicle	0.689164	0.0524135	GOTERM_CC_DIRECT	28	5.35373	ENSMUSG00000029672, ENSMUSG00000032740, ENSMUSG00000027351, ENSMUSG00000019590, ENSMUSG00000004798, ENSMUSG00000005469, ENSMUSG00000029518, ENSMUSG00000001248, ENSMUSG00000002396, ENSMUSG00000022106, ENSMUSG00000001827, ENSMUSG00000041193, ENSMUSG00000002910, ENSMUSG00000019804, ENSMUSG00000036687, ENSMUSG00000019944, ENSMUSG00000032127, ENSMUSG00000029684, ENSMUSG00000057672, ENSMUSG00000027540,…	469	863	20815	1.43996	1	0.705973
GO:0030424~axon	0.689164	0.0602334	GOTERM_CC_DIRECT	18	3.44168	ENSMUSG00000027680, ENSMUSG00000053580, ENSMUSG00000032078, ENSMUSG00000074121, ENSMUSG00000031161, ENSMUSG00000025532, ENSMUSG00000020063, ENSMUSG00000022762, ENSMUSG00000061665, ENSMUSG00000031918, ENSMUSG00000022629, ENSMUSG00000046240, ENSMUSG00000043051, ENSMUSG00000013033, ENSMUSG00000030105, ENSMUSG00000031840, ENSMUSG00000032479, ENSMUSG00000032126	469	499	20815	1.60094	1	0.705973
GO:0005765~lysosomal membrane	0.689164	0.0607003	GOTERM_CC_DIRECT	11	2.10325	ENSMUSG00000036291, ENSMUSG00000021712, ENSMUSG00000068264, ENSMUSG00000045176, ENSMUSG00000019590, ENSMUSG00000025277, ENSMUSG00000079614, ENSMUSG00000030105, ENSMUSG00000032127, ENSMUSG00000022257, ENSMUSG00000022125	469	253	20815	1.92964	1	0.705973
GO:0034045~pre-autophagosomal structure membrane	0.689164	0.0608848	GOTERM_CC_DIRECT	3	0.573614	ENSMUSG00000024773, ENSMUSG00000004798, ENSMUSG00000026289	469	18	20815	7.39694	1	0.705973
GO:0005884~actin filament	0.689164	0.0608878	GOTERM_CC_DIRECT	6	1.14723	ENSMUSG00000029684, ENSMUSG00000026341, ENSMUSG00000021823, ENSMUSG00000032127, ENSMUSG00000006335, ENSMUSG00000066406	469	94	20815	2.83287	1	0.705973
GO:0005876~spindle microtubule	0.689164	0.0642304	GOTERM_CC_DIRECT	4	0.764818	ENSMUSG00000019370, ENSMUSG00000064302, ENSMUSG00000001175, ENSMUSG00000061755	469	41	20815	4.32992	1	0.705973
GO:0034750~Scrib-APC-beta-catenin complex	0.689164	0.0659493	GOTERM_CC_DIRECT	2	0.382409	ENSMUSG00000022568, ENSMUSG00000006932	469	3	20815	29.5878	1	0.705973
GO:0008623~CHRAC	0.689164	0.0659493	GOTERM_CC_DIRECT	2	0.382409	ENSMUSG00000028394, ENSMUSG00000068391	469	3	20815	29.5878	1	0.705973
GO:0032156~septin cytoskeleton	0.689164	0.0659493	GOTERM_CC_DIRECT	2	0.382409	ENSMUSG00000029454, ENSMUSG00000042688	469	3	20815	29.5878	1	0.705973
GO:1905369~endopeptidase complex	0.689164	0.0659493	GOTERM_CC_DIRECT	2	0.382409	ENSMUSG00000045867, ENSMUSG00000029863	469	3	20815	29.5878	1	0.705973
GO:0030119~AP-type membrane coat adaptor complex	0.689164	0.0659493	GOTERM_CC_DIRECT	2	0.382409	ENSMUSG00000036291, ENSMUSG00000068264	469	3	20815	29.5878	1	0.705973
GO:0005740~mitochondrial envelope	0.689164	0.0670629	GOTERM_CC_DIRECT	3	0.573614	ENSMUSG00000061518, ENSMUSG00000002083, ENSMUSG00000093904	469	19	20815	7.00763	1	0.705973
GO:0000781~chromosome, telomeric region	0.689164	0.0672355	GOTERM_CC_DIRECT	7	1.33843	ENSMUSG00000042694, ENSMUSG00000039738, ENSMUSG00000021635, ENSMUSG00000026187, ENSMUSG00000053453, ENSMUSG00000060244, ENSMUSG00000018666	469	127	20815	2.44623	1	0.705973
GO:0030136~clathrin-coated vesicle	0.731457	0.072734	GOTERM_CC_DIRECT	5	0.956023	ENSMUSG00000039361, ENSMUSG00000001827, ENSMUSG00000047126, ENSMUSG00000019804, ENSMUSG00000032127	469	70	20815	3.17012	1	0.749298
GO:0030027~lamellipodium	0.748441	0.075827	GOTERM_CC_DIRECT	9	1.72084	ENSMUSG00000033940, ENSMUSG00000022568, ENSMUSG00000029684, ENSMUSG00000032740, ENSMUSG00000026490, ENSMUSG00000026584, ENSMUSG00000026341, ENSMUSG00000006932, ENSMUSG00000060843	469	196	20815	2.03793	1	0.766696
GO:1990722~DAPK1-calmodulin complex	0.827609	0.0869533	GOTERM_CC_DIRECT	2	0.382409	ENSMUSG00000019370, ENSMUSG00000001175	469	4	20815	22.1908	1	0.847794
GO:0030130~clathrin coat of trans-Golgi network vesicle	0.827609	0.0869533	GOTERM_CC_DIRECT	2	0.382409	ENSMUSG00000047547, ENSMUSG00000047126	469	4	20815	22.1908	1	0.847794

## Sheet: GOTERM_MF_DIRECT
Term	FDR	PValue	Category	Count	%	Genes	List Total	Pop Hits	Pop Total	Fold Enrichment	Bonferroni	Benjamini
GO:0005515~protein binding	5.5565e-09	8.47028e-12	GOTERM_MF_DIRECT	195	37.2849	ENSMUSG00000036928, ENSMUSG00000004897, ENSMUSG00000060475, ENSMUSG00000022881, ENSMUSG00000005621, ENSMUSG00000058392, ENSMUSG00000021552, ENSMUSG00000031918, ENSMUSG00000018379, ENSMUSG00000056537, ENSMUSG00000031585, ENSMUSG00000032796, ENSMUSG00000059811, ENSMUSG00000005198, ENSMUSG00000025220, ENSMUSG00000047126, ENSMUSG00000026439, ENSMUSG00000034601, ENSMUSG00000048490, ENSMUSG00000025451,…	439	5363	18371	1.52158	5.67505e-09	5.67509e-09
GO:0003677~DNA binding	3.44281e-07	1.04964e-09	GOTERM_MF_DIRECT	86	16.4436	ENSMUSG00000006673, ENSMUSG00000029475, ENSMUSG00000008575, ENSMUSG00000004897, ENSMUSG00000022881, ENSMUSG00000040943, ENSMUSG00000021395, ENSMUSG00000042406, ENSMUSG00000005621, ENSMUSG00000029478, ENSMUSG00000048756, ENSMUSG00000020863, ENSMUSG00000047534, ENSMUSG00000049728, ENSMUSG00000047412, ENSMUSG00000043290, ENSMUSG00000015942, ENSMUSG00000036686, ENSMUSG00000054716, ENSMUSG00000068391,…	439	1825	18371	1.97199	7.03256e-07	3.51628e-07
GO:0003682~chromatin binding	9.4524e-05	4.32275e-07	GOTERM_MF_DIRECT	35	6.69216	ENSMUSG00000005442, ENSMUSG00000034748, ENSMUSG00000036928, ENSMUSG00000042548, ENSMUSG00000006932, ENSMUSG00000018160, ENSMUSG00000029478, ENSMUSG00000021635, ENSMUSG00000020647, ENSMUSG00000039176, ENSMUSG00000045098, ENSMUSG00000021738, ENSMUSG00000038984, ENSMUSG00000039477, ENSMUSG00000058318, ENSMUSG00000079003, ENSMUSG00000053470, ENSMUSG00000000085, ENSMUSG00000057672, ENSMUSG00000053110,…	439	550	18371	2.66302	0.000289582	9.65413e-05
GO:0000976~transcription regulatory region sequence-specific DNA binding	0.000367669	2.24188e-06	GOTERM_MF_DIRECT	22	4.2065	ENSMUSG00000015839, ENSMUSG00000027361, ENSMUSG00000038319, ENSMUSG00000040929, ENSMUSG00000026187, ENSMUSG00000053110, ENSMUSG00000001280, ENSMUSG00000025246, ENSMUSG00000042406, ENSMUSG00000021264, ENSMUSG00000029249, ENSMUSG00000048756, ENSMUSG00000066551, ENSMUSG00000026439, ENSMUSG00000020538, ENSMUSG00000039298, ENSMUSG00000021938, ENSMUSG00000039656, ENSMUSG00000032228, ENSMUSG00000038766,…	439	270	18371	3.40979	0.00150094	0.000375515
GO:0042393~histone binding	0.0011004	8.38722e-06	GOTERM_MF_DIRECT	17	3.25048	ENSMUSG00000079003, ENSMUSG00000000085, ENSMUSG00000028333, ENSMUSG00000057672, ENSMUSG00000020171, ENSMUSG00000006527, ENSMUSG00000063952, ENSMUSG00000024212, ENSMUSG00000008958, ENSMUSG00000025246, ENSMUSG00000020063, ENSMUSG00000021221, ENSMUSG00000025616, ENSMUSG00000026917, ENSMUSG00000038984, ENSMUSG00000018974, ENSMUSG00000054766	439	183	18371	3.88746	0.0056037	0.00112389
GO:0046872~metal ion binding	0.00947603	8.6671e-05	GOTERM_MF_DIRECT	118	22.5621	ENSMUSG00000034748, ENSMUSG00000052299, ENSMUSG00000019590, ENSMUSG00000020063, ENSMUSG00000005621, ENSMUSG00000001783, ENSMUSG00000049728, ENSMUSG00000021712, ENSMUSG00000047412, ENSMUSG00000043290, ENSMUSG00000073676, ENSMUSG00000056019, ENSMUSG00000020907, ENSMUSG00000058318, ENSMUSG00000056537, ENSMUSG00000056820, ENSMUSG00000005198, ENSMUSG00000024097, ENSMUSG00000029781, ENSMUSG00000026279,…	439	3552	18371	1.3902	0.0564181	0.00967826
GO:0003713~transcription coactivator activity	0.0126906	0.000135418	GOTERM_MF_DIRECT	17	3.25048	ENSMUSG00000053175, ENSMUSG00000048490, ENSMUSG00000057367, ENSMUSG00000013833, ENSMUSG00000053110, ENSMUSG00000042548, ENSMUSG00000020063, ENSMUSG00000006932, ENSMUSG00000018160, ENSMUSG00000058392, ENSMUSG00000025764, ENSMUSG00000025616, ENSMUSG00000066551, ENSMUSG00000020647, ENSMUSG00000051675, ENSMUSG00000038697, ENSMUSG00000035235	439	230	18371	3.09307	0.0867411	0.0129614
GO:0042974~retinoic acid receptor binding	0.0141523	0.000177652	GOTERM_MF_DIRECT	6	1.14723	ENSMUSG00000048490, ENSMUSG00000020647, ENSMUSG00000042548, ENSMUSG00000039656, ENSMUSG00000018160, ENSMUSG00000029478	439	23	18371	10.9167	0.112225	0.0144544
GO:0008022~protein C-terminus binding	0.0141523	0.000209762	GOTERM_MF_DIRECT	17	3.25048	ENSMUSG00000032796, ENSMUSG00000005198, ENSMUSG00000026187, ENSMUSG00000053110, ENSMUSG00000001280, ENSMUSG00000020171, ENSMUSG00000025246, ENSMUSG00000020063, ENSMUSG00000006932, ENSMUSG00000042406, ENSMUSG00000061665, ENSMUSG00000024997, ENSMUSG00000040158, ENSMUSG00000047126, ENSMUSG00000039298, ENSMUSG00000039166, ENSMUSG00000031840	439	239	18371	2.97659	0.131124	0.0144544
GO:0003714~transcription corepressor activity	0.0141523	0.000215737	GOTERM_MF_DIRECT	15	2.86807	ENSMUSG00000053175, ENSMUSG00000048490, ENSMUSG00000034748, ENSMUSG00000053110, ENSMUSG00000006527, ENSMUSG00000004897, ENSMUSG00000025246, ENSMUSG00000020063, ENSMUSG00000018160, ENSMUSG00000029478, ENSMUSG00000066551, ENSMUSG00000072872, ENSMUSG00000042197, ENSMUSG00000032727, ENSMUSG00000031622	439	192	18371	3.26933	0.134596	0.0144544
GO:0016740~transferase activity	0.0215406	0.000391103	GOTERM_MF_DIRECT	65	12.4283	ENSMUSG00000034748, ENSMUSG00000052299, ENSMUSG00000027011, ENSMUSG00000049882, ENSMUSG00000020063, ENSMUSG00000005469, ENSMUSG00000042688, ENSMUSG00000044986, ENSMUSG00000024505, ENSMUSG00000021754, ENSMUSG00000043257, ENSMUSG00000040782, ENSMUSG00000021712, ENSMUSG00000029916, ENSMUSG00000020307, ENSMUSG00000035235, ENSMUSG00000068391, ENSMUSG00000032126, ENSMUSG00000056537, ENSMUSG00000005198,…	439	1756	18371	1.54902	0.230558	0.0220003
GO:0035257~nuclear hormone receptor binding	0.0215406	0.000394036	GOTERM_MF_DIRECT	6	1.14723	ENSMUSG00000048490, ENSMUSG00000020647, ENSMUSG00000020063, ENSMUSG00000006932, ENSMUSG00000018160, ENSMUSG00000029478	439	27	18371	9.29942	0.232069	0.0220003
GO:0031406~carboxylic acid binding	0.0575389	0.00114025	GOTERM_MF_DIRECT	5	0.956023	ENSMUSG00000024892, ENSMUSG00000025190, ENSMUSG00000027513, ENSMUSG00000021213, ENSMUSG00000032126	439	20	18371	10.4618	0.534389	0.0587668
GO:0019901~protein kinase binding	0.10953	0.00233754	GOTERM_MF_DIRECT	26	4.97132	ENSMUSG00000032883, ENSMUSG00000041638, ENSMUSG00000027351, ENSMUSG00000019370, ENSMUSG00000002731, ENSMUSG00000006932, ENSMUSG00000005469, ENSMUSG00000042406, ENSMUSG00000029513, ENSMUSG00000042700, ENSMUSG00000048756, ENSMUSG00000006335, ENSMUSG00000042688, ENSMUSG00000043733, ENSMUSG00000021754, ENSMUSG00000039298, ENSMUSG00000007050, ENSMUSG00000019944, ENSMUSG00000027540, ENSMUSG00000001175,…	439	564	18371	1.92913	0.791535	0.111868
GO:0003723~RNA binding	0.109557	0.00278877	GOTERM_MF_DIRECT	37	7.07457	ENSMUSG00000029475, ENSMUSG00000026187, ENSMUSG00000025451, ENSMUSG00000027374, ENSMUSG00000002731, ENSMUSG00000045817, ENSMUSG00000026245, ENSMUSG00000021012, ENSMUSG00000022940, ENSMUSG00000044986, ENSMUSG00000057706, ENSMUSG00000021938, ENSMUSG00000007050, ENSMUSG00000039337, ENSMUSG00000018974, ENSMUSG00000071659, ENSMUSG00000018379, ENSMUSG00000027680, ENSMUSG00000007850, ENSMUSG00000056820,…	439	926	18371	1.67209	0.846044	0.111895
GO:0004842~ubiquitin-protein transferase activity	0.109557	0.00281379	GOTERM_MF_DIRECT	15	2.86807	ENSMUSG00000057367, ENSMUSG00000052299, ENSMUSG00000027011, ENSMUSG00000028677, ENSMUSG00000024231, ENSMUSG00000002222, ENSMUSG00000021754, ENSMUSG00000021712, ENSMUSG00000037075, ENSMUSG00000020307, ENSMUSG00000051675, ENSMUSG00000030019, ENSMUSG00000035235, ENSMUSG00000032217, ENSMUSG00000056537	439	250	18371	2.51084	0.848611	0.111895
GO:0008270~zinc ion binding	0.109557	0.00283912	GOTERM_MF_DIRECT	32	6.11855	ENSMUSG00000057367, ENSMUSG00000029475, ENSMUSG00000052299, ENSMUSG00000034748, ENSMUSG00000042408, ENSMUSG00000040943, ENSMUSG00000044968, ENSMUSG00000025616, ENSMUSG00000021754, ENSMUSG00000021712, ENSMUSG00000037075, ENSMUSG00000039656, ENSMUSG00000035235, ENSMUSG00000049090, ENSMUSG00000034317, ENSMUSG00000032078, ENSMUSG00000024097, ENSMUSG00000027189, ENSMUSG00000027540, ENSMUSG00000031161,…	439	764	18371	1.75277	0.851165	0.111895
GO:0000978~RNA polymerase II core promoter proximal region sequence-specific DNA binding	0.120379	0.00330308	GOTERM_MF_DIRECT	44	8.413	ENSMUSG00000051184, ENSMUSG00000048490, ENSMUSG00000029475, ENSMUSG00000040929, ENSMUSG00000008575, ENSMUSG00000001280, ENSMUSG00000055067, ENSMUSG00000004897, ENSMUSG00000020063, ENSMUSG00000049764, ENSMUSG00000018160, ENSMUSG00000042406, ENSMUSG00000049823, ENSMUSG00000048756, ENSMUSG00000041258, ENSMUSG00000049728, ENSMUSG00000039656, ENSMUSG00000036686, ENSMUSG00000054716, ENSMUSG00000032228,…	439	1172	18371	1.57106	0.891035	0.122948
GO:0003712~transcription cofactor activity	0.173425	0.00510358	GOTERM_MF_DIRECT	10	1.91205	ENSMUSG00000048490, ENSMUSG00000029475, ENSMUSG00000053470, ENSMUSG00000072872, ENSMUSG00000037608, ENSMUSG00000004897, ENSMUSG00000038773, ENSMUSG00000018160, ENSMUSG00000002881, ENSMUSG00000021221	439	135	18371	3.09981	0.967553	0.177126
GO:0061630~ubiquitin protein ligase activity	0.173425	0.0055479	GOTERM_MF_DIRECT	17	3.25048	ENSMUSG00000057367, ENSMUSG00000034317, ENSMUSG00000052299, ENSMUSG00000027189, ENSMUSG00000028677, ENSMUSG00000018160, ENSMUSG00000024457, ENSMUSG00000002222, ENSMUSG00000040350, ENSMUSG00000000439, ENSMUSG00000040782, ENSMUSG00000037075, ENSMUSG00000051675, ENSMUSG00000035235, ENSMUSG00000032217, ENSMUSG00000032127, ENSMUSG00000056537	439	328	18371	2.16892	0.975946	0.177126
GO:0016922~ligand-dependent nuclear receptor binding	0.173425	0.00555172	GOTERM_MF_DIRECT	6	1.14723	ENSMUSG00000048490, ENSMUSG00000020647, ENSMUSG00000020063, ENSMUSG00000006932, ENSMUSG00000018160, ENSMUSG00000029478	439	48	18371	5.23092	0.976008	0.177126
GO:0008134~transcription factor binding	0.205933	0.00690631	GOTERM_MF_DIRECT	18	3.44168	ENSMUSG00000015839, ENSMUSG00000053175, ENSMUSG00000028266, ENSMUSG00000053110, ENSMUSG00000001280, ENSMUSG00000005625, ENSMUSG00000025246, ENSMUSG00000020063, ENSMUSG00000006932, ENSMUSG00000018160, ENSMUSG00000042406, ENSMUSG00000002881, ENSMUSG00000029249, ENSMUSG00000020962, ENSMUSG00000020647, ENSMUSG00000036158, ENSMUSG00000032228, ENSMUSG00000032897	439	365	18371	2.06371	0.990374	0.210328
GO:0031625~ubiquitin protein ligase binding	0.276043	0.00967833	GOTERM_MF_DIRECT	16	3.05927	ENSMUSG00000038319, ENSMUSG00000005198, ENSMUSG00000026187, ENSMUSG00000028410, ENSMUSG00000026771, ENSMUSG00000031161, ENSMUSG00000024392, ENSMUSG00000008859, ENSMUSG00000024231, ENSMUSG00000005469, ENSMUSG00000023004, ENSMUSG00000024359, ENSMUSG00000021025, ENSMUSG00000042700, ENSMUSG00000022257, ENSMUSG00000021823	439	318	18371	2.10553	0.998521	0.281934
GO:0019003~GDP binding	0.370687	0.0135617	GOTERM_MF_DIRECT	7	1.33843	ENSMUSG00000044147, ENSMUSG00000021712, ENSMUSG00000048076, ENSMUSG00000008859, ENSMUSG00000029518, ENSMUSG00000030105, ENSMUSG00000027513	439	82	18371	3.57234	0.999894	0.378598
GO:0042826~histone deacetylase binding	0.395607	0.0150765	GOTERM_MF_DIRECT	9	1.72084	ENSMUSG00000053175, ENSMUSG00000048490, ENSMUSG00000057672, ENSMUSG00000031161, ENSMUSG00000001280, ENSMUSG00000032727, ENSMUSG00000030557, ENSMUSG00000056019, ENSMUSG00000029478	439	134	18371	2.81064	0.999962	0.40405
GO:0001221~transcription cofactor binding	0.555061	0.0219994	GOTERM_MF_DIRECT	5	0.956023	ENSMUSG00000015839, ENSMUSG00000020538, ENSMUSG00000001280, ENSMUSG00000006932, ENSMUSG00000048756	439	45	18371	4.64971	1	0.566907
GO:0008013~beta-catenin binding	0.60559	0.0249252	GOTERM_MF_DIRECT	7	1.33843	ENSMUSG00000031161, ENSMUSG00000025246, ENSMUSG00000006932, ENSMUSG00000061665, ENSMUSG00000048756, ENSMUSG00000040158, ENSMUSG00000060843	439	94	18371	3.11629	1	0.618514
GO:0001228~transcriptional activator activity, RNA polymerase II transcription regulatory region sequence-specific binding	0.67309	0.0287294	GOTERM_MF_DIRECT	21	4.0153	ENSMUSG00000015839, ENSMUSG00000030199, ENSMUSG00000008575, ENSMUSG00000055053, ENSMUSG00000001280, ENSMUSG00000022010, ENSMUSG00000042406, ENSMUSG00000021264, ENSMUSG00000063972, ENSMUSG00000027102, ENSMUSG00000022335, ENSMUSG00000048756, ENSMUSG00000049728, ENSMUSG00000020538, ENSMUSG00000039656, ENSMUSG00000030557, ENSMUSG00000054716, ENSMUSG00000032998, ENSMUSG00000032228, ENSMUSG00000033943,…	439	528	18371	1.66438	1	0.687455
GO:0044877~macromolecular complex binding	0.698865	0.0317489	GOTERM_MF_DIRECT	25	4.78011	ENSMUSG00000057367, ENSMUSG00000026187, ENSMUSG00000026683, ENSMUSG00000000399, ENSMUSG00000006932, ENSMUSG00000005469, ENSMUSG00000018160, ENSMUSG00000029478, ENSMUSG00000061665, ENSMUSG00000042700, ENSMUSG00000006335, ENSMUSG00000021754, ENSMUSG00000020647, ENSMUSG00000039298, ENSMUSG00000039656, ENSMUSG00000043051, ENSMUSG00000033940, ENSMUSG00000038319, ENSMUSG00000056820, ENSMUSG00000026374,…	439	671	18371	1.55914	1	0.71378
GO:0033558~protein deacetylase activity	0.698865	0.0319603	GOTERM_MF_DIRECT	3	0.573614	ENSMUSG00000034748, ENSMUSG00000031161, ENSMUSG00000020063	439	12	18371	10.4618	1	0.71378
GO:0000166~nucleotide binding	0.875567	0.0413759	GOTERM_MF_DIRECT	53	10.1338	ENSMUSG00000032883, ENSMUSG00000048076, ENSMUSG00000027011, ENSMUSG00000004897, ENSMUSG00000008859, ENSMUSG00000005469, ENSMUSG00000022881, ENSMUSG00000026245, ENSMUSG00000029518, ENSMUSG00000001783, ENSMUSG00000042688, ENSMUSG00000044147, ENSMUSG00000021754, ENSMUSG00000021635, ENSMUSG00000021712, ENSMUSG00000029916, ENSMUSG00000020307, ENSMUSG00000019944, ENSMUSG00000030105, ENSMUSG00000032127,…	439	1712	18371	1.29551	1	0.894253
GO:0072542~protein phosphatase activator activity	0.87559	0.0427117	GOTERM_MF_DIRECT	3	0.573614	ENSMUSG00000019370, ENSMUSG00000071649, ENSMUSG00000001175	439	14	18371	8.9673	1	0.894277
GO:0016791~phosphatase activity	0.909075	0.0460092	GOTERM_MF_DIRECT	8	1.52964	ENSMUSG00000031918, ENSMUSG00000061759, ENSMUSG00000027540, ENSMUSG00000028788, ENSMUSG00000015711, ENSMUSG00000020253, ENSMUSG00000028093, ENSMUSG00000043733	439	137	18371	2.44364	1	0.928476
GO:0046969~NAD-dependent histone deacetylase activity (H3-K9 specific)	0.909075	0.0471167	GOTERM_MF_DIRECT	2	0.382409	ENSMUSG00000034748, ENSMUSG00000020063	439	2	18371	41.8474	1	0.928476
GO:0000977~RNA polymerase II regulatory region sequence-specific DNA binding	0.942359	0.0502783	GOTERM_MF_DIRECT	17	3.25048	ENSMUSG00000030199, ENSMUSG00000005442, ENSMUSG00000066829, ENSMUSG00000001280, ENSMUSG00000025025, ENSMUSG00000042406, ENSMUSG00000027102, ENSMUSG00000061898, ENSMUSG00000020647, ENSMUSG00000020538, ENSMUSG00000052446, ENSMUSG00000039656, ENSMUSG00000043290, ENSMUSG00000030557, ENSMUSG00000056019, ENSMUSG00000033943, ENSMUSG00000032425	439	426	18371	1.66997	1	0.96247
GO:0031593~polyubiquitin binding	0.969031	0.0538272	GOTERM_MF_DIRECT	4	0.764818	ENSMUSG00000031161, ENSMUSG00000024392, ENSMUSG00000005625, ENSMUSG00000073684	439	36	18371	4.64971	1	0.989712
GO:0051213~dioxygenase activity	0.969031	0.0546557	GOTERM_MF_DIRECT	6	1.14723	ENSMUSG00000029475, ENSMUSG00000053470, ENSMUSG00000057134, ENSMUSG00000000673, ENSMUSG00000040943, ENSMUSG00000038773	439	86	18371	2.91958	1	0.989712
GO:0097718~disordered domain specific binding	0.974833	0.0575789	GOTERM_MF_DIRECT	4	0.764818	ENSMUSG00000047126, ENSMUSG00000019370, ENSMUSG00000006932, ENSMUSG00000001175	439	37	18371	4.52404	1	0.995637
GO:0000981~RNA polymerase II transcription factor activity, sequence-specific DNA binding	0.974833	0.0603135	GOTERM_MF_DIRECT	36	6.88337	ENSMUSG00000005442, ENSMUSG00000040929, ENSMUSG00000008575, ENSMUSG00000001280, ENSMUSG00000049764, ENSMUSG00000042406, ENSMUSG00000048756, ENSMUSG00000041258, ENSMUSG00000046962, ENSMUSG00000043290, ENSMUSG00000036686, ENSMUSG00000032228, ENSMUSG00000056019, ENSMUSG00000032425, ENSMUSG00000030443, ENSMUSG00000015839, ENSMUSG00000030199, ENSMUSG00000066829, ENSMUSG00000055053, ENSMUSG00000013419,…	439	1118	18371	1.3475	1	0.995637
GO:0046332~SMAD binding	0.974833	0.0603587	GOTERM_MF_DIRECT	5	0.956023	ENSMUSG00000006932, ENSMUSG00000030557, ENSMUSG00000021264, ENSMUSG00000032217, ENSMUSG00000032228	439	62	18371	3.37479	1	0.995637
GO:0043422~protein kinase B binding	0.974833	0.0609271	GOTERM_MF_DIRECT	3	0.573614	ENSMUSG00000032740, ENSMUSG00000020063, ENSMUSG00000018379	439	17	18371	7.38483	1	0.995637
GO:0043130~ubiquitin binding	0.980568	0.0639778	GOTERM_MF_DIRECT	6	1.14723	ENSMUSG00000025616, ENSMUSG00000057367, ENSMUSG00000031161, ENSMUSG00000078515, ENSMUSG00000073684, ENSMUSG00000051675	439	90	18371	2.78983	1	1
GO:0000400~four-way junction DNA binding	0.980568	0.0674911	GOTERM_MF_DIRECT	3	0.573614	ENSMUSG00000066551, ENSMUSG00000021264, ENSMUSG00000028933	439	18	18371	6.97456	1	1
GO:0019213~deacetylase activity	0.980568	0.0674911	GOTERM_MF_DIRECT	3	0.573614	ENSMUSG00000034748, ENSMUSG00000031161, ENSMUSG00000020063	439	18	18371	6.97456	1	1
GO:0031997~N-terminal myristoylation domain binding	0.980568	0.0698377	GOTERM_MF_DIRECT	2	0.382409	ENSMUSG00000019370, ENSMUSG00000001175	439	3	18371	27.8983	1	1
GO:0046983~protein dimerization activity	0.980568	0.070545	GOTERM_MF_DIRECT	9	1.72084	ENSMUSG00000020647, ENSMUSG00000020538, ENSMUSG00000025025, ENSMUSG00000030557, ENSMUSG00000025188, ENSMUSG00000032504, ENSMUSG00000029401, ENSMUSG00000032228, ENSMUSG00000033943	439	182	18371	2.06938	1	1
GO:0043565~sequence-specific DNA binding	0.980568	0.0763482	GOTERM_MF_DIRECT	18	3.44168	ENSMUSG00000015839, ENSMUSG00000030199, ENSMUSG00000040929, ENSMUSG00000056820, ENSMUSG00000026374, ENSMUSG00000001280, ENSMUSG00000042406, ENSMUSG00000021264, ENSMUSG00000063972, ENSMUSG00000029478, ENSMUSG00000029249, ENSMUSG00000048756, ENSMUSG00000046962, ENSMUSG00000020538, ENSMUSG00000006705, ENSMUSG00000039656, ENSMUSG00000030557, ENSMUSG00000032998	439	487	18371	1.54672	1	1
GO:0019904~protein domain specific binding	0.980568	0.0774509	GOTERM_MF_DIRECT	14	2.67686	ENSMUSG00000015839, ENSMUSG00000030199, ENSMUSG00000032883, ENSMUSG00000024097, ENSMUSG00000048076, ENSMUSG00000019370, ENSMUSG00000025246, ENSMUSG00000020063, ENSMUSG00000005469, ENSMUSG00000029863, ENSMUSG00000001175, ENSMUSG00000043733, ENSMUSG00000039166, ENSMUSG00000032127	439	350	18371	1.6739	1	1
GO:0019900~kinase binding	0.980568	0.0788234	GOTERM_MF_DIRECT	7	1.33843	ENSMUSG00000025979, ENSMUSG00000005198, ENSMUSG00000015869, ENSMUSG00000006932, ENSMUSG00000024997, ENSMUSG00000034731, ENSMUSG00000022257	439	125	18371	2.34345	1	1
GO:1990381~ubiquitin-specific protease binding	0.980568	0.0812681	GOTERM_MF_DIRECT	3	0.573614	ENSMUSG00000047126, ENSMUSG00000024392, ENSMUSG00000018974	439	20	18371	6.27711	1	1
GO:0004407~histone deacetylase activity	0.980568	0.088453	GOTERM_MF_DIRECT	3	0.573614	ENSMUSG00000034748, ENSMUSG00000031161, ENSMUSG00000020063	439	21	18371	5.9782	1	1
GO:0051117~ATPase binding	0.980568	0.0909154	GOTERM_MF_DIRECT	6	1.14723	ENSMUSG00000026341, ENSMUSG00000036570, ENSMUSG00000002083, ENSMUSG00000049882, ENSMUSG00000008859, ENSMUSG00000031840	439	100	18371	2.51084	1	1
GO:0001227~transcriptional repressor activity, RNA polymerase II transcription regulatory region sequence-specific binding	0.980568	0.0919897	GOTERM_MF_DIRECT	14	2.67686	ENSMUSG00000030199, ENSMUSG00000066829, ENSMUSG00000025025, ENSMUSG00000004897, ENSMUSG00000021264, ENSMUSG00000029249, ENSMUSG00000048756, ENSMUSG00000049823, ENSMUSG00000046962, ENSMUSG00000049728, ENSMUSG00000052446, ENSMUSG00000036686, ENSMUSG00000056019, ENSMUSG00000032425	439	361	18371	1.62289	1	1
GO:0004691~cAMP-dependent protein kinase activity	0.980568	0.0920182	GOTERM_MF_DIRECT	2	0.382409	ENSMUSG00000005469, ENSMUSG00000066406	439	4	18371	20.9237	1	1
GO:0017136~NAD-dependent histone deacetylase activity	0.980568	0.0920182	GOTERM_MF_DIRECT	2	0.382409	ENSMUSG00000034748, ENSMUSG00000020063	439	4	18371	20.9237	1	1
GO:0050998~nitric-oxide synthase binding	0.980568	0.095818	GOTERM_MF_DIRECT	3	0.573614	ENSMUSG00000019370, ENSMUSG00000006932, ENSMUSG00000001175	439	22	18371	5.70646	1	1
GO:0000979~RNA polymerase II core promoter sequence-specific DNA binding	0.980568	0.095818	GOTERM_MF_DIRECT	3	0.573614	ENSMUSG00000071359, ENSMUSG00000020962, ENSMUSG00000029249	439	22	18371	5.70646	1	1

## Sheet: INTERPRO
Term	FDR	PValue	Category	Count	%	Genes	List Total	Pop Hits	Pop Total	Fold Enrichment	Bonferroni	Benjamini
IPR013083:Zinc finger, RING/FYVE/PHD-type	0.0435157	5.16814e-05	INTERPRO	26	4.97132	ENSMUSG00000029475, ENSMUSG00000052299, ENSMUSG00000034928, ENSMUSG00000025616, ENSMUSG00000000439, ENSMUSG00000021754, ENSMUSG00000040782, ENSMUSG00000021712, ENSMUSG00000037075, ENSMUSG00000057706, ENSMUSG00000035235, ENSMUSG00000037315, ENSMUSG00000032127, ENSMUSG00000058318, ENSMUSG00000056537, ENSMUSG00000034317, ENSMUSG00000031161, ENSMUSG00000063952, ENSMUSG00000028677, ENSMUSG00000024457,…	469	458	20686	2.50387	0.0425836	0.0435157
IPR001841:Zinc finger, RING-type	0.126566	0.000300631	INTERPRO	18	3.44168	ENSMUSG00000057367, ENSMUSG00000034317, ENSMUSG00000052299, ENSMUSG00000034928, ENSMUSG00000028677, ENSMUSG00000024457, ENSMUSG00000040350, ENSMUSG00000000439, ENSMUSG00000021754, ENSMUSG00000040782, ENSMUSG00000021712, ENSMUSG00000037075, ENSMUSG00000057706, ENSMUSG00000051675, ENSMUSG00000035235, ENSMUSG00000032217, ENSMUSG00000032127, ENSMUSG00000056537	469	286	20686	2.77594	0.223664	0.126566
IPR013087:Zinc finger C2H2-type/integrase DNA-binding domain	0.813609	0.00445202	INTERPRO	30	5.73614	ENSMUSG00000051184, ENSMUSG00000001280, ENSMUSG00000049764, ENSMUSG00000005621, ENSMUSG00000049823, ENSMUSG00000041258, ENSMUSG00000046962, ENSMUSG00000049728, ENSMUSG00000021712, ENSMUSG00000047412, ENSMUSG00000043290, ENSMUSG00000054716, ENSMUSG00000056019, ENSMUSG00000032425, ENSMUSG00000030443, ENSMUSG00000014039, ENSMUSG00000039834, ENSMUSG00000066829, ENSMUSG00000013419, ENSMUSG00000021264,…	469	761	20686	1.73876	0.976646	0.813609
IPR000315:Zinc finger, B-box	0.813609	0.00467816	INTERPRO	7	1.33843	ENSMUSG00000040350, ENSMUSG00000034317, ENSMUSG00000021712, ENSMUSG00000027189, ENSMUSG00000051675, ENSMUSG00000035235, ENSMUSG00000024457	469	69	20686	4.47458	0.980712	0.813609
IPR000210:BTB/POZ-like	0.813609	0.00483141	INTERPRO	13	2.48566	ENSMUSG00000055652, ENSMUSG00000039738, ENSMUSG00000026771, ENSMUSG00000013419, ENSMUSG00000048732, ENSMUSG00000049823, ENSMUSG00000022106, ENSMUSG00000051727, ENSMUSG00000040164, ENSMUSG00000046962, ENSMUSG00000047412, ENSMUSG00000019944, ENSMUSG00000054920	469	222	20686	2.58282	0.983057	0.813609
IPR011333:BTB/POZ fold	0.923302	0.00657935	INTERPRO	13	2.48566	ENSMUSG00000055652, ENSMUSG00000039738, ENSMUSG00000026771, ENSMUSG00000013419, ENSMUSG00000048732, ENSMUSG00000049823, ENSMUSG00000022106, ENSMUSG00000051727, ENSMUSG00000040164, ENSMUSG00000046962, ENSMUSG00000047412, ENSMUSG00000019944, ENSMUSG00000054920	469	231	20686	2.48219	0.996144	0.923302
IPR006077:Vinculin/alpha-catenin	1	0.00994746	INTERPRO	3	0.573614	ENSMUSG00000021823, ENSMUSG00000021938, ENSMUSG00000060843	469	7	20686	18.9028	0.999779	1
IPR019542:Enhancer of polycomb-like, N-terminal	1	0.0130659	INTERPRO	3	0.573614	ENSMUSG00000063952, ENSMUSG00000037315, ENSMUSG00000025764	469	8	20686	16.54	0.999984	1
IPR017986:WD40-repeat-containing domain	1	0.0206395	INTERPRO	12	2.29446	ENSMUSG00000040782, ENSMUSG00000013833, ENSMUSG00000040034, ENSMUSG00000026439, ENSMUSG00000022629, ENSMUSG00000035295, ENSMUSG00000026917, ENSMUSG00000025246, ENSMUSG00000026289, ENSMUSG00000038697, ENSMUSG00000079614, ENSMUSG00000039715	469	239	20686	2.21456	1	1
IPR015943:WD40/YVTN repeat-like-containing domain	1	0.0249487	INTERPRO	15	2.86807	ENSMUSG00000013833, ENSMUSG00000025246, ENSMUSG00000026289, ENSMUSG00000040782, ENSMUSG00000040034, ENSMUSG00000026439, ENSMUSG00000030539, ENSMUSG00000035295, ENSMUSG00000022629, ENSMUSG00000026917, ENSMUSG00000038697, ENSMUSG00000079614, ENSMUSG00000039715, ENSMUSG00000038777, ENSMUSG00000032127	469	343	20686	1.92886	1	1
IPR017892:Protein kinase, C-terminal	1	0.0297228	INTERPRO	4	0.764818	ENSMUSG00000026490, ENSMUSG00000057672, ENSMUSG00000026785, ENSMUSG00000023809	469	30	20686	5.88088	1	1
IPR006689:Small GTPase superfamily, ARF/SAR type	1	0.0297228	INTERPRO	4	0.764818	ENSMUSG00000044147, ENSMUSG00000021712, ENSMUSG00000048076, ENSMUSG00000030105	469	30	20686	5.88088	1	1
IPR019787:Zinc finger, PHD-finger	1	0.0303614	INTERPRO	6	1.14723	ENSMUSG00000029475, ENSMUSG00000063952, ENSMUSG00000037315, ENSMUSG00000021221, ENSMUSG00000025764, ENSMUSG00000058318	469	77	20686	3.43688	1	1
IPR000961:AGC-kinase, C-terminal	1	0.0317117	INTERPRO	5	0.956023	ENSMUSG00000026490, ENSMUSG00000057672, ENSMUSG00000026785, ENSMUSG00000005469, ENSMUSG00000023809	469	53	20686	4.161	1	1
IPR005225:Small GTP-binding protein domain	1	0.0354685	INTERPRO	9	1.72084	ENSMUSG00000044147, ENSMUSG00000021712, ENSMUSG00000020832, ENSMUSG00000048076, ENSMUSG00000008859, ENSMUSG00000029518, ENSMUSG00000019944, ENSMUSG00000030105, ENSMUSG00000031840	469	166	20686	2.39132	1	1
IPR001680:WD40 repeat	1	0.0404234	INTERPRO	12	2.29446	ENSMUSG00000040782, ENSMUSG00000013833, ENSMUSG00000040034, ENSMUSG00000026439, ENSMUSG00000022629, ENSMUSG00000035295, ENSMUSG00000026917, ENSMUSG00000025246, ENSMUSG00000026289, ENSMUSG00000038697, ENSMUSG00000079614, ENSMUSG00000039715	469	266	20686	1.98977	1	1
IPR002848:Translin	1	0.0447372	INTERPRO	2	0.382409	ENSMUSG00000056820, ENSMUSG00000026374	469	2	20686	44.1066	1	1
IPR007635:Tis11B-like protein, N-terminal	1	0.0447372	INTERPRO	2	0.382409	ENSMUSG00000021127, ENSMUSG00000045817	469	2	20686	44.1066	1	1
IPR016069:Translin, C-terminal	1	0.0447372	INTERPRO	2	0.382409	ENSMUSG00000056820, ENSMUSG00000026374	469	2	20686	44.1066	1	1
IPR016068:Translin, N-terminal	1	0.0447372	INTERPRO	2	0.382409	ENSMUSG00000056820, ENSMUSG00000026374	469	2	20686	44.1066	1	1
IPR000571:Zinc finger, CCCH-type	1	0.0467703	INTERPRO	5	0.956023	ENSMUSG00000000439, ENSMUSG00000021127, ENSMUSG00000045817, ENSMUSG00000059273, ENSMUSG00000021012	469	60	20686	3.67555	1	1
IPR006652:Kelch repeat type 1	1	0.0491949	INTERPRO	5	0.956023	ENSMUSG00000055652, ENSMUSG00000078234, ENSMUSG00000048732, ENSMUSG00000070953, ENSMUSG00000054920	469	61	20686	3.6153	1	1
IPR001965:Zinc finger, PHD-type	1	0.0555843	INTERPRO	6	1.14723	ENSMUSG00000029475, ENSMUSG00000063952, ENSMUSG00000037315, ENSMUSG00000021221, ENSMUSG00000025764, ENSMUSG00000058318	469	91	20686	2.90813	1	1
IPR020472:G-protein beta WD-40 repeat	1	0.057739	INTERPRO	6	1.14723	ENSMUSG00000035295, ENSMUSG00000026917, ENSMUSG00000025246, ENSMUSG00000026289, ENSMUSG00000038697, ENSMUSG00000079614	469	92	20686	2.87652	1	1
IPR025243:Domain of unknown function DUF4195	1	0.0663512	INTERPRO	2	0.382409	ENSMUSG00000049764, ENSMUSG00000038535	469	3	20686	29.4044	1	1
IPR008015:GMP phosphodiesterase, delta subunit	1	0.0663512	INTERPRO	2	0.382409	ENSMUSG00000046562, ENSMUSG00000002058	469	3	20686	29.4044	1	1
IPR007668:RFX1 transcription activation region	1	0.0663512	INTERPRO	2	0.382409	ENSMUSG00000040929, ENSMUSG00000031706	469	3	20686	29.4044	1	1
IPR016024:Armadillo-type fold	1	0.0713333	INTERPRO	14	2.67686	ENSMUSG00000052299, ENSMUSG00000041638, ENSMUSG00000026584, ENSMUSG00000025451, ENSMUSG00000036928, ENSMUSG00000006932, ENSMUSG00000064302, ENSMUSG00000002343, ENSMUSG00000023118, ENSMUSG00000021754, ENSMUSG00000047126, ENSMUSG00000001998, ENSMUSG00000036561, ENSMUSG00000032127	469	363	20686	1.70108	1	1
IPR019775:WD40 repeat, conserved site	1	0.0776173	INTERPRO	8	1.52964	ENSMUSG00000040782, ENSMUSG00000040034, ENSMUSG00000022629, ENSMUSG00000035295, ENSMUSG00000026917, ENSMUSG00000025246, ENSMUSG00000026289, ENSMUSG00000038697	469	163	20686	2.16474	1	1
IPR015915:Kelch-type beta propeller	1	0.0834976	INTERPRO	5	0.956023	ENSMUSG00000055652, ENSMUSG00000078234, ENSMUSG00000048732, ENSMUSG00000070953, ENSMUSG00000054920	469	73	20686	3.021	1	1
IPR011989:Armadillo-like helical	1	0.0870977	INTERPRO	9	1.72084	ENSMUSG00000023118, ENSMUSG00000021754, ENSMUSG00000052299, ENSMUSG00000026584, ENSMUSG00000041638, ENSMUSG00000001998, ENSMUSG00000006932, ENSMUSG00000064302, ENSMUSG00000002343	469	201	20686	1.97492	1	1
IPR019548:CTF transcription factor/nuclear factor 1, N-terminal	1	0.0874771	INTERPRO	2	0.382409	ENSMUSG00000008575, ENSMUSG00000055053	469	4	20686	22.0533	1	1
IPR005033:YEATS	1	0.0874771	INTERPRO	2	0.382409	ENSMUSG00000020171, ENSMUSG00000024212	469	4	20686	22.0533	1	1
IPR019739:CTF transcription factor/nuclear factor 1, conserved site	1	0.0874771	INTERPRO	2	0.382409	ENSMUSG00000008575, ENSMUSG00000055053	469	4	20686	22.0533	1	1
IPR020604:CTF transcription factor/nuclear factor 1, DNA-binding domain	1	0.0874771	INTERPRO	2	0.382409	ENSMUSG00000008575, ENSMUSG00000055053	469	4	20686	22.0533	1	1
IPR000647:CTF transcription factor/nuclear factor 1	1	0.0874771	INTERPRO	2	0.382409	ENSMUSG00000008575, ENSMUSG00000055053	469	4	20686	22.0533	1	1

## Sheet: KEGG_PATHWAY
Term	FDR	PValue	Category	Count	%	Genes	List Total	Pop Hits	Pop Total	Fold Enrichment	Bonferroni	Benjamini
mmu05100:Bacterial invasion of epithelial cells	0.120189	0.000440254	KEGG_PATHWAY	9	1.72084	ENSMUSG00000047547, ENSMUSG00000029684, ENSMUSG00000047126, ENSMUSG00000026341, ENSMUSG00000021823, ENSMUSG00000006932, ENSMUSG00000028698, ENSMUSG00000061665, ENSMUSG00000060843	215	76	8941	4.92466	0.114831	0.12195
mmu05016:Huntington disease	0.125908	0.0009224	KEGG_PATHWAY	18	3.44168	ENSMUSG00000006057, ENSMUSG00000061518, ENSMUSG00000005198, ENSMUSG00000001280, ENSMUSG00000002083, ENSMUSG00000005625, ENSMUSG00000004667, ENSMUSG00000004798, ENSMUSG00000024773, ENSMUSG00000000399, ENSMUSG00000020153, ENSMUSG00000024248, ENSMUSG00000023004, ENSMUSG00000029249, ENSMUSG00000047547, ENSMUSG00000071359, ENSMUSG00000069744, ENSMUSG00000047126	215	302	8941	2.47864	0.225566	0.127752
mmu04722:Neurotrophin signaling pathway	0.220717	0.00242546	KEGG_PATHWAY	10	1.91205	ENSMUSG00000021754, ENSMUSG00000074121, ENSMUSG00000019370, ENSMUSG00000028698, ENSMUSG00000023809, ENSMUSG00000042406, ENSMUSG00000001175, ENSMUSG00000021025, ENSMUSG00000048756, ENSMUSG00000043733	215	121	8941	3.43686	0.489655	0.22395
mmu03022:Basal transcription factors	0.233707	0.00380949	KEGG_PATHWAY	6	1.14723	ENSMUSG00000031585, ENSMUSG00000071359, ENSMUSG00000020962, ENSMUSG00000021548, ENSMUSG00000023980, ENSMUSG00000038697	215	44	8941	5.67082	0.652588	0.237132
mmu04931:Insulin resistance	0.233707	0.00479013	KEGG_PATHWAY	9	1.72084	ENSMUSG00000025220, ENSMUSG00000027540, ENSMUSG00000020538, ENSMUSG00000028698, ENSMUSG00000023809, ENSMUSG00000021025, ENSMUSG00000029513, ENSMUSG00000027513, ENSMUSG00000043733	215	110	8941	3.40249	0.735537	0.237132
mmu05200:Pathways in cancer	0.233707	0.00535725	KEGG_PATHWAY	24	4.58891	ENSMUSG00000032796, ENSMUSG00000015839, ENSMUSG00000057367, ENSMUSG00000001280, ENSMUSG00000002083, ENSMUSG00000019370, ENSMUSG00000008859, ENSMUSG00000024231, ENSMUSG00000006932, ENSMUSG00000028698, ENSMUSG00000005469, ENSMUSG00000001175, ENSMUSG00000004035, ENSMUSG00000048701, ENSMUSG00000021025, ENSMUSG00000068758, ENSMUSG00000040940, ENSMUSG00000060843, ENSMUSG00000001761, ENSMUSG00000044674,…	215	543	8941	1.83806	0.774164	0.237132
mmu05208:Chemical carcinogenesis - reactive oxygen species	0.233707	0.00704676	KEGG_PATHWAY	13	2.48566	ENSMUSG00000015839, ENSMUSG00000006057, ENSMUSG00000061518, ENSMUSG00000027540, ENSMUSG00000000399, ENSMUSG00000028698, ENSMUSG00000020153, ENSMUSG00000024248, ENSMUSG00000004035, ENSMUSG00000048756, ENSMUSG00000021025, ENSMUSG00000043733, ENSMUSG00000057933	215	222	8941	2.43522	0.858981	0.237132
mmu05014:Amyotrophic lateral sclerosis	0.233707	0.00730888	KEGG_PATHWAY	18	3.44168	ENSMUSG00000006057, ENSMUSG00000061518, ENSMUSG00000053293, ENSMUSG00000024097, ENSMUSG00000031161, ENSMUSG00000005625, ENSMUSG00000004798, ENSMUSG00000024773, ENSMUSG00000000399, ENSMUSG00000060244, ENSMUSG00000042406, ENSMUSG00000020153, ENSMUSG00000024248, ENSMUSG00000023004, ENSMUSG00000027805, ENSMUSG00000069744, ENSMUSG00000040034, ENSMUSG00000079614	215	369	8941	2.02859	0.868926	0.237132
mmu05132:Salmonella infection	0.233707	0.00770464	KEGG_PATHWAY	14	2.67686	ENSMUSG00000033940, ENSMUSG00000057367, ENSMUSG00000029684, ENSMUSG00000026341, ENSMUSG00000057672, ENSMUSG00000048076, ENSMUSG00000008859, ENSMUSG00000006932, ENSMUSG00000023004, ENSMUSG00000021025, ENSMUSG00000044147, ENSMUSG00000027805, ENSMUSG00000030105, ENSMUSG00000032127	215	253	8941	2.3012	0.882633	0.237132
mmu04714:Thermogenesis	0.259116	0.00949144	KEGG_PATHWAY	13	2.48566	ENSMUSG00000006057, ENSMUSG00000032883, ENSMUSG00000053470, ENSMUSG00000061518, ENSMUSG00000034748, ENSMUSG00000000399, ENSMUSG00000005469, ENSMUSG00000020153, ENSMUSG00000021221, ENSMUSG00000024248, ENSMUSG00000029513, ENSMUSG00000038773, ENSMUSG00000023809	215	231	8941	2.34034	0.928759	0.262913
mmu05017:Spinocerebellar ataxia	0.491797	0.019816	KEGG_PATHWAY	9	1.72084	ENSMUSG00000071359, ENSMUSG00000005442, ENSMUSG00000069744, ENSMUSG00000001280, ENSMUSG00000005625, ENSMUSG00000024773, ENSMUSG00000004798, ENSMUSG00000028698, ENSMUSG00000005357	215	141	8941	2.65443	0.99609	0.499002
mmu05012:Parkinson disease	0.563266	0.0247589	KEGG_PATHWAY	13	2.48566	ENSMUSG00000015839, ENSMUSG00000006057, ENSMUSG00000061518, ENSMUSG00000005625, ENSMUSG00000019370, ENSMUSG00000000399, ENSMUSG00000005469, ENSMUSG00000042406, ENSMUSG00000020153, ENSMUSG00000024248, ENSMUSG00000001175, ENSMUSG00000023004, ENSMUSG00000069744	215	264	8941	2.0478	0.999036	0.571519
mmu04920:Adipocytokine signaling pathway	0.57231	0.0272529	KEGG_PATHWAY	6	1.14723	ENSMUSG00000032883, ENSMUSG00000039656, ENSMUSG00000021025, ENSMUSG00000029513, ENSMUSG00000027513, ENSMUSG00000043733	215	71	8941	3.51431	0.999526	0.580696
mmu04152:AMPK signaling pathway	0.612763	0.0314237	KEGG_PATHWAY	8	1.52964	ENSMUSG00000020538, ENSMUSG00000050195, ENSMUSG00000020063, ENSMUSG00000028698, ENSMUSG00000021022, ENSMUSG00000048756, ENSMUSG00000029513, ENSMUSG00000027513	215	126	8941	2.64038	0.999856	0.621741
mmu04922:Glucagon signaling pathway	0.639494	0.0383558	KEGG_PATHWAY	7	1.33843	ENSMUSG00000019370, ENSMUSG00000020063, ENSMUSG00000005469, ENSMUSG00000042406, ENSMUSG00000001175, ENSMUSG00000029513, ENSMUSG00000027513	215	104	8941	2.79906	0.99998	0.648864
mmu05010:Alzheimer disease	0.639494	0.0414345	KEGG_PATHWAY	16	3.05927	ENSMUSG00000006057, ENSMUSG00000061518, ENSMUSG00000005625, ENSMUSG00000019370, ENSMUSG00000004798, ENSMUSG00000024773, ENSMUSG00000000399, ENSMUSG00000006932, ENSMUSG00000028698, ENSMUSG00000042406, ENSMUSG00000020153, ENSMUSG00000024248, ENSMUSG00000001175, ENSMUSG00000023004, ENSMUSG00000069744, ENSMUSG00000044674	215	383	8941	1.73728	0.999992	0.648864
mmu05135:Yersinia infection	0.639494	0.0417406	KEGG_PATHWAY	8	1.52964	ENSMUSG00000044147, ENSMUSG00000029684, ENSMUSG00000026341, ENSMUSG00000057672, ENSMUSG00000028698, ENSMUSG00000023809, ENSMUSG00000021025, ENSMUSG00000040940	215	134	8941	2.48275	0.999993	0.648864
mmu04210:Apoptosis	0.639494	0.0446266	KEGG_PATHWAY	8	1.52964	ENSMUSG00000057367, ENSMUSG00000002083, ENSMUSG00000028698, ENSMUSG00000042406, ENSMUSG00000029863, ENSMUSG00000023004, ENSMUSG00000021025, ENSMUSG00000068758	215	136	8941	2.44624	0.999997	0.648864
mmu04928:Parathyroid hormone synthesis, secretion and action	0.639494	0.0447781	KEGG_PATHWAY	7	1.33843	ENSMUSG00000001280, ENSMUSG00000039656, ENSMUSG00000030557, ENSMUSG00000005469, ENSMUSG00000042406, ENSMUSG00000040940, ENSMUSG00000066406	215	108	8941	2.69539	0.999997	0.648864
mmu00604:Glycosphingolipid biosynthesis - ganglio series	0.639494	0.0487912	KEGG_PATHWAY	3	0.573614	ENSMUSG00000025425, ENSMUSG00000026811, ENSMUSG00000027822	215	15	8941	8.31721	0.999999	0.648864
mmu04910:Insulin signaling pathway	0.639494	0.0491918	KEGG_PATHWAY	8	1.52964	ENSMUSG00000027540, ENSMUSG00000020538, ENSMUSG00000019370, ENSMUSG00000028698, ENSMUSG00000005469, ENSMUSG00000001175, ENSMUSG00000029513, ENSMUSG00000027513	215	139	8941	2.39344	0.999999	0.648864
mmu05020:Prion disease	0.678527	0.0570645	KEGG_PATHWAY	12	2.29446	ENSMUSG00000006057, ENSMUSG00000061518, ENSMUSG00000069744, ENSMUSG00000005625, ENSMUSG00000000399, ENSMUSG00000028698, ENSMUSG00000005469, ENSMUSG00000042406, ENSMUSG00000020153, ENSMUSG00000022762, ENSMUSG00000023004, ENSMUSG00000024248	215	268	8941	1.86206	1	0.688469
mmu04213:Longevity regulating pathway - multiple species	0.678527	0.0607181	KEGG_PATHWAY	5	0.956023	ENSMUSG00000020063, ENSMUSG00000028698, ENSMUSG00000005469, ENSMUSG00000048756, ENSMUSG00000029513	215	62	8941	3.35371	1	0.688469
mmu04120:Ubiquitin mediated proteolysis	0.678527	0.0627773	KEGG_PATHWAY	8	1.52964	ENSMUSG00000021754, ENSMUSG00000057367, ENSMUSG00000040782, ENSMUSG00000027011, ENSMUSG00000020307, ENSMUSG00000051675, ENSMUSG00000024231, ENSMUSG00000019944	215	147	8941	2.26319	1	0.688469
mmu04211:Longevity regulating pathway	0.678527	0.0643286	KEGG_PATHWAY	6	1.14723	ENSMUSG00000020063, ENSMUSG00000028698, ENSMUSG00000005469, ENSMUSG00000042406, ENSMUSG00000048756, ENSMUSG00000029513	215	90	8941	2.7724	1	0.688469
mmu05418:Fluid shear stress and atherosclerosis	0.678527	0.0646216	KEGG_PATHWAY	8	1.52964	ENSMUSG00000015839, ENSMUSG00000019370, ENSMUSG00000006932, ENSMUSG00000028698, ENSMUSG00000030557, ENSMUSG00000001175, ENSMUSG00000057933, ENSMUSG00000004035	215	148	8941	2.24789	1	0.688469
mmu04919:Thyroid hormone signaling pathway	0.686403	0.0678861	KEGG_PATHWAY	7	1.33843	ENSMUSG00000013833, ENSMUSG00000020647, ENSMUSG00000039656, ENSMUSG00000006932, ENSMUSG00000028698, ENSMUSG00000005469, ENSMUSG00000018160	215	120	8941	2.42585	1	0.696461
mmu04720:Long-term potentiation	0.740995	0.076232	KEGG_PATHWAY	5	0.956023	ENSMUSG00000019370, ENSMUSG00000005469, ENSMUSG00000023809, ENSMUSG00000042406, ENSMUSG00000001175	215	67	8941	3.10344	1	0.751853
mmu04932:Non-alcoholic fatty liver disease	0.740995	0.0805537	KEGG_PATHWAY	8	1.52964	ENSMUSG00000061518, ENSMUSG00000020538, ENSMUSG00000000399, ENSMUSG00000028698, ENSMUSG00000042406, ENSMUSG00000020153, ENSMUSG00000024248, ENSMUSG00000029513	215	156	8941	2.13262	1	0.751853
mmu05031:Amphetamine addiction	0.740995	0.0829449	KEGG_PATHWAY	5	0.956023	ENSMUSG00000019370, ENSMUSG00000020063, ENSMUSG00000005469, ENSMUSG00000042406, ENSMUSG00000001175	215	69	8941	3.01348	1	0.751853
mmu05231:Choline metabolism in cancer	0.740995	0.0856318	KEGG_PATHWAY	6	1.14723	ENSMUSG00000001280, ENSMUSG00000027346, ENSMUSG00000028412, ENSMUSG00000028698, ENSMUSG00000024843, ENSMUSG00000034731	215	98	8941	2.54608	1	0.751853
mmu05163:Human cytomegalovirus infection	0.740995	0.0874616	KEGG_PATHWAY	11	2.10325	ENSMUSG00000001280, ENSMUSG00000019370, ENSMUSG00000006932, ENSMUSG00000028698, ENSMUSG00000005469, ENSMUSG00000042406, ENSMUSG00000001175, ENSMUSG00000021025, ENSMUSG00000040940, ENSMUSG00000028558, ENSMUSG00000066406	215	256	8941	1.7869	1	0.751853
mmu04520:Adherens junction	0.740995	0.0899386	KEGG_PATHWAY	5	0.956023	ENSMUSG00000029684, ENSMUSG00000021823, ENSMUSG00000027540, ENSMUSG00000006932, ENSMUSG00000060843	215	71	8941	2.92859	1	0.751853
mmu05203:Viral carcinogenesis	0.740995	0.0984489	KEGG_PATHWAY	10	1.91205	ENSMUSG00000022568, ENSMUSG00000031585, ENSMUSG00000071359, ENSMUSG00000020962, ENSMUSG00000018102, ENSMUSG00000031161, ENSMUSG00000028698, ENSMUSG00000005469, ENSMUSG00000042406, ENSMUSG00000021025	215	229	8941	1.81598	1	0.751853

## Sheet: SMART
Term	FDR	PValue	Category	Count	%	Genes	List Total	Pop Hits	Pop Total	Fold Enrichment	Bonferroni	Benjamini
SM00184:RING	0.602675	0.00320572	SMART	15	2.86807	ENSMUSG00000057367, ENSMUSG00000034317, ENSMUSG00000034928, ENSMUSG00000024457, ENSMUSG00000040350, ENSMUSG00000000439, ENSMUSG00000040782, ENSMUSG00000021712, ENSMUSG00000037075, ENSMUSG00000057706, ENSMUSG00000051675, ENSMUSG00000035235, ENSMUSG00000032217, ENSMUSG00000032127, ENSMUSG00000056537	275	235	10580	2.45571	0.453184	0.602675
SM00225:BTB	0.94381	0.0116758	SMART	13	2.48566	ENSMUSG00000055652, ENSMUSG00000039738, ENSMUSG00000026771, ENSMUSG00000013419, ENSMUSG00000048732, ENSMUSG00000049823, ENSMUSG00000022106, ENSMUSG00000051727, ENSMUSG00000040164, ENSMUSG00000046962, ENSMUSG00000047412, ENSMUSG00000019944, ENSMUSG00000054920	275	219	10580	2.28377	0.890076	0.94381
SM00336:BBOX	0.94381	0.0205476	SMART	6	1.14723	ENSMUSG00000040350, ENSMUSG00000021712, ENSMUSG00000027189, ENSMUSG00000051675, ENSMUSG00000035235, ENSMUSG00000024457	275	61	10580	3.7842	0.979822	0.94381
SM00114:CARD	0.94381	0.0213333	SMART	3	0.573614	ENSMUSG00000057367, ENSMUSG00000045867, ENSMUSG00000029863	275	9	10580	12.8242	0.982648	0.94381
SM00133:S_TK_X	0.94381	0.0285614	SMART	5	0.956023	ENSMUSG00000026490, ENSMUSG00000057672, ENSMUSG00000026785, ENSMUSG00000005469, ENSMUSG00000023809	275	45	10580	4.27475	0.995694	0.94381
SM00355:ZnF_C2H2	0.94381	0.0302998	SMART	28	5.35373	ENSMUSG00000051184, ENSMUSG00000001280, ENSMUSG00000049764, ENSMUSG00000005621, ENSMUSG00000049823, ENSMUSG00000041258, ENSMUSG00000046962, ENSMUSG00000049728, ENSMUSG00000047412, ENSMUSG00000043290, ENSMUSG00000054716, ENSMUSG00000056019, ENSMUSG00000032425, ENSMUSG00000030443, ENSMUSG00000014039, ENSMUSG00000039834, ENSMUSG00000066829, ENSMUSG00000013419, ENSMUSG00000021264, ENSMUSG00000021221,…	275	715	10580	1.50662	0.996925	0.94381
SM00356:ZnF_C3H1	0.94381	0.0351418	SMART	5	0.956023	ENSMUSG00000000439, ENSMUSG00000021127, ENSMUSG00000045817, ENSMUSG00000059273, ENSMUSG00000021012	275	48	10580	4.00758	0.9988	0.94381
SM00320:WD40	1	0.0837371	SMART	12	2.29446	ENSMUSG00000040782, ENSMUSG00000013833, ENSMUSG00000040034, ENSMUSG00000026439, ENSMUSG00000022629, ENSMUSG00000035295, ENSMUSG00000026917, ENSMUSG00000025246, ENSMUSG00000026289, ENSMUSG00000038697, ENSMUSG00000079614, ENSMUSG00000039715	275	265	10580	1.74216	1	1
SM00249:PHD	1	0.0870114	SMART	6	1.14723	ENSMUSG00000029475, ENSMUSG00000063952, ENSMUSG00000037315, ENSMUSG00000021221, ENSMUSG00000025764, ENSMUSG00000058318	275	91	10580	2.53666	1	1

## Sheet: UP_KW_BIOLOGICAL_PROCESS
Term	FDR	PValue	Category	Count	%	Genes	List Total	Pop Hits	Pop Total	Fold Enrichment	Bonferroni	Benjamini
KW-0804~Transcription	2.25797e-11	2.53705e-13	UP_KW_BIOLOGICAL_PROCESS	107	20.4589	ENSMUSG00000006673, ENSMUSG00000008575, ENSMUSG00000020063, ENSMUSG00000004897, ENSMUSG00000042406, ENSMUSG00000005621, ENSMUSG00000058392, ENSMUSG00000048756, ENSMUSG00000049728, ENSMUSG00000047412, ENSMUSG00000039990, ENSMUSG00000032727, ENSMUSG00000043290, ENSMUSG00000015942, ENSMUSG00000058318, ENSMUSG00000056537, ENSMUSG00000027361, ENSMUSG00000031585, ENSMUSG00000015839, ENSMUSG00000005198,…	299	1940	10725	1.97837	2.30854e-11	2.30871e-11
KW-0805~Transcription regulation	7.73812e-11	1.7389e-12	UP_KW_BIOLOGICAL_PROCESS	103	19.6941	ENSMUSG00000006673, ENSMUSG00000008575, ENSMUSG00000020063, ENSMUSG00000004897, ENSMUSG00000042406, ENSMUSG00000005621, ENSMUSG00000058392, ENSMUSG00000048756, ENSMUSG00000049728, ENSMUSG00000047412, ENSMUSG00000039990, ENSMUSG00000032727, ENSMUSG00000043290, ENSMUSG00000015942, ENSMUSG00000058318, ENSMUSG00000056537, ENSMUSG00000027361, ENSMUSG00000031585, ENSMUSG00000015839, ENSMUSG00000055053,…	299	1885	10725	1.95998	1.58244e-10	7.91201e-11
KW-0233~DNA recombination	0.0351131	0.00118359	UP_KW_BIOLOGICAL_PROCESS	9	1.72084	ENSMUSG00000030034, ENSMUSG00000066551, ENSMUSG00000039738, ENSMUSG00000026187, ENSMUSG00000021264, ENSMUSG00000015971, ENSMUSG00000002221, ENSMUSG00000028933, ENSMUSG00000006335	299	76	10725	4.24771	0.102166	0.0359022
KW-0509~mRNA transport	0.0948715	0.00426389	UP_KW_BIOLOGICAL_PROCESS	9	1.72084	ENSMUSG00000021127, ENSMUSG00000026491, ENSMUSG00000053293, ENSMUSG00000040034, ENSMUSG00000024097, ENSMUSG00000053453, ENSMUSG00000060244, ENSMUSG00000079614, ENSMUSG00000018379	299	93	10725	3.47125	0.32216	0.0970035
KW-0508~mRNA splicing	0.304888	0.0208588	UP_KW_BIOLOGICAL_PROCESS	15	2.86807	ENSMUSG00000007850, ENSMUSG00000032078, ENSMUSG00000024097, ENSMUSG00000053453, ENSMUSG00000052144, ENSMUSG00000060244, ENSMUSG00000060475, ENSMUSG00000058392, ENSMUSG00000040720, ENSMUSG00000020863, ENSMUSG00000007050, ENSMUSG00000039148, ENSMUSG00000018974, ENSMUSG00000035125, ENSMUSG00000018379	299	274	10725	1.96366	0.853133	0.311739
KW-0498~Mitosis	0.304888	0.0226705	UP_KW_BIOLOGICAL_PROCESS	15	2.86807	ENSMUSG00000026491, ENSMUSG00000029684, ENSMUSG00000026683, ENSMUSG00000064302, ENSMUSG00000061665, ENSMUSG00000025616, ENSMUSG00000022314, ENSMUSG00000073705, ENSMUSG00000047534, ENSMUSG00000047126, ENSMUSG00000040034, ENSMUSG00000079614, ENSMUSG00000015971, ENSMUSG00000030105, ENSMUSG00000010342	299	277	10725	1.9424	0.875911	0.311739
KW-0131~Cell cycle	0.304888	0.0247967	UP_KW_BIOLOGICAL_PROCESS	28	5.35373	ENSMUSG00000026683, ENSMUSG00000036928, ENSMUSG00000008859, ENSMUSG00000060475, ENSMUSG00000040943, ENSMUSG00000021395, ENSMUSG00000061665, ENSMUSG00000042688, ENSMUSG00000025616, ENSMUSG00000044147, ENSMUSG00000047534, ENSMUSG00000021635, ENSMUSG00000020307, ENSMUSG00000046240, ENSMUSG00000032504, ENSMUSG00000079614, ENSMUSG00000030105, ENSMUSG00000029684, ENSMUSG00000026491, ENSMUSG00000024293,…	299	653	10725	1.53805	0.898221	0.311739
KW-0507~mRNA processing	0.304888	0.0314643	UP_KW_BIOLOGICAL_PROCESS	17	3.25048	ENSMUSG00000007850, ENSMUSG00000032078, ENSMUSG00000024097, ENSMUSG00000053453, ENSMUSG00000052144, ENSMUSG00000060244, ENSMUSG00000060475, ENSMUSG00000058392, ENSMUSG00000040720, ENSMUSG00000023118, ENSMUSG00000021127, ENSMUSG00000020863, ENSMUSG00000007050, ENSMUSG00000039148, ENSMUSG00000018974, ENSMUSG00000035125, ENSMUSG00000018379	299	345	10725	1.76749	0.945484	0.311739
KW-0653~Protein transport	0.304888	0.0327583	UP_KW_BIOLOGICAL_PROCESS	26	4.97132	ENSMUSG00000048076, ENSMUSG00000004931, ENSMUSG00000029518, ENSMUSG00000026289, ENSMUSG00000024645, ENSMUSG00000002058, ENSMUSG00000044147, ENSMUSG00000025935, ENSMUSG00000046562, ENSMUSG00000019804, ENSMUSG00000093904, ENSMUSG00000032504, ENSMUSG00000079614, ENSMUSG00000030105, ENSMUSG00000032127, ENSMUSG00000026491, ENSMUSG00000074030, ENSMUSG00000053293, ENSMUSG00000027423, ENSMUSG00000029401,…	299	610	10725	1.52887	0.951729	0.311739
KW-0159~Chromosome partition	0.304888	0.0356689	UP_KW_BIOLOGICAL_PROCESS	5	0.956023	ENSMUSG00000022314, ENSMUSG00000040034, ENSMUSG00000036928, ENSMUSG00000079614, ENSMUSG00000030105	299	45	10725	3.98551	0.963307	0.311739
KW-0833~Ubl conjugation pathway	0.304888	0.0402033	UP_KW_BIOLOGICAL_PROCESS	28	5.35373	ENSMUSG00000057367, ENSMUSG00000029475, ENSMUSG00000052299, ENSMUSG00000027011, ENSMUSG00000042548, ENSMUSG00000048732, ENSMUSG00000005204, ENSMUSG00000025616, ENSMUSG00000000439, ENSMUSG00000040782, ENSMUSG00000021712, ENSMUSG00000037075, ENSMUSG00000020307, ENSMUSG00000035235, ENSMUSG00000056537, ENSMUSG00000055652, ENSMUSG00000026771, ENSMUSG00000028677, ENSMUSG00000025246, ENSMUSG00000024231,…	299	683	10725	1.47049	0.976105	0.311739
KW-0132~Cell division	0.304888	0.0411085	UP_KW_BIOLOGICAL_PROCESS	18	3.44168	ENSMUSG00000026491, ENSMUSG00000029684, ENSMUSG00000026683, ENSMUSG00000008859, ENSMUSG00000064302, ENSMUSG00000061665, ENSMUSG00000025616, ENSMUSG00000044147, ENSMUSG00000022314, ENSMUSG00000073705, ENSMUSG00000047534, ENSMUSG00000047126, ENSMUSG00000040034, ENSMUSG00000032504, ENSMUSG00000079614, ENSMUSG00000015971, ENSMUSG00000030105, ENSMUSG00000010342	299	386	10725	1.67267	0.978071	0.311739
KW-0811~Translocation	0.503049	0.0776843	UP_KW_BIOLOGICAL_PROCESS	6	1.14723	ENSMUSG00000025935, ENSMUSG00000026491, ENSMUSG00000053293, ENSMUSG00000040034, ENSMUSG00000079614, ENSMUSG00000024645	299	82	10725	2.6246	0.999363	0.514353
KW-0234~DNA repair	0.503049	0.0791312	UP_KW_BIOLOGICAL_PROCESS	15	2.86807	ENSMUSG00000030034, ENSMUSG00000039738, ENSMUSG00000026187, ENSMUSG00000021264, ENSMUSG00000002221, ENSMUSG00000028933, ENSMUSG00000061755, ENSMUSG00000006335, ENSMUSG00000066551, ENSMUSG00000022314, ENSMUSG00000073705, ENSMUSG00000068264, ENSMUSG00000073684, ENSMUSG00000032217, ENSMUSG00000015971	299	332	10725	1.62061	0.999448	0.514353
KW-0227~DNA damage	0.509178	0.0858165	UP_KW_BIOLOGICAL_PROCESS	17	3.25048	ENSMUSG00000030034, ENSMUSG00000039738, ENSMUSG00000061759, ENSMUSG00000026187, ENSMUSG00000021264, ENSMUSG00000002221, ENSMUSG00000028933, ENSMUSG00000061755, ENSMUSG00000006335, ENSMUSG00000066551, ENSMUSG00000022314, ENSMUSG00000073705, ENSMUSG00000021635, ENSMUSG00000068264, ENSMUSG00000073684, ENSMUSG00000032217, ENSMUSG00000015971	299	396	10725	1.53986	0.999716	0.52062

## Sheet: UP_KW_CELLULAR_COMPONENT
Term	FDR	PValue	Category	Count	%	Genes	List Total	Pop Hits	Pop Total	Fold Enrichment	Bonferroni	Benjamini
KW-0539~Nucleus	9.28418e-23	2.57894e-24	UP_KW_CELLULAR_COMPONENT	213	40.7266	ENSMUSG00000008575, ENSMUSG00000034748, ENSMUSG00000026683, ENSMUSG00000036928, ENSMUSG00000004897, ENSMUSG00000060475, ENSMUSG00000022881, ENSMUSG00000005621, ENSMUSG00000058392, ENSMUSG00000039990, ENSMUSG00000018379, ENSMUSG00000056537, ENSMUSG00000031585, ENSMUSG00000005198, ENSMUSG00000025220, ENSMUSG00000004667, ENSMUSG00000060244, ENSMUSG00000045867, ENSMUSG00000029822, ENSMUSG00000017299,…	421	4846	17654	1.84314	1.08315e-22	1.08315e-22
KW-0963~Cytoplasm	2.84532e-08	1.58073e-09	UP_KW_CELLULAR_COMPONENT	177	33.8432	ENSMUSG00000006673, ENSMUSG00000052299, ENSMUSG00000048076, ENSMUSG00000027011, ENSMUSG00000004931, ENSMUSG00000020063, ENSMUSG00000004897, ENSMUSG00000005469, ENSMUSG00000060475, ENSMUSG00000021395, ENSMUSG00000042406, ENSMUSG00000026289, ENSMUSG00000048756, ENSMUSG00000043733, ENSMUSG00000001783, ENSMUSG00000044147, ENSMUSG00000031918, ENSMUSG00000021712, ENSMUSG00000043051, ENSMUSG00000018379,…	421	5021	17654	1.47824	6.63908e-08	3.31954e-08
KW-0158~Chromosome	0.00657584	0.000547987	UP_KW_CELLULAR_COMPONENT	27	5.16252	ENSMUSG00000029475, ENSMUSG00000026187, ENSMUSG00000026683, ENSMUSG00000036928, ENSMUSG00000058392, ENSMUSG00000066551, ENSMUSG00000047534, ENSMUSG00000045098, ENSMUSG00000079614, ENSMUSG00000079003, ENSMUSG00000026491, ENSMUSG00000005198, ENSMUSG00000024293, ENSMUSG00000064302, ENSMUSG00000020430, ENSMUSG00000002221, ENSMUSG00000025764, ENSMUSG00000061755, ENSMUSG00000042694, ENSMUSG00000022314,…	421	539	17654	2.10056	0.0227588	0.00767182
KW-0137~Centromere	0.0521441	0.00579378	UP_KW_CELLULAR_COMPONENT	10	1.91205	ENSMUSG00000026491, ENSMUSG00000022314, ENSMUSG00000047534, ENSMUSG00000073705, ENSMUSG00000040034, ENSMUSG00000026683, ENSMUSG00000036928, ENSMUSG00000064302, ENSMUSG00000079614, ENSMUSG00000010342	421	138	17654	3.03866	0.216549	0.0608347
KW-0206~Cytoskeleton	0.169184	0.0234977	UP_KW_CELLULAR_COMPONENT	42	8.03059	ENSMUSG00000034601, ENSMUSG00000032740, ENSMUSG00000026341, ENSMUSG00000006095, ENSMUSG00000019370, ENSMUSG00000006932, ENSMUSG00000021395, ENSMUSG00000042406, ENSMUSG00000061665, ENSMUSG00000042700, ENSMUSG00000002058, ENSMUSG00000043079, ENSMUSG00000023118, ENSMUSG00000022604, ENSMUSG00000022629, ENSMUSG00000021738, ENSMUSG00000039298, ENSMUSG00000019948, ENSMUSG00000036686, ENSMUSG00000043051,…	421	1251	17654	1.40784	0.631636	0.197381
KW-0995~Kinetochore	0.169541	0.0282568	UP_KW_CELLULAR_COMPONENT	7	1.33843	ENSMUSG00000026491, ENSMUSG00000073705, ENSMUSG00000040034, ENSMUSG00000026683, ENSMUSG00000064302, ENSMUSG00000079614, ENSMUSG00000010342	421	97	17654	3.02613	0.69997	0.197797
KW-0496~Mitochondrion	0.225251	0.0437988	UP_KW_CELLULAR_COMPONENT	39	7.45698	ENSMUSG00000006057, ENSMUSG00000032883, ENSMUSG00000027199, ENSMUSG00000027374, ENSMUSG00000008859, ENSMUSG00000000399, ENSMUSG00000020063, ENSMUSG00000005469, ENSMUSG00000026003, ENSMUSG00000025277, ENSMUSG00000024248, ENSMUSG00000024645, ENSMUSG00000048756, ENSMUSG00000044986, ENSMUSG00000000959, ENSMUSG00000029916, ENSMUSG00000039176, ENSMUSG00000030725, ENSMUSG00000093904, ENSMUSG00000032109,…	421	1199	17654	1.36398	0.84757	0.262793
KW-0771~Synaptosome	0.26984	0.0599644	UP_KW_CELLULAR_COMPONENT	5	0.956023	ENSMUSG00000048076, ENSMUSG00000046574, ENSMUSG00000032946, ENSMUSG00000013033, ENSMUSG00000042700	421	62	17654	3.38173	0.925517	0.314813
KW-0967~Endosome	0.286853	0.0717133	UP_KW_CELLULAR_COMPONENT	21	4.0153	ENSMUSG00000057672, ENSMUSG00000024197, ENSMUSG00000028788, ENSMUSG00000027423, ENSMUSG00000025277, ENSMUSG00000044968, ENSMUSG00000029518, ENSMUSG00000024997, ENSMUSG00000022257, ENSMUSG00000044147, ENSMUSG00000036291, ENSMUSG00000066551, ENSMUSG00000001827, ENSMUSG00000031918, ENSMUSG00000041193, ENSMUSG00000068264, ENSMUSG00000019804, ENSMUSG00000036687, ENSMUSG00000030105, ENSMUSG00000070953,…	421	591	17654	1.49002	0.956081	0.334662
KW-0906~Nuclear pore complex	0.295621	0.0821171	UP_KW_CELLULAR_COMPONENT	4	0.764818	ENSMUSG00000026491, ENSMUSG00000053293, ENSMUSG00000040034, ENSMUSG00000079614	421	43	17654	3.90079	0.972643	0.344892

## Sheet: UP_KW_DOMAIN
Term	FDR	PValue	Category	Count	%	Genes	List Total	Pop Hits	Pop Total	Fold Enrichment	Bonferroni	Benjamini
KW-0863~Zinc-finger	4.00723e-12	1.60289e-13	UP_KW_DOMAIN	79	15.1052	ENSMUSG00000029475, ENSMUSG00000052299, ENSMUSG00000049764, ENSMUSG00000005621, ENSMUSG00000021754, ENSMUSG00000046962, ENSMUSG00000049728, ENSMUSG00000040782, ENSMUSG00000021712, ENSMUSG00000047412, ENSMUSG00000057706, ENSMUSG00000043290, ENSMUSG00000054716, ENSMUSG00000035235, ENSMUSG00000032127, ENSMUSG00000058318, ENSMUSG00000039834, ENSMUSG00000056537, ENSMUSG00000053470, ENSMUSG00000032078,…	337	1491	15341	2.41198	4.00791e-12	4.00723e-12
KW-0677~Repeat	1.1146e-06	8.91681e-08	UP_KW_DOMAIN	144	27.5335	ENSMUSG00000052299, ENSMUSG00000004931, ENSMUSG00000005625, ENSMUSG00000021395, ENSMUSG00000026289, ENSMUSG00000022762, ENSMUSG00000005621, ENSMUSG00000043733, ENSMUSG00000020864, ENSMUSG00000049728, ENSMUSG00000047412, ENSMUSG00000039990, ENSMUSG00000043290, ENSMUSG00000015942, ENSMUSG00000056019, ENSMUSG00000020907, ENSMUSG00000018379, ENSMUSG00000027361, ENSMUSG00000032796, ENSMUSG00000026270,…	337	4476	15341	1.46452	2.2292e-06	1.1146e-06
KW-0175~Coiled coil	0.00400092	0.00048011	UP_KW_DOMAIN	111	21.2237	ENSMUSG00000026683, ENSMUSG00000036928, ENSMUSG00000028106, ENSMUSG00000005625, ENSMUSG00000008859, ENSMUSG00000022881, ENSMUSG00000060475, ENSMUSG00000026289, ENSMUSG00000098176, ENSMUSG00000021552, ENSMUSG00000047417, ENSMUSG00000020863, ENSMUSG00000031918, ENSMUSG00000021712, ENSMUSG00000039477, ENSMUSG00000043051, ENSMUSG00000058318, ENSMUSG00000027361, ENSMUSG00000015839, ENSMUSG00000032796,…	337	3788	15341	1.33394	0.0119339	0.00400092
KW-0809~Transit peptide	0.170148	0.0295114	UP_KW_DOMAIN	20	3.82409	ENSMUSG00000006057, ENSMUSG00000061518, ENSMUSG00000027199, ENSMUSG00000029066, ENSMUSG00000000399, ENSMUSG00000026003, ENSMUSG00000024892, ENSMUSG00000022792, ENSMUSG00000020153, ENSMUSG00000024248, ENSMUSG00000024645, ENSMUSG00000024359, ENSMUSG00000024997, ENSMUSG00000020079, ENSMUSG00000000959, ENSMUSG00000020832, ENSMUSG00000053898, ENSMUSG00000030725, ENSMUSG00000032109, ENSMUSG00000028093	337	541	15341	1.68289	0.527109	0.170148
KW-0853~WD repeat	0.170148	0.0340296	UP_KW_DOMAIN	12	2.29446	ENSMUSG00000040782, ENSMUSG00000013833, ENSMUSG00000040034, ENSMUSG00000026439, ENSMUSG00000022629, ENSMUSG00000035295, ENSMUSG00000026917, ENSMUSG00000025246, ENSMUSG00000026289, ENSMUSG00000038697, ENSMUSG00000079614, ENSMUSG00000039715	337	268	15341	2.03831	0.57918	0.170148
KW-0880~Kelch repeat	0.304489	0.0730774	UP_KW_DOMAIN	5	0.956023	ENSMUSG00000055652, ENSMUSG00000078234, ENSMUSG00000048732, ENSMUSG00000070953, ENSMUSG00000054920	337	72	15341	3.16127	0.850001	0.304489

[truncated: 4 more sheets: UP_KW_LIGAND, UP_KW_MOLECULAR_FUNCTION, UP_KW_PTM, UP_SEQ_FEATURE]
