# Supplementary material for: Mouse Chd4-NURD is required for neonatal spermatogonia survival and normal gonad development
Source: Epigenetics Chromatin. 2022 May 14;15:16. doi: 10.1186/s13072-022-00448-5 (PMC9107693; doi:10.1186/s13072-022-00448-5)
Supplement: Supplementary file 10 — Additional file 10: Table S3. List of annotated Chd4-bounded genes possibly implicated in stem cell survival and/differentiation. [file 13072_2022_448_MOESM10_ESM.xlsx]

## Sheet: CHD4_tagets_stem_cell_survival
MGI-symbol	GO-term	Distance to TSS
Bag6	GO:0007283 spermatogenesis	-98
Dnaja1	GO:0007283 spermatogenesis	45
Etv6	GO-0072089_stem cell proliferation	47
Foxj3	GO:0007283 spermatogenesis	-275
Foxo3	GO:0019827 stem cell population maintenance	-176
Hps1	GO:0007283 spermatogenesis	-3
Kdm2b	GO:0007283 spermatogenesis	-210
Kdm3a	GO:0007283 spermatogenesis	-543
Mettl14	GO:0007283 spermatogenesis, GO:0019827 stem cell population maintenance	-977
Mkrn2	GO:0007283 spermatogenesis	-314
Nr6a1	GO:0007283 spermatogenesis	-562
Prkaca	GO:0007283 spermatogenesis	-1875
Rest	GO:0019827 stem cell population maintenance	483
Sart3	GO-0072089_stem cell proliferation	720
Scmh1	GO:0007283 spermatogenesis	-254
Sfmbt1	GO:0007283 spermatogenesis	564
Sirt1	GO:0007283 spermatogenesis	-69
Tbpl1	GO:0007283 spermatogenesis	-149
Tex19.2	GO:0007283 spermatogenesis	-2468
Tsnax	GO:0007283 spermatogenesis	-72
Vps72	GO:0019827 stem cell population maintenance	-174
Yap1	GO:0019827 stem cell population maintenance	9
Yy1	GO:0007283 spermatogenesis	990
Zfp36l2	GO-0017145 stem cell division, GO:0019827 stem cell population maintenance	-418
Dmrt1	GO:0007283 spermatogenesis
