# Supplementary material for: Mouse Chd4-NURD is required for neonatal spermatogonia survival and normal gonad development
Source: Epigenetics Chromatin. 2022 May 14;15:16. doi: 10.1186/s13072-022-00448-5 (PMC9107693; doi:10.1186/s13072-022-00448-5)
Supplement: Supplementary file 12 — Additional file 12: Table S5. Mapping statistics corresponding to Chd4 ChIP-seq. [file 13072_2022_448_MOESM12_ESM.xlsx]

## Sheet: Sheet1
Mapping statistics expressed in million reads
Sample	# Reads	# Mapped Reads	# Uniquely mapped reads
CHD4_spermatogonia	29.8	22.6	17.8
CHD4_whole_testes	107.1	103	67.9
Input_spermatogonia	33.9	31.7	26.2
Input_whole_testes	137.1	135.1	99.4
